# Supplementary material for: Chalcogen-Bonded [Se–N]2 Cyclic Supramolecular Synthons Enhanced by Halogen Bonds: Studies in the Gas Phase and Crystalline Phase
Source: Int J Mol Sci. 2025 Mar 5;26(5):2324. doi: 10.3390/ijms26052324 (PMC11900184; doi:10.3390/ijms26052324)
Supplement: Supplementary file 1 [file ijms-26-02324-s001.zip]

Archive with 4 entries (3 files):
- Supplementary Materials/
- Supplementary Materials/File S1.pdf
- Supplementary Materials/File S2.pdf
- Supplementary Materials/File S3.cif
