# Supplementary material for: Chalcogen-Bonded [Se–N]2 Cyclic Supramolecular Synthons Enhanced by Halogen Bonds: Studies in the Gas Phase and Crystalline Phase
Source: Int J Mol Sci. 2025 Mar 5;26(5):2324. doi: 10.3390/ijms26052324 (PMC11900184; doi:10.3390/ijms26052324)
Supplement: Supplementary file 1 [file ijms-26-02324-s001.zip › Supplementary Materials/File S3.cif]

data_2239822
_audit_creation_date               2021-04-27
_audit_creation_method
;
Olex2 1.2
(compiled 2018.05.29 svn.r3508 for OlexSys, GUI svn.r5506)
;
_shelx_SHELXL_version_number       '2014/7'
_audit_contact_author_address      'Luoyang Normal University'
_audit_contact_author_email        'wzw@lynu.edu.cn'
_audit_contact_author_name         'Weizhou Wang'
_audit_contact_author_phone        '+86-13633799150'
_publ_contact_author_id_orcid      '0000-0002-4309-9077'
_publ_section_references
;
Dolomanov, O.V., Bourhis, L.J., Gildea, R.J, Howard, J.A.K. & Puschmann, H.
 (2009), J. Appl. Cryst. 42, 339-341.

Sheldrick, G.M. (2015). Acta Cryst. A71, 3-8.

Sheldrick, G.M. (2015). Acta Cryst. C71, 3-8.
;
_chemical_name_common              ?
_chemical_name_systematic          ?
_chemical_formula_moiety           'C6 F4 I2, C6 H4 N2 Se'
_chemical_formula_sum              'C12 H4 F4 I2 N2 Se'
_chemical_formula_weight           584.93
_chemical_melting_point            ?
loop_
  _atom_type_symbol
  _atom_type_description
  _atom_type_scat_dispersion_real
  _atom_type_scat_dispersion_imag
  _atom_type_scat_source
 'C' 'C' 0.0033 0.0016 'International Tables Vol C Tables 4.2.6.8 and 6.1.1.4'
 'H' 'H' 0.0000 0.0000 'International Tables Vol C Tables 4.2.6.8 and 6.1.1.4'
 'F' 'F' 0.0171 0.0103 'International Tables Vol C Tables 4.2.6.8 and 6.1.1.4'
 'I' 'I' -0.4742 1.8119 'International Tables Vol C Tables 4.2.6.8 and 6.1.1.4'
 'N' 'N' 0.0061 0.0033 'International Tables Vol C Tables 4.2.6.8 and 6.1.1.4'
 'Se' 'Se' -0.0929 2.2259
 'International Tables Vol C Tables 4.2.6.8 and 6.1.1.4'

_shelx_space_group_comment
;
The symmetry employed for this shelxl refinement is uniquely defined
by the following loop, which should always be used as a source of
symmetry information in preference to the above space-group names.
They are only intended as comments.
;
_space_group_crystal_system        'monoclinic'
_space_group_IT_number             14
_space_group_name_H-M_alt          'P 1 21/n 1'
_space_group_name_Hall             '-P 2yn'
loop_
  _space_group_symop_operation_xyz
 'x, y, z'
 '-x+1/2, y+1/2, -z+1/2'
 '-x, -y, -z'
 'x-1/2, -y-1/2, z-1/2'

_cell_length_a                     15.0997(6)
_cell_length_b                     4.2279(2)
_cell_length_c                     23.6753(9)
_cell_angle_alpha                  90
_cell_angle_beta                   90.124(4)
_cell_angle_gamma                  90
_cell_volume                       1511.43(11)
_cell_formula_units_Z              4
_cell_measurement_reflns_used      7696
_cell_measurement_temperature      293
_cell_measurement_theta_max        27.6160
_cell_measurement_theta_min        4.1110
_shelx_estimated_absorpt_T_max     ?
_shelx_estimated_absorpt_T_min     ?
_exptl_absorpt_coefficient_mu      6.605
_exptl_absorpt_correction_T_max    1.00000
_exptl_absorpt_correction_T_min    0.30867
_exptl_absorpt_correction_type     multi-scan
_exptl_absorpt_process_details
;
CrysAlisPro 1.171.40.53 (Rigaku Oxford Diffraction, 2019)
Empirical absorption correction using spherical harmonics,
 implemented in SCALE3 ABSPACK scaling algorithm.
;
_exptl_absorpt_special_details     ?
_exptl_crystal_colour              colourless
_exptl_crystal_colour_primary      colourless
_exptl_crystal_density_diffrn      2.571
_exptl_crystal_density_meas        ?
_exptl_crystal_density_method      ?
_exptl_crystal_description         block
_exptl_crystal_F_000               1064
_exptl_crystal_size_max            0.29
_exptl_crystal_size_mid            0.28
_exptl_crystal_size_min            0.17
_exptl_transmission_factor_max     ?
_exptl_transmission_factor_min     ?
_diffrn_reflns_av_R_equivalents    0.0371
_diffrn_reflns_av_unetI/netI       0.0310
_diffrn_reflns_Laue_measured_fraction_full  0.997
_diffrn_reflns_Laue_measured_fraction_max  0.905
_diffrn_reflns_limit_h_max         19
_diffrn_reflns_limit_h_min         -20
_diffrn_reflns_limit_k_max         5
_diffrn_reflns_limit_k_min         -5
_diffrn_reflns_limit_l_max         29
_diffrn_reflns_limit_l_min         -31
_diffrn_reflns_number              16599
_diffrn_reflns_point_group_measured_fraction_full  0.997
_diffrn_reflns_point_group_measured_fraction_max  0.905
_diffrn_reflns_theta_full          25.242
_diffrn_reflns_theta_max           28.436
_diffrn_reflns_theta_min           3.442
_diffrn_ambient_temperature        293
_diffrn_detector                   'CCD plate'
_diffrn_detector_area_resol_mean   8.0584
_diffrn_detector_type              EosS2
_diffrn_measured_fraction_theta_full  0.997
_diffrn_measured_fraction_theta_max  0.905
_diffrn_measurement_details
;
List of Runs (angles in degrees, time in seconds):

  # Type    Start    End  Width  t~exp~   \w     \q     \k     \f   Frames
--------------------------------------------------------------------------
  1  \w     -2.00  82.00   1.00    5.00    --   15.05  57.00-120.00   84
  2  \w    -12.00  83.00   1.00    5.00    --   15.05  77.00   0.00   95
  3  \w     -4.00  84.00   1.00    5.00    --   15.05  38.00 -30.00   88
  4  \w    -20.00  54.00   1.00    5.00    --   15.05 -99.00 150.00   74
  5  \w     -2.00  82.00   1.00    5.00    --   15.05  57.00 120.00   84
  6  \w    -86.00 -34.00   1.00    5.00    --  -13.64 178.00-180.00   52
  7  \w    -20.00   5.00   1.00    5.00    --   15.05 -99.00-150.00   25
  8  \w     34.00  88.00   1.00    5.00    --   15.05-178.00  90.00   54
;
_diffrn_measurement_device         'four-circle diffractometer'
_diffrn_measurement_device_type   
 'SuperNova, Single source at offset/far, EosS2'
_diffrn_measurement_method         '\w scans'
_diffrn_orient_matrix_type        
 'CrysAlisPro convention (1999,Acta A55,543-557)'
_diffrn_orient_matrix_UB_11        0.0415628000
_diffrn_orient_matrix_UB_12        0.0728334000
_diffrn_orient_matrix_UB_13        -0.0049946000
_diffrn_orient_matrix_UB_21        -0.0198843000
_diffrn_orient_matrix_UB_22        0.1511269000
_diffrn_orient_matrix_UB_23        0.0028964000
_diffrn_orient_matrix_UB_31        0.0091582000
_diffrn_orient_matrix_UB_32        -0.0023480000
_diffrn_orient_matrix_UB_33        0.0293974000
_diffrn_radiation_monochromator    mirror
_diffrn_radiation_probe            x-ray
_diffrn_radiation_type             MoK\a
_diffrn_radiation_wavelength       0.71073
_diffrn_source                     'micro-focus sealed X-ray tube'
_diffrn_source_type                'SuperNova (Mo) X-ray Source'
_reflns_Friedel_coverage           0.000
_reflns_Friedel_fraction_full      .
_reflns_Friedel_fraction_max       .
_reflns_number_gt                  2980
_reflns_number_total               3453
_reflns_odcompleteness_completeness  99.53
_reflns_odcompleteness_iscentric   1
_reflns_odcompleteness_theta       25.30
_reflns_special_details
;
 Reflections were merged by SHELXL according to the crystal
 class for the calculation of statistics and refinement.
 
 _reflns_Friedel_fraction is defined as the number of unique
 Friedel pairs measured divided by the number that would be
 possible theoretically, ignoring centric projections and
 systematic absences.
;
_reflns_threshold_expression       'I > 2\s(I)'
_computing_cell_refinement         'CrysAlisPro 1.171.40.53 (Rigaku OD, 2019)'
_computing_data_collection         'CrysAlisPro 1.171.40.53 (Rigaku OD, 2019)'
_computing_data_reduction          'CrysAlisPro 1.171.40.53 (Rigaku OD, 2019)'
_computing_molecular_graphics      'Olex2 (Dolomanov et al., 2009)'
_computing_publication_material    'Olex2 (Dolomanov et al., 2009)'
_computing_structure_refinement    'ShelXL (Sheldrick, 2015)'
_computing_structure_solution      'ShelXT (Sheldrick, 2015)'
_refine_diff_density_max           0.731
_refine_diff_density_min           -0.629
_refine_diff_density_rms           0.111
_refine_ls_extinction_coef         .
_refine_ls_extinction_method       none
_refine_ls_goodness_of_fit_ref     1.122
_refine_ls_hydrogen_treatment      constr
_refine_ls_matrix_type             full
_refine_ls_number_parameters       190
_refine_ls_number_reflns           3453
_refine_ls_number_restraints       0
_refine_ls_R_factor_all            0.0424
_refine_ls_R_factor_gt             0.0333
_refine_ls_restrained_S_all        1.122
_refine_ls_shift/su_max            0.002
_refine_ls_shift/su_mean           0.000
_refine_ls_structure_factor_coef   Fsqd
_refine_ls_weighting_details      
 'w=1/[\s^2^(Fo^2^)+(0.0244P)^2^+0.8845P] where P=(Fo^2^+2Fc^2^)/3'
_refine_ls_weighting_scheme        calc
_refine_ls_wR_factor_gt            0.0623
_refine_ls_wR_factor_ref           0.0657
_refine_special_details            ?
_olex2_refinement_description
;
1. Fixed Uiso
 At 1.2 times of:
  All C(H) groups
2.a Aromatic/amide H refined with riding coordinates:
 C3(H3), C4(H4), C5(H5), C6(H6)
;
_atom_sites_solution_hydrogens     geom
_atom_sites_solution_primary       dual
_atom_sites_solution_secondary     ?
loop_
  _atom_site_label
  _atom_site_type_symbol
  _atom_site_fract_x
  _atom_site_fract_y
  _atom_site_fract_z
  _atom_site_U_iso_or_equiv
  _atom_site_adp_type
  _atom_site_occupancy
  _atom_site_site_symmetry_order
  _atom_site_calc_flag
  _atom_site_refinement_flags_posn
  _atom_site_refinement_flags_adp
  _atom_site_refinement_flags_occupancy
  _atom_site_disorder_assembly
  _atom_site_disorder_group
 I1 I 0.23406(2) 0.45214(7) 0.67264(2) 0.04309(10) Uani 1 1 d . . . . .
 I2 I 0.45309(2) 0.35135(7) 0.74165(2) 0.04092(10) Uani 1 1 d . . . . .
 F1 F 0.56747(18) -0.0346(7) 0.65622(12) 0.0625(8) Uani 1 1 d . . . . .
 F2 F 0.5347(2) -0.2948(8) 0.55548(12) 0.0729(8) Uani 1 1 d . . . . .
 F3 F 0.3766(2) -0.2106(8) 0.50424(11) 0.0752(9) Uani 1 1 d . . . . .
 F4 F 0.24940(19) 0.1294(7) 0.55439(11) 0.0643(8) Uani 1 1 d . . . . .
 C7 C 0.3405(3) 0.2219(9) 0.63428(16) 0.0339(9) Uani 1 1 d . . . . .
 C8 C 0.4223(3) 0.1799(9) 0.66076(16) 0.0345(9) Uani 1 1 d . . . . .
 C9 C 0.4872(3) 0.0101(10) 0.63270(19) 0.0415(10) Uani 1 1 d . . . . .
 C10 C 0.4717(3) -0.1226(11) 0.58060(19) 0.0496(11) Uani 1 1 d . . . . .
 C11 C 0.3921(3) -0.0791(11) 0.55469(18) 0.0482(11) Uani 1 1 d . . . . .
 C12 C 0.3277(3) 0.0951(10) 0.58108(18) 0.0418(10) Uani 1 1 d . . . . .
 Se1 Se 0.46891(3) 0.47379(14) 0.92072(2) 0.05838(16) Uani 1 1 d . . . . .
 N1 N 0.5116(3) 0.5754(10) 0.85289(16) 0.0597(11) Uani 1 1 d . . . . .
 N2 N 0.5610(3) 0.6413(10) 0.95759(16) 0.0572(11) Uani 1 1 d . . . . .
 C1 C 0.5892(3) 0.7192(12) 0.86097(18) 0.0485(11) Uani 1 1 d . . . . .
 C2 C 0.6154(3) 0.7553(12) 0.9191(2) 0.0503(11) Uani 1 1 d . . . . .
 C3 C 0.6967(4) 0.9131(15) 0.9314(3) 0.0751(17) Uani 1 1 d . . . . .
 H3 H 0.7145 0.9434 0.9687 0.090 Uiso 1 1 calc R . . . .
 C4 C 0.7465(4) 1.0161(16) 0.8893(3) 0.089(2) Uani 1 1 d . . . . .
 H4 H 0.7997 1.1170 0.8976 0.107 Uiso 1 1 calc R . . . .
 C5 C 0.7215(4) 0.9776(15) 0.8318(3) 0.0810(18) Uani 1 1 d . . . . .
 H5 H 0.7583 1.0532 0.8034 0.097 Uiso 1 1 calc R . . . .
 C6 C 0.6448(3) 0.8322(15) 0.8180(2) 0.0681(15) Uani 1 1 d . . . . .
 H6 H 0.6289 0.8071 0.7803 0.082 Uiso 1 1 calc R . . . .

loop_
  _atom_site_aniso_label
  _atom_site_aniso_U_11
  _atom_site_aniso_U_22
  _atom_site_aniso_U_33
  _atom_site_aniso_U_23
  _atom_site_aniso_U_13
  _atom_site_aniso_U_12
 I1 0.04248(17) 0.04227(17) 0.04455(18) 0.00224(12) 0.00400(13) 0.00537(12)
 I2 0.04346(17) 0.04543(17) 0.03387(16) -0.00221(11) -0.00128(12) -0.00580(12)
 F1 0.0417(15) 0.082(2) 0.0639(18) -0.0053(15) 0.0034(14) 0.0119(14)
 F2 0.071(2) 0.080(2) 0.0678(19) -0.0210(16) 0.0244(16) 0.0124(17)
 F3 0.090(2) 0.095(2) 0.0412(15) -0.0316(15) 0.0064(15) -0.0087(19)
 F4 0.0616(18) 0.088(2) 0.0430(15) -0.0068(14) -0.0110(13) -0.0006(16)
 C7 0.039(2) 0.032(2) 0.031(2) 0.0029(16) 0.0078(17) 0.0002(17)
 C8 0.039(2) 0.034(2) 0.031(2) 0.0007(17) 0.0048(17) -0.0050(18)
 C9 0.039(2) 0.042(2) 0.044(3) 0.0045(19) 0.003(2) -0.0033(19)
 C10 0.061(3) 0.046(3) 0.042(3) -0.008(2) 0.020(2) 0.001(2)
 C11 0.058(3) 0.053(3) 0.034(2) -0.011(2) 0.007(2) -0.009(2)
 C12 0.044(2) 0.047(3) 0.035(2) 0.0023(19) -0.002(2) -0.009(2)
 Se1 0.0432(3) 0.0899(4) 0.0420(3) -0.0023(2) -0.0050(2) -0.0095(3)
 N1 0.051(2) 0.090(3) 0.039(2) -0.005(2) -0.0074(19) -0.007(2)
 N2 0.052(2) 0.079(3) 0.041(2) -0.005(2) -0.017(2) 0.001(2)
 C1 0.038(2) 0.067(3) 0.040(2) -0.002(2) -0.001(2) 0.003(2)
 C2 0.042(3) 0.064(3) 0.045(3) 0.002(2) -0.009(2) 0.000(2)
 C3 0.058(3) 0.101(5) 0.066(4) -0.005(3) -0.021(3) -0.017(3)
 C4 0.055(4) 0.109(5) 0.104(6) 0.008(4) -0.011(4) -0.030(4)
 C5 0.060(4) 0.100(5) 0.083(5) 0.019(4) 0.010(3) -0.003(3)
 C6 0.053(3) 0.095(4) 0.057(3) 0.005(3) 0.004(3) -0.001(3)

_geom_special_details
;
 All esds (except the esd in the dihedral angle between two l.s. planes)
 are estimated using the full covariance matrix.  The cell esds are taken
 into account individually in the estimation of esds in distances, angles
 and torsion angles; correlations between esds in cell parameters are only
 used when they are defined by crystal symmetry.  An approximate (isotropic)
 treatment of cell esds is used for estimating esds involving l.s. planes.
;
loop_
  _geom_bond_atom_site_label_1
  _geom_bond_atom_site_label_2
  _geom_bond_distance
  _geom_bond_site_symmetry_2
  _geom_bond_publ_flag
 I1 C7 2.089(4) . ?
 I2 C8 2.099(4) . ?
 F1 C9 1.347(5) . ?
 F2 C10 1.338(5) . ?
 F3 C11 1.338(5) . ?
 F4 C12 1.347(5) . ?
 C7 C8 1.396(5) . ?
 C7 C12 1.382(5) . ?
 C8 C9 1.385(6) . ?
 C9 C10 1.375(6) . ?
 C10 C11 1.360(7) . ?
 C11 C12 1.372(6) . ?
 Se1 N1 1.784(4) . ?
 Se1 N2 1.786(4) . ?
 N1 C1 1.333(6) . ?
 N2 C2 1.319(6) . ?
 C1 C2 1.440(6) . ?
 C1 C6 1.404(7) . ?
 C2 C3 1.426(7) . ?
 C3 H3 0.9300 . ?
 C3 C4 1.324(9) . ?
 C4 H4 0.9300 . ?
 C4 C5 1.422(9) . ?
 C5 H5 0.9300 . ?
 C5 C6 1.350(8) . ?
 C6 H6 0.9300 . ?

loop_
  _geom_angle_atom_site_label_1
  _geom_angle_atom_site_label_2
  _geom_angle_atom_site_label_3
  _geom_angle
  _geom_angle_site_symmetry_1
  _geom_angle_site_symmetry_3
  _geom_angle_publ_flag
 C8 C7 I1 123.1(3) . . ?
 C12 C7 I1 118.1(3) . . ?
 C12 C7 C8 118.8(4) . . ?
 C7 C8 I2 124.1(3) . . ?
 C9 C8 I2 117.5(3) . . ?
 C9 C8 C7 118.5(4) . . ?
 F1 C9 C8 120.7(4) . . ?
 F1 C9 C10 117.7(4) . . ?
 C10 C9 C8 121.5(4) . . ?
 F2 C10 C9 120.1(4) . . ?
 F2 C10 C11 120.1(4) . . ?
 C11 C10 C9 119.9(4) . . ?
 F3 C11 C10 120.0(4) . . ?
 F3 C11 C12 120.5(4) . . ?
 C10 C11 C12 119.6(4) . . ?
 F4 C12 C7 120.4(4) . . ?
 F4 C12 C11 117.8(4) . . ?
 C11 C12 C7 121.7(4) . . ?
 N1 Se1 N2 93.54(19) . . ?
 C1 N1 Se1 107.5(3) . . ?
 C2 N2 Se1 107.1(3) . . ?
 N1 C1 C2 115.1(4) . . ?
 N1 C1 C6 125.3(4) . . ?
 C6 C1 C2 119.6(4) . . ?
 N2 C2 C1 116.8(4) . . ?
 N2 C2 C3 124.6(4) . . ?
 C3 C2 C1 118.6(5) . . ?
 C2 C3 H3 120.3 . . ?
 C4 C3 C2 119.3(5) . . ?
 C4 C3 H3 120.3 . . ?
 C3 C4 H4 118.9 . . ?
 C3 C4 C5 122.3(6) . . ?
 C5 C4 H4 118.9 . . ?
 C4 C5 H5 119.7 . . ?
 C6 C5 C4 120.6(6) . . ?
 C6 C5 H5 119.7 . . ?
 C1 C6 H6 120.2 . . ?
 C5 C6 C1 119.6(5) . . ?
 C5 C6 H6 120.2 . . ?

loop_
  _refln_index_h
  _refln_index_k
  _refln_index_l
  _refln_F_squared_meas
  _refln_F_squared_sigma
 0 0 -4 150.97 5.79
 0 0 4 156.37 6.06
 0 0 -5 0.6 0.51
 0 0 -5 0.56 0.48
 0 0 5 0.65 0.64
 0 0 -6 468.86 12.81
 0 0 -6 477.52 11.37
 0 0 6 471.67 13.47
 0 0 7 1.11 0.86
 0 0 -7 0.51 0.69
 0 0 -7 0.57 0.69
 0 0 8 579.25 17.08
 0 0 -8 527.07 13.88
 0 0 -8 551.73 15.94
 0 0 -9 1.53 1.68
 0 0 9 3.82 2.04
 0 0 -9 0.99 1.27
 0 0 -9 2.08 1.58
 0 0 -10 2980.96 52.3
 0 0 -10 3129.96 45.37
 0 0 -10 3048.61 48.8
 0 0 10 3106.98 51.67
 0 0 -11 6.71 3.56
 0 0 -11 5.69 2.95
 0 0 11 9.52 3.86
 0 0 -11 5.25 2.54
 0 0 -12 6153.34 84.4
 0 0 12 6111.87 87.65
 0 0 -13 21.79 5.16
 0 0 -13 3.48 2.98
 0 0 -13 10.96 3.79
 0 0 -13 15.84 3.74
 0 0 13 9.95 3.71
 0 0 -14 339.92 14.56
 0 0 14 338.25 17.45
 0 0 15 4.44 2.67
 0 0 -15 4.26 1.82
 0 0 -16 516.73 19.34
 0 0 16 482.55 22.7
 0 0 -17 3.3 2.21
 0 0 17 7.99 3.42
 0 0 -18 43.79 4.77
 0 0 -18 38.87 5.45
 0 0 18 46.12 7.21
 0 0 -19 0.67 0.81
 0 0 19 0.81 1.51
 0 0 -19 0.24 1.89
 0 0 -20 152.91 12.24
 0 0 -20 152.13 9.54
 0 0 -20 154.8 11.98
 0 0 20 139.11 13.66
 0 0 -21 3.64 2.38
 0 0 -21 0.95 1.06
 0 0 -21 6.14 2.74
 0 0 21 2.99 2.61
 0 0 -22 6.06 2.54
 0 0 -22 1.12 2.35
 0 0 -22 1.24 1.47
 0 0 22 3.7 1.96
 0 0 -22 -0.9 1.88
 0 0 -23 0.27 2.11
 0 0 -23 3.11 2.88
 0 0 23 3.35 3.75
 0 0 -23 3.84 3.13
 0 0 -24 377.43 21.86
 0 0 24 360.74 24.88
 0 0 -24 381.28 21.4
 0 0 -25 1.03 1.51
 0 0 -25 8.2 4.73
 0 0 25 7.68 4.88
 0 0 -25 6.74 3.88
 0 0 -26 31.08 6.72
 0 0 -26 23.65 5.6
 0 0 26 37.37 8.78
 0 0 -27 3.39 3.67
 0 0 -27 4.48 3.1
 0 0 27 3.23 4.88
 0 0 -28 18.98 5.55
 0 0 -29 -0.68 1.92
 0 1 0 0.31 0.56
 0 -1 0 0.97 0.48
 0 1 0 0.43 0.6
 0 -1 0 0.1 0.46
 0 1 1 496.72 12.77
 0 -1 -1 507.36 13.17
 0 -1 1 492.09 13.07
 0 1 -1 491.49 13.2
 0 1 1 500.74 13.08
 0 -1 -1 503.07 8.44
 0 1 -1 521.86 10.98
 0 -1 1 483.52 11.32
 0 -1 -1 470.08 12.69
 0 1 2 1064.24 19.87
 0 -1 -2 1035.62 18.98
 0 1 2 1068.46 20.35
 0 -1 2 1047.62 20.63
 0 -1 -2 1088.98 20.95
 0 1 -2 1079.57 20.94
 0 1 -2 1040.26 18.57
 0 -1 2 1056.16 16.95
 0 -1 -2 1056.24 21.36
 0 1 3 2156.93 32.65
 0 -1 -3 2233.56 31.33
 0 -1 3 2139.5 33.52
 0 -1 -3 2238.17 33.88
 0 1 -3 2202.19 34.17
 0 1 -3 2140.49 31.99
 0 1 3 2223.53 27.74
 0 -1 3 2270.53 27.33
 0 -1 -3 2136.69 35.09
 0 -1 -4 888.35 17.19
 0 1 4 823.83 14.17
 0 1 4 821.36 18.54
 0 -1 4 870.34 18.99
 0 1 -4 862.4 19.35
 0 -1 -4 831.85 15.28
 0 1 4 855.49 15.03
 0 -1 4 819.96 18.54
 0 -1 -4 835.42 20.29
 0 1 4 845.62 20.26
 0 1 5 3162.37 36.63
 0 -1 -5 3250.36 43.47
 0 1 5 3110.4 43.82
 0 1 -5 3259.7 46.84
 0 -1 5 3261.55 45.62
 0 -1 -5 3201.7 41.08
 0 1 5 3239.7 40.73
 0 -1 5 3324.32 46.08
 0 -1 -5 3179.16 48.56
 0 1 5 3122.04 46.82
 0 -1 -6 57.34 4.63
 0 1 6 50.94 3.97
 0 1 6 52.18 2.45
 0 1 -6 51.75 4.81
 0 -1 6 53.78 4.74
 0 -1 6 55.12 4.71
 0 1 -6 51.26 5.23
 0 -1 -6 54.61 4.11
 0 1 6 51.86 3.9
 0 -1 -6 49.95 5.02
 0 -1 -6 52.72 5.44
 0 1 6 49.95 4.75
 0 1 -6 59.14 5.05
 0 -1 -7 229.66 10.14
 0 1 7 227.89 8.48
 0 -1 7 242.36 10.39
 0 1 -7 235.71 10.83
 0 -1 7 239.02 10.25
 0 1 -7 239.35 12.01
 0 -1 -7 226.26 9.2
 0 -1 -7 245.62 11.97
 0 1 7 239.64 10.78
 0 -1 -7 237.46 11.46
 0 1 -7 246.67 10.93
 0 1 8 15.86 2.27
 0 -1 -8 16.95 3.2
 0 -1 -8 19.6 3.4
 0 1 -8 14.79 2.83
 0 -1 8 14.54 2.7
 0 1 -8 20.07 3.7
 0 -1 8 18.93 2.97
 0 -1 -8 16.24 2.7
 0 -1 -8 17.85 3.19
 0 1 -8 24.79 3.66
 0 1 8 17.1 2.88
 0 -1 -9 53.23 5.45
 0 1 9 54.5 4.21
 0 1 -9 66.22 6.2
 0 -1 9 52.1 5.24
 0 1 -9 39.94 6.35
 0 -1 9 61.69 5.59
 0 -1 -9 69.88 5.75
 0 1 -9 60.92 5.91
 0 1 9 53.71 5.42
 0 -1 -9 60.44 6.11
 0 -1 -9 59.77 6.19
 0 -1 -10 34.22 4.51
 0 1 -10 39.29 5.06
 0 -1 10 38.33 4.56
 0 1 -10 38.41 5.44
 0 -1 -10 34.52 4.24
 0 1 10 36.79 4.76
 0 1 -10 35.72 4.69
 0 -1 -10 34.13 4.79
 0 -1 -10 34.04 4.66
 0 -1 -11 82.88 7.34
 0 1 -11 104.07 8.43
 0 -1 11 96.99 7.58
 0 1 -11 99.35 9.12
 0 -1 -11 93.27 7.39
 0 1 -11 96.28 7.96
 0 1 11 90.07 7.74
 0 -1 -11 95.77 8.13
 0 -1 -11 105.78 8.75
 0 1 -11 96.5 3.98
 0 -1 -12 196.26 11.83
 0 1 -12 230.81 13.1
 0 -1 12 223.84 12.06
 0 -1 -12 193.32 11.54
 0 1 -12 221 14.35
 0 -1 -12 226.86 13.07
 0 1 -12 226.13 7.08
 0 1 12 210.92 12.57
 0 -1 -12 228.39 13.42
 0 -1 -13 118.83 9.62
 0 1 -13 148.26 10.99
 0 -1 -13 122.37 9.33
 0 -1 13 150.56 10.23
 0 1 -13 137.78 11.85
 0 -1 -13 133.19 10.49
 0 -1 -13 137.27 10.53
 0 1 -13 143.79 6.1
 0 1 13 136.04 10.46
 0 -1 -14 233.29 14.03
 0 1 -14 271.83 15.38
 0 -1 -14 244.16 14.04
 0 1 -14 274.03 9.17
 0 1 14 246.9 14.69
 0 -1 -14 262.44 14.88
 0 1 -15 1419.25 38.45
 0 -1 -15 1383.84 37.21
 0 -1 -15 1520.35 38.87
 0 1 -15 1534.69 26.59
 0 1 15 1440.29 38.85
 0 1 -16 445.27 21.35
 0 -1 -16 442.53 20.69
 0 1 -16 485.03 14.37
 0 1 16 443.25 21.41
 0 -1 -16 483.54 21.63
 0 1 -17 1411.19 40.33
 0 -1 -17 1449.52 39.75
 0 -1 -17 1506.71 41.16
 0 1 17 1430.19 41.48
 0 1 -18 243.2 16.62
 0 -1 -18 221.95 15.32
 0 -1 -18 219.11 15.51
 0 1 18 215.09 15.97
 0 1 -18 233.73 10.92
 0 1 -19 30.41 6.33
 0 -1 -19 18.08 4.31
 0 1 19 22.35 5.34
 0 -1 -19 26.21 5.87
 0 1 -19 23.19 3.63
 0 1 -20 190.99 15.21
 0 -1 -20 208.42 15.13
 0 1 20 230.13 17.31
 0 1 -20 247.93 12.17
 0 -1 -20 219.29 16.14
 0 1 -21 4.52 3.23
 0 -1 -21 -1.68 2.65
 0 1 -21 -0.08 1.56
 0 1 21 0.17 2.34
 0 -1 -21 0.44 1.99
 0 1 -22 41.5 7.54
 0 -1 -22 50.58 7.69
 0 1 -22 42.71 6.57
 0 -1 -22 43.93 7.64
 0 1 22 43.36 8.02
 0 1 -23 5.63 3.51
 0 -1 -23 -1.46 2.38
 0 1 -23 2.31 2.36
 0 1 23 1.07 2.22
 0 -1 -23 0.25 2.34
 0 -1 -24 50.29 7.8
 0 1 -24 37.78 7.6
 0 1 -24 40.65 6.7
 0 1 24 47.31 8.98
 0 -1 -24 48.96 8.44
 0 1 -25 14.87 4.88
 0 1 25 16.87 5.88
 0 -1 -25 23.53 6.25
 0 1 -26 54.72 9.32
 0 -1 -26 72.13 10.86
 0 1 26 62.04 10.82
 0 1 -27 109.62 13.35
 0 1 27 159.21 18.18
 0 -1 -27 158.24 16.32
 0 1 -28 78.47 11.36
 0 1 28 108.41 15.01
 0 -1 -28 112.99 14.24
 0 1 -29 126.51 14.61
 0 1 -30 53.13 9.85
 0 2 0 1050.92 27.36
 0 -2 0 1053.62 27.14
 0 2 0 1017.61 27.05
 0 -2 0 1002.09 25.21
 0 2 -1 2278.19 43.34
 0 -2 -1 2295.54 43.16
 0 -2 1 2320.22 43.26
 0 2 1 2317.87 43.16
 0 2 -1 2243.53 43.34
 0 2 1 2255.47 42.77
 0 -2 1 2304.36 40.08
 0 -2 -1 2186.49 41.63
 0 -2 2 11.04 2.82
 0 2 2 11.38 2.52
 0 2 -2 15.36 3.32
 0 2 2 13.21 2.84
 0 -2 -2 16.28 3.41
 0 2 -2 15.28 2.59
 0 -2 2 17.17 2.88
 0 -2 -2 17.41 3.58
 0 2 3 1157.54 28.68
 0 2 -3 1121.25 29
 0 -2 3 1132.53 28.71
 0 -2 -3 1156.46 29.09
 0 -2 -3 1144.96 16.47
 0 2 3 1154.47 20.45
 0 2 -3 1092.02 24.41
 0 -2 -3 1100.28 28.87
 0 -2 3 1163.78 24.65
 0 2 4 1037.74 27.06
 0 2 4 1011.61 23.65
 0 2 -4 1040.94 28.04
 0 -2 -4 1065.61 28.08
 0 -2 4 1044.79 27.48
 0 2 4 1053.57 19.24
 0 -2 -4 1025.23 14.46
 0 2 -4 1009.06 24.01
 0 -2 -4 1023.16 28.28
 0 -2 4 1033.44 22.18
 0 -2 -5 285.5 12.08
 0 2 5 274.75 11.17
 0 2 5 301.09 14.12
 0 -2 5 280.12 13.8
 0 -2 -5 291.09 14.13
 0 2 -5 286.29 14.24
 0 2 5 277.43 9.18
 0 2 -5 265.44 12.15
 0 -2 -5 279.6 14.59
 0 -2 5 286.78 10.24
 0 2 6 319.18 11.67
 0 -2 -6 339.77 13.21
 0 2 6 318.95 14.89
 0 -2 6 326.98 15.13
 0 -2 -6 341.9 15.58
 0 2 -6 339.58 15.9
 0 2 -6 309.17 13.67
 0 2 6 331.92 10.49
 0 -2 6 314.68 14.62
 0 2 6 309.27 15.85
 0 -2 6 344.02 10.51
 0 -2 -6 314.52 15.91
 0 2 7 200.32 11.63
 0 2 7 189.43 8.41
 0 -2 -7 189.69 9.86
 0 2 -7 209.79 12.7
 0 -2 -7 202.25 12.06
 0 -2 7 194.46 11.66
 0 2 7 199.86 8.47
 0 2 -7 198.1 11.18
 0 -2 7 206.51 7.69
 0 -2 -7 186.49 12.45
 0 2 7 198.32 12.52
 0 2 8 1077.28 28.22
 0 -2 -8 1204.6 26.47
 0 2 8 1116.06 21.78
 0 2 -8 1162.91 31.97
 0 -2 -8 1190.45 31.13
 0 -2 8 1203.53 30.28
 0 2 -8 1176.95 30.02
 0 2 8 1179.87 23.81
 0 -2 -8 1113.27 32.71
 0 2 8 1148.67 31.57
 0 -2 -9 56.76 5.38
 0 2 9 60.73 4.15
 0 2 9 58.34 5.84
 0 -2 -9 61.18 6.96
 0 2 -9 68.69 7.64
 0 -2 9 71.1 7.06
 0 2 9 65.23 5.29
 0 -2 -9 64.71 5.71
 0 2 9 67.1 7.31
 0 -2 -9 59.9 7.45
 0 2 10 32.41 4.22
 0 2 10 25.97 2.53
 0 -2 -10 26.32 3.82
 0 2 -10 26.98 5.02
 0 -2 10 32.65 5.06
 0 -2 -10 27.5 3.99
 0 2 10 39.46 5.83
 0 -2 -10 21.51 4.49
 0 2 11 936.84 15.83
 0 -2 -11 962.6 24.52
 0 2 11 953.08 23.32
 0 2 -11 944.23 30.87
 0 -2 11 947.03 27.37
 0 -2 -11 889.68 24.35
 0 2 11 890.27 28.69
 0 -2 -11 945.89 31.74
 0 2 12 460.03 15.76
 0 -2 -12 493.57 17.38
 0 2 12 483.45 9.27
 0 2 -12 490.83 22.36
 0 -2 -12 440.67 17.36
 0 -2 12 488.25 19.46
 0 2 12 480.47 20.78
 0 -2 -12 476.01 22.82
 0 -2 -13 1151.26 27.83
 0 2 -13 1118.45 35.23
 0 2 13 1015.63 24.7
 0 -2 -13 986.44 27.97
 0 -2 13 1104.96 30.87
 0 -2 -13 1082.67 35.55
 0 2 13 1069.03 32.67
 0 -2 -14 17.95 3.49
 0 2 14 14.25 3.03
 0 2 -14 13.15 4.88
 0 -2 -14 10.61 3.45
 0 -2 14 22.42 4.68
 0 -2 -14 13.52 4.43
 0 2 14 19.27 4.57
 0 -2 -15 275.28 13.78
 0 2 -15 263.08 17.51
 0 -2 15 256.59 14.83
 0 -2 -15 242.22 17.17
 0 2 15 238.02 15.7
 0 -2 -16 48.5 6.06
 0 2 -16 45.28 7.4
 0 -2 16 45.87 6.54
 0 -2 -16 44.03 7.48
 0 2 16 43.4 6.88
 0 -2 -17 125.84 10.17
 0 2 -17 116.37 12.3
 0 -2 17 120.94 10.77
 0 2 17 106.4 11.11
 0 -2 -17 116.55 11.99
 0 -2 -18 48.2 6.71
 0 2 -18 42.8 7.96
 0 -2 18 44.26 6.88
 0 2 18 34 6.67
 0 -2 -18 28.67 6.02
 0 -2 -19 7.66 3.65
 0 2 -19 11.1 4.49
 0 -2 19 7.42 3.47
 0 -2 -19 0.09 1.91
 0 2 19 1.69 2.27
 0 2 -20 331.59 22.46
 0 -2 -20 381.58 18.87
 0 2 20 320.11 21.19
 0 -2 -20 347.67 22.97
 0 2 -21 2.87 3.91
 0 2 21 -0.12 2.51
 0 -2 -21 2.68 3.22
 0 2 -22 6.61 3.88
 0 2 -22 4.41 1.99
 0 2 22 6.84 3.31
 0 -2 -22 1.92 3.02
 0 2 -23 48.55 9.51
 0 2 -23 44.86 8.18
 0 -2 -23 49.83 9.24
 0 2 23 55.47 9.5
 0 2 -24 31.52 7.72
 0 2 -24 25.85 6.17
 0 2 24 18.51 5.71
 0 -2 -24 38.14 8.42
 0 2 -25 30.16 7.53
 0 2 -25 24.24 6.29
 0 -2 -25 33.94 7.86
 0 2 25 32.75 7.85
 0 2 -26 4.32 3.27
 0 2 -26 -0.88 2.71
 0 2 26 4.41 4.11
 0 -2 -26 1.87 2.66
 0 2 -27 10.93 4.66
 0 -2 -27 19.29 7
 0 2 27 20.7 6.74
 0 2 -28 2.69 2.72
 0 2 28 7.2 3.87
 0 -2 -28 3.8 2.66
 0 2 -29 3.22 3.43
 0 3 0 1.43 1.24
 0 -3 0 0.14 1.18
 0 3 -1 5.07 2.69
 0 3 1 2.3 1.38
 0 -3 -1 3.01 1.43
 0 -3 1 6.29 2.35
 0 3 -2 109.85 10.73
 0 3 2 88.6 9.3
 0 3 2 101.49 9.38
 0 -3 2 93.39 8.45
 0 -3 -2 96.88 9.46
 0 3 3 91.83 8.77
 0 3 -3 91.39 9.61
 0 3 3 88.98 5.93
 0 -3 -3 80.67 8.97
 0 -3 3 78.41 7.59
 0 3 4 352.22 16.87
 0 3 -4 341.94 19.03
 0 3 4 342.45 11.56
 0 -3 -4 352.11 19.36
 0 -3 4 327.69 15.19
 0 3 5 92.47 8.27
 0 3 -5 100.15 10.24
 0 3 5 93.33 5.78
 0 -3 -5 92.66 10.07
 0 -3 5 92.14 7.75
 0 3 6 79.29 7.52
 0 3 -6 83.33 9.62
 0 3 -6 73.47 7.58
 0 3 6 77.17 5.34
 0 -3 6 78.36 6.88
 0 -3 -6 84.86 9.85
 0 3 7 260.49 13.32
 0 3 -7 297.4 18.36
 0 -3 7 274.6 16.76
 0 3 7 264.9 10.22
 0 3 7 261.4 17.44
 0 -3 7 290.65 13.11
 0 -3 -7 277.52 18.18
 0 3 8 116.96 8.67
 0 3 -8 132.48 12.35
 0 3 8 116.13 6.89
 0 -3 8 130.99 11.77
 0 3 8 126.34 12.14
 0 -3 8 128.77 8.74
 0 -3 -8 137.28 13.08
 0 3 9 281.78 12.99
 0 3 -9 283.95 18.73
 0 -3 9 291.4 12.69
 0 -3 9 312.86 17.77
 0 3 9 277.17 11.16
 0 3 9 315.01 18.95
 0 -3 -9 285.25 19.07
 0 3 10 49.39 7.33
 0 3 10 43.93 4.78
 0 3 10 45.9 6.5
 0 3 -10 59.52 8.74
 0 -3 10 54.17 7.53
 0 -3 -10 42.66 7.58
 0 3 11 190.46 9.63
 0 3 11 178.94 12.36
 0 -3 -11 205.63 12.4
 0 3 -11 197.4 16.09
 0 -3 11 197.09 14.09
 0 -3 -11 198.03 16.47
 0 3 11 190.9 14.68
 0 3 12 8.35 1.99
 0 -3 -12 17.52 4.03
 0 3 -12 17.38 5.17
 0 3 12 10.77 3
 0 -3 12 14.38 4.18
 0 -3 -12 14.1 4.56
 0 3 12 17.78 4.7
 0 3 13 177.75 8.16
 0 -3 -13 191.5 11.8
 0 3 -13 211.12 17.21
 0 -3 13 181.59 13.73
 0 3 13 187.07 14.77
 0 -3 -13 166.79 15.6
 0 -3 -14 57.88 6.62
 0 3 -14 71.91 10.37
 0 -3 14 66.55 8.56
 0 3 14 58.75 8.51
 0 -3 -14 62.1 9.7
 0 -3 -15 8.1 2.76
 0 3 -15 8.93 4.84
 0 -3 15 -0.6 2.18
 0 -3 -15 3.19 3.43
 0 3 15 2.29 2.83
 0 -3 -16 287.19 14.44
 0 3 -16 309.41 22.2
 0 -3 16 289.74 17.85
 0 -3 -16 282.53 21.49
 0 3 16 280.88 19.11
 0 3 -17 4.3 4.34
 0 -3 17 8.72 3.72
 0 -3 -17 0.39 3.4
 0 3 17 -1.15 1.51
 0 3 -18 67.96 11.09
 0 -3 18 69.6 8.9
 0 -3 -18 63.26 10.63
 0 3 18 60.68 9.07
 0 3 -19 114.47 13.51
 0 3 -19 144.66 16.48
 0 -3 19 148.02 13.32
 0 3 19 126.14 13.47
 0 -3 -19 137.13 15.73
 0 3 -20 -4.59 2.71
 0 3 -20 12.19 5.9
 0 -3 20 2.58 2.79
 0 3 20 7.64 4.11
 0 -3 -20 8.85 5.16
 0 3 -21 67.79 10.59
 0 3 -21 107.77 14.67
 0 -3 21 112.69 12.1
 0 3 21 93.68 12.36
 0 -3 -21 99.28 14.03
 0 3 -22 0.41 2.29
 0 3 -22 6.8 5.25
 0 -3 22 2.38 3.65
 0 -3 -22 5.45 4.7
 0 3 22 11.81 4.91
 0 3 -23 126.85 15.17
 0 3 -23 127.31 16.43
 0 -3 23 143.57 14.3
 0 -3 -23 117.29 15.76
 0 3 23 123.96 14.83
 0 3 -24 15.6 6.44
 0 3 -24 5.47 3.13
 0 3 24 13.37 4.64
 0 3 -25 82.07 13.72
 0 3 -25 83.78 12.87
 0 3 25 78.22 12.73
 0 3 -26 9.59 4.74
 0 3 26 8.56 4.2
 0 4 0 9.05 4.12
 0 4 0 6.21 2.27
 0 -4 0 2.87 2.35
 0 4 1 50.46 8.33
 0 4 -1 45.05 7.93
 0 4 -1 43.48 7.76
 0 4 1 43.54 7.31
 0 -4 -1 60.14 8.72
 0 -4 1 44.5 7.03
 0 4 -2 61.27 9.56
 0 4 2 59.02 8.35
 0 4 -2 59.86 9.28
 0 -4 -2 60.36 9.05
 0 -4 2 61.88 8.31
 0 4 -3 91.92 11.85
 0 4 3 83.68 10.03
 0 4 -3 92.94 11.72
 0 -4 -3 102.79 12.05
 0 -4 3 93.13 10.13
 0 4 -4 237.88 18.8
 0 4 4 215.58 15.72
 0 4 -4 224.87 18.37
 0 -4 4 204.41 14.55
 0 -4 -4 227.22 18.18
 0 4 -5 237.3 18.83
 0 4 5 232.28 15.93
 0 4 -5 219.04 18.49
 0 -4 5 213.12 14.59
 0 -4 -5 238.62 18.92
 0 4 -6 194.43 17.65
 0 4 6 173.3 13.47
 0 4 -6 178.68 17.01
 0 -4 -6 214.43 18.28
 0 -4 6 196.11 13.67
 0 4 -7 325.61 23.05
 0 4 7 338.27 18.45
 0 4 -7 380.15 24.46
 0 -4 7 378.06 22.77
 0 -4 -7 377.89 24.65
 0 4 7 340.35 22.88
 0 4 -8 106.28 13.12
 0 4 8 105.81 10.11
 0 4 -8 117.53 14.06
 0 -4 8 133.5 13.55
 0 4 8 114.84 13.27
 0 -4 -8 108.01 13.52
 0 4 9 84.29 8.62
 0 4 -9 82.68 11.65
 0 4 -9 110.7 13.61
 0 -4 9 104.64 12.07
 0 4 9 95.64 12.02
 0 -4 -9 106.53 13.56
 0 4 -10 60.46 9.91
 0 4 10 56.95 6.81
 0 4 -10 60.05 10.26
 0 -4 10 63.48 9.22
 0 4 10 63.98 9.68
 0 -4 -10 62.09 10.33
 0 4 -11 13.69 4.02
 0 4 11 13.4 4.59
 0 4 -11 22.99 6.28
 0 -4 11 16.43 5.37
 0 -4 -11 27.32 7.35
 0 4 -12 0.69 2.84
 0 4 -12 2.2 3.12
 0 -4 12 11.54 3.96
 0 -4 -12 5.26 3.96
 0 4 12 10.51 4.47
 0 4 -13 17.46 5.65
 0 4 -13 13.43 5.33
 0 -4 13 20.43 5.43
 0 4 13 24.04 6.47
 0 -4 -13 9.64 4.99
 0 4 -14 16.57 5.44
 0 4 -14 17.43 6.53
 0 -4 14 23.27 5.91
 0 4 14 19.54 6.09
 0 -4 -14 17.06 6.69
 0 4 -15 -0.9 4.43
 0 4 -15 1.83 3.04
 0 -4 15 7.92 3.86
 0 -4 -15 3.59 4.62
 0 4 15 4 2.84
 0 4 -16 6.82 4.08
 0 4 -16 13.81 5.11
 0 -4 16 14.43 4.59
 0 -4 -16 21.39 6.96
 0 4 -17 21.62 6.19
 0 4 -17 36.19 9.08
 0 -4 17 42.31 7.94
 0 -4 -17 39.29 9.21
 0 4 -18 6.17 4.16
 0 4 -18 4.84 4.44
 0 -4 18 15.1 5.18
 0 4 -19 79.93 14.25
 0 -4 19 101.35 12.39
 0 -4 20 39.09 8
 0 -4 21 30.05 7.13
 0 -4 22 16.18 5.88
 0 5 0 -3.57 4.13
 0 -5 0 3.12 3.24
 0 5 1 -0.88 2.25
 0 5 -1 0.24 2.35
 0 -5 -1 3.6 2.37
 0 5 -2 32.76 8.55
 0 5 -2 24.04 6.89
 0 5 2 21.33 6
 0 -5 -2 27.32 7.53
 0 5 -3 8.38 5.98
 0 5 3 3.42 2.43
 0 5 -3 3.42 4.92
 0 -5 -3 3.88 3.78
 0 5 -4 39.76 9.09
 0 5 -4 30.61 7.72
 0 5 4 33.65 7.42
 0 -5 -4 36.46 8.07
 0 5 -5 1.15 2.59
 0 5 5 -1.26 1.85
 0 5 -5 3.64 3.35
 0 -5 -5 1.41 2.77
 0 5 -6 1.24 2.2
 0 5 6 -0.55 2.22
 0 -5 6 2.52 3.31
 0 -5 -6 5.62 4
 0 5 -7 3.86 3.77
 0 -5 7 -1.51 2.55
 0 -5 -7 3.82 3.36
 0 -5 8 49.49 9.78
 0 -5 -8 57.97 11.34
 0 -5 9 7.87 5.88
 0 -5 -9 3.53 4.46
 0 -5 10 67.77 11.22
 0 -5 -10 75.15 12.99
 0 -5 11 11.67 5.58
 0 -5 12 29.34 7.25
 0 -5 13 6.16 4.06
 0 -5 14 3.76 4.47
 1 0 -30 -0.41 1.96
 1 0 -29 29.17 6.73
 1 0 -28 -3 2.2
 -1 0 28 7.39 4.71
 1 0 -27 55.99 9.23
 -1 0 27 124.03 16.26
 1 0 -26 -0.58 1.31
 -1 0 26 -0.85 2.27
 1 0 -25 24.58 5.83
 1 0 -25 25.26 6.11
 1 0 -25 35.14 6.88
 -1 0 25 33.69 7.8
 1 0 -24 -4.27 2.88
 1 0 -24 1.3 1.99
 1 0 -24 -3.21 2.8
 1 0 -23 187.92 14.96
 1 0 -23 219.25 16.04
 -1 0 23 208.2 18.55
 1 0 -22 7.75 4.22
 1 0 -22 10.99 4.21
 -1 0 22 9.18 4.43
 1 0 -21 923.55 31.65
 -1 0 21 843.23 36.41
 1 0 -20 1.23 2.19
 -1 0 20 7.06 4.28
 1 0 -19 253.01 15.08
 -1 0 19 232.03 17.67
 -1 0 18 8.78 4.54
 1 0 -18 9.98 3.82
 1 0 -17 873.77 26.76
 -1 0 17 793.52 31
 -1 0 16 1.81 2.29
 1 0 -16 1.25 2.01
 -1 0 15 10.15 3.36
 1 0 -15 8.14 2.34
 1 0 -14 1.87 1.83
 -1 0 14 1.34 1.4
 1 0 -14 1.31 1.28
 1 0 -13 468.3 19.98
 1 0 -13 534.72 17.99
 -1 0 13 516 21.37
 1 0 -12 2.39 1.48
 1 0 -12 -0.27 0.97
 -1 0 12 -0.75 1.54
 1 0 -11 8 2.31
 1 0 -11 4.96 1.57
 -1 0 11 5.6 2.24
 1 0 -10 0.28 0.77
 -1 0 10 -0.83 0.9
 1 0 -9 743.47 20.41
 -1 0 9 687.27 20.8
 1 0 -9 738.41 18.13
 -1 0 9 718.16 18.15
 1 0 -8 1.67 1.09
 -1 0 8 0.49 0.87
 1 0 -8 0.76 0.81
 -1 0 8 -0.02 0.4
 -1 0 7 196.22 9.41
 -1 0 7 208.68 8.39
 1 0 -7 215.93 9.35
 1 0 -7 213.2 8.25
 1 0 -6 -0.07 0.55
 -1 0 6 0.67 0.55
 -1 0 6 0.9 0.63
 1 0 -6 0.35 0.42
 1 0 -6 0.93 0.97
 1 0 -5 1476.41 23.53
 1 0 -5 1394.01 24.2
 -1 0 5 1363.01 24.61
 -1 0 5 1455.09 23.05
 1 0 -5 1461.54 22.64
 1 0 -4 2.34 0.76
 1 0 -4 1 0.52
 -1 0 4 0.52 0.34
 1 0 -4 2.2 0.8
 -1 0 4 0.42 0.44
 1 0 4 2.42 0.57
 -1 0 -4 1.16 0.45
 -1 0 -4 0.82 0.63
 -1 0 -4 3.74 0.96
 1 0 4 3.73 1.08
 1 0 4 1.21 0.59
 -1 0 -4 0.89 0.47
 -1 0 -5 582.04 10.66
 -1 0 -5 597.79 15.3
 -1 0 -5 576.42 14.2
 -1 0 -5 600.04 13.47
 1 0 5 579.3 13.47
 -1 0 -6 2.6 0.74
 -1 0 -6 1.84 1.3
 -1 0 -6 -0.01 0.38
 1 0 6 0.72 0.88
 -1 0 -6 0.93 0.52
 -1 0 -7 1541.13 22.36
 -1 0 -7 1460.41 28.47
 -1 0 -7 1511.76 30.37
 -1 0 -7 1600.62 27.71
 1 0 7 1559.96 28.11
 -1 0 -8 0.53 0.61
 -1 0 -8 0.86 0.5
 -1 0 -8 0.41 0.98
 1 0 8 2.46 1.52
 -1 0 -8 0.27 0.43
 -1 0 -9 425.11 10.94
 -1 0 -9 413.75 15.3
 -1 0 -9 422.66 16.53
 1 0 9 424.53 15.15
 -1 0 -9 426.97 14.44
 -1 0 -10 5.72 1.84
 -1 0 -10 1.9 2.08
 -1 0 -10 3.42 2.17
 -1 0 -10 0.8 1.21
 1 0 10 4.78 2.73
 -1 0 -11 4374.08 54.77
 -1 0 -11 4416.61 67.33
 -1 0 -11 4427.79 60.52
 -1 0 -11 4410.74 63.99
 1 0 11 4351.79 66.18
 -1 0 -12 8.36 2.57
 -1 0 -12 8.04 4.03
 -1 0 -12 3.32 2.44
 1 0 12 8.1 3.87
 -1 0 -12 4.54 3.02
 -1 0 -12 2.04 1.86
 -1 0 -13 1494.83 26.66
 -1 0 -13 1468.97 37.13
 -1 0 -13 1367.6 36.73
 -1 0 -13 1485.71 31.25
 1 0 13 1490.49 36.35
 -1 0 -13 1483.62 34.23
 -1 0 -14 5.12 2.26
 -1 0 -14 3.42 2.57
 1 0 14 6.45 3.68
 -1 0 -15 1231.4 25.31
 -1 0 -15 1257.53 30.24
 1 0 15 1249.69 35.38
 -1 0 -16 8.99 2.69
 1 0 16 7.47 3.88
 -1 0 -16 6.04 3.08
 -1 0 -17 801.42 20.58
 -1 0 -17 809.7 25.45
 1 0 17 743.61 28.94
 -1 0 -18 3.18 2.04
 -1 0 -18 3.64 1.99
 -1 0 -18 5.28 2.89
 1 0 18 3.66 3.14
 -1 0 -19 204.67 14.38
 -1 0 -19 201.52 10.25
 -1 0 -19 197.64 12.99
 1 0 19 205.68 15.75
 -1 0 -20 -0.22 1.32
 -1 0 -20 2.21 2.24
 -1 0 -20 2.28 1.3
 -1 0 -20 1.7 1.48
 1 0 20 5.65 3.19
 -1 0 -21 113.81 10.57
 -1 0 -21 144.55 12.79
 -1 0 -21 150.09 9.13
 -1 0 -21 150.24 12.02
 1 0 21 145.37 14.23
 -1 0 -22 1.74 2.66
 -1 0 -22 0.89 1.54
 -1 0 -22 5.4 2.23
 -1 0 -22 0.18 2.48
 1 0 22 3.05 2.87
 -1 0 -23 453.51 23.74
 -1 0 -23 449.46 22.82
 1 0 23 420.35 25.58
 -1 0 -24 4.27 3.21
 -1 0 -24 5.12 2.91
 1 0 24 16.06 5.95
 -1 0 -24 14.33 5.29
 -1 0 -25 397.55 23.73
 -1 0 -25 433.72 23.5
 -1 0 -26 10.52 5.44
 -1 0 -26 9.37 4.26
 -1 0 -27 335.04 20.53
 -1 0 -27 491.78 27.34
 -1 0 -28 1.07 2.59
 -1 0 -28 8.86 4.54
 1 1 -31 4.98 3.8
 1 1 -30 52.46 9.73
 1 1 -29 5.57 3.67
 1 1 -28 80.92 11.93
 -1 1 28 90.93 14.53
 1 -1 -28 84.7 12.35
 1 1 -27 39.65 8.33
 -1 1 27 48.59 10.17
 1 -1 -27 47.84 8.97
 1 1 -26 9.86 4.08
 1 -1 -26 5.9 3.03
 -1 1 26 11.03 4.83
 1 1 -25 7.22 3.52
 -1 1 25 7 4.01
 1 -1 -25 1.28 2.42
 1 1 -24 4.84 3.38
 1 -1 -24 -0.7 2.73
 -1 1 24 1.14 2.79
 1 1 -23 48.83 8.63
 1 -1 -23 58.68 7.94
 -1 1 23 54.87 9.42
 1 -1 -23 62.25 9.08
 1 -1 -22 13.39 3.97
 1 1 -22 14.92 4.51
 1 -1 -22 18.74 5.3
 -1 1 22 11.84 4.8
 1 1 -21 15.85 4.56
 1 -1 -21 21.03 4.77
 -1 1 21 17.58 5.01
 1 1 -21 19.17 3.77
 1 -1 -21 20.2 5.29
 1 1 -20 1 1.84
 1 -1 -20 2.43 1.5
 1 -1 -20 4.78 3.27
 1 1 -20 6.01 2.47
 -1 1 20 4.8 3.11
 1 1 -19 109.98 11.96
 1 -1 -19 130.71 10.97
 1 1 -19 126.36 8.55
 1 -1 -19 130.81 12.23
 -1 1 19 128.39 13.02
 1 1 -18 802.43 32.06
 1 -1 -18 902.77 29.23
 -1 1 18 878.18 33.83
 -1 -1 18 841.79 33.27
 1 -1 -18 872.54 31.36
 1 1 -18 879.72 22.79
 1 1 -17 426.86 22.37
 1 -1 -17 446.38 19.75
 1 -1 -17 446.69 21.58
 -1 -1 17 421.01 22.54
 -1 1 17 435 22.9
 1 1 -17 434.64 14.86
 1 1 -16 907.08 32.14
 1 -1 -16 942 28.75
 1 -1 -16 974.64 31.59
 -1 1 16 932.06 32.75
 -1 -1 16 947.86 33.34
 1 1 -16 959.24 21.97
 1 1 -15 485.72 22.68
 1 -1 -15 478.18 19.5
 1 1 -15 493.73 14.5
 1 -1 -15 525.56 22.24
 -1 1 15 467.94 22.2
 -1 -1 15 498.04 22.93
 1 -1 -14 233.88 12.98
 1 1 -14 273.79 16.39
 1 1 -14 271.54 17.23
 1 -1 -14 250.01 13.92
 -1 -1 14 281.65 16.4
 1 -1 -14 255.75 14.93
 -1 1 14 258.04 15.91
 1 1 -14 276.7 10.04
 1 -1 -13 429.97 17.17
 1 1 -13 488.91 21.2
 1 -1 -13 460.16 18.37
 1 1 -13 495.96 22.27
 -1 -1 13 481.22 20.79
 1 1 -13 491.58 13.13
 -1 1 13 496.09 21.19
 1 -1 -13 489.69 20.19
 1 -1 -12 92.03 7.22
 1 1 -12 114.53 9.85
 -1 -1 12 116.28 8.31
 1 -1 -12 100.86 8.04
 1 1 -12 116.19 10.2
 1 1 -12 105.59 5.65
 1 -1 -12 110.15 9.18
 -1 1 12 109 9.55
 -1 -1 12 110.13 9.47
 1 -1 -12 104.48 9.45
 1 -1 -11 518.83 16.94
 1 -1 -11 520.62 8.67
 1 1 -11 531.33 20.38
 1 1 -11 535.16 21.04
 1 -1 -11 493.36 17.21
 1 1 -11 532.37 19.5
 1 1 -11 542.04 13.46
 -1 -1 11 564.48 17.9
 1 -1 -11 531.11 19.99
 -1 1 11 513.69 20.39
 1 -1 -11 533.54 21.01
 -1 -1 11 521.35 19.78
 1 1 -11 542.33 19.14
 1 -1 -10 41.94 4.45
 1 -1 -10 46.6 2.32
 1 1 -10 45.38 5.62
 1 1 -10 53.15 3.78
 -1 -1 10 41.79 4.5
 1 1 -10 48.49 5.48
 1 1 -10 41.94 5.45
 1 -1 -10 44.29 4.76
 -1 1 10 43.23 5.56
 1 1 -10 48.12 5.32
 1 -1 -10 52.04 6.41
 -1 -1 10 42.53 5.26
 1 -1 -10 44.55 5.52
 1 -1 -9 128.7 7.17
 1 -1 -9 119.85 4.04
 1 1 -9 135.99 9.27
 1 -1 -9 119.45 7.28
 -1 -1 9 122.92 7.39
 1 1 -9 124.11 8.5
 1 1 -9 106.71 8.52
 1 -1 -9 131.72 9.81
 1 1 -9 126.34 8.25
 -1 1 9 121.63 8.99
 1 -1 -9 123.07 8.81
 -1 1 8 302.69 8.42
 1 -1 -8 340.26 7.55
 1 -1 -8 321.91 10.67
 -1 -1 8 356.08 13.57
 -1 1 8 276.31 8.43
 1 1 -8 341.26 14.27
 -1 -1 8 320.06 11.61
 1 1 -8 313.75 13.76
 1 1 -8 321.24 13.37
 1 -1 -8 301.72 10.97
 1 -1 -8 325.92 14.13
 1 -1 -8 345.42 15.77
 1 1 -8 317.18 12.77
 -1 1 8 322.64 14.52
 -1 1 8 315.05 14.43
 -1 1 7 1574.71 21.56
 1 -1 -7 1616.21 24.84
 1 -1 -7 1589.11 21.34
 1 1 -7 1584.55 32.14
 -1 -1 7 1577.23 30.52
 1 1 -7 1521.79 31.8
 1 -1 -7 1475.21 25.79
 -1 -1 7 1546.77 27.57
 1 1 -7 1513.83 30.68
 1 1 -7 1539.6 29.47
 -1 1 7 1506.07 32.88
 1 -1 -7 1542.34 32.49
 -1 1 7 1516.17 33.08
 -1 1 6 2925.02 37.91
 -1 1 6 3146.25 36.66
 1 -1 -6 3180.11 38.55
 1 -1 -6 3042.59 36.8
 -1 -1 6 3044.58 45.73
 1 1 -6 3199.09 48.66
 -1 -1 6 3151.7 43.33
 1 1 -6 3071.42 47.89
 1 -1 -6 3012.93 39.97
 1 1 -6 3021.75 46.33
 -1 1 6 2974.33 50.36
 1 1 -6 3124.05 45.1
 1 -1 -6 3078.79 48.86
 -1 1 6 3030.23 49.83
 -1 1 5 658.52 13.97
 -1 1 5 670.54 12.58
 1 -1 -5 648.5 12.8
 1 -1 -5 680.26 12.61
 1 1 -5 675.9 18.29
 -1 -1 5 660.36 17.06
 -1 -1 5 661.03 15.67
 1 -1 -5 674.52 11.02
 1 1 -5 679.94 17.58
 1 -1 -5 649.12 13.05
 1 1 -5 666.15 16.36
 1 -1 -5 672.37 19.05
 -1 1 5 653.51 19.2
 -1 1 5 656.06 20.09
 -1 1 4 5825.73 66.93
 -1 1 4 6070.87 65.65
 1 -1 -4 5974.6 64.33
 1 -1 -4 5918.12 66.07
 1 1 -4 6070.57 74.17
 -1 -1 4 5964.43 72.3
 1 1 -4 5865.57 72.4
 -1 -1 4 5999.16 70.05
 1 -1 -4 5977.78 63.14
 1 1 -4 6074.42 70.06
 -1 1 4 6054.51 76.44
 1 -1 -4 5879.47 75.7
 -1 1 3 4115.27 48.65
 -1 1 3 4156.37 48.68
 1 -1 -3 3952.68 48.65
 -1 -1 3 3972.26 52.63
 1 1 -3 4165.62 54.37
 -1 -1 3 4121.36 52.9
 1 1 -3 4128.27 52.59
 -1 1 3 4227.32 56.56
 1 -1 -3 4082.73 55.97
 -1 1 2 463.59 11.38
 1 1 -2 490.97 14.07
 -1 1 2 464.54 11.47
 -1 -1 2 468.34 12.8
 1 1 -2 470.4 13.21
 1 -1 -2 479.38 13.55
 -1 -1 2 473 12.31
 -1 1 2 477.73 13.98
 1 -1 -2 487.62 14.16
 1 1 -1 845.12 18.92
 -1 1 1 839.3 16.92
 1 1 -1 821.93 17.82
 1 -1 -1 858.88 18.59
 -1 -1 1 846.27 17.66
 -1 -1 1 856.6 16.37
 1 -1 -1 859.44 18.69
 -1 1 1 863.26 18.61
 -1 1 0 1175.36 21.77
 -1 -1 0 1123.15 20.76
 1 1 0 1132.91 21.19
 1 -1 0 1131.56 21.76
 -1 1 0 1092.91 20.72
 1 1 0 1097.91 21.93
 -1 -1 0 1137.17 22.14
 1 -1 0 1145.99 21.34
 -1 1 0 1116.76 20.96
 1 1 1 503.03 12.96
 -1 1 -1 533.35 13.74
 -1 -1 -1 509.69 12.79
 1 -1 1 483.68 13.29
 -1 1 -1 483.32 13.25
 1 1 1 497.43 13.91
 -1 -1 -1 508.16 13.69
 -1 1 -1 487.13 12.05
 1 -1 1 502.64 12.59
 -1 -1 -2 30.46 2.92
 1 -1 2 29.72 3.13
 1 1 2 30.31 2.99
 -1 1 -2 33.61 3.27
 -1 -1 -2 31.49 3.27
 1 1 2 33.11 3.43
 1 -1 2 30.16 2.69
 -1 1 -2 32.19 2.67
 -1 -1 -3 728.17 17.44
 1 1 3 686.94 17.97
 -1 1 -3 715.21 16.6
 -1 -1 -3 720.37 15.83
 1 -1 3 708.74 16.67
 1 1 3 711.36 14.66
 -1 1 -3 681.05 12.93
 1 1 3 705.57 15.11
 1 -1 3 712.38 14.69
 -1 -1 -4 1050.58 22.69
 1 1 4 1016.45 23.22
 -1 -1 -4 1058.29 20.29
 -1 1 -4 1039.92 21.17
 1 -1 4 1011.23 21.04
 1 1 4 1049.99 19.28
 -1 -1 -4 989.09 19.35
 1 -1 4 1064.4 23.04
 1 -1 4 1033.03 19.93
 -1 1 -4 1034.92 15.61
 1 1 4 1029.5 19.14
 -1 -1 -5 339.82 12.77
 1 1 5 351.82 12.71
 -1 1 -5 367.86 12.07
 1 -1 5 342.26 11.62
 1 -1 5 375.3 13.08
 -1 -1 -5 352.24 11.02
 1 1 5 369.97 11.09
 -1 -1 -5 354.27 12.4
 1 1 5 344.82 10.62
 -1 1 -5 361.44 7.45
 -1 -1 -6 2038.15 38.14
 1 1 6 2179.81 35.92
 -1 1 -6 2282.52 36.44
 1 -1 6 2212.03 35.63
 1 -1 6 2234.44 37.84
 1 1 6 2263.65 34.5
 -1 -1 -6 2131.73 34.31
 -1 1 -6 2160.58 40.36
 1 1 6 2222.93 33.92
 -1 -1 -6 2184.15 37.11
 1 1 7 1343.69 26.07
 -1 1 -7 1351.64 27.4
 1 -1 7 1333.39 26.44
 -1 1 -7 1298.89 30.76
 1 -1 7 1396.21 28.76
 -1 -1 -7 1338.32 26.25
 1 1 7 1375.9 26.25
 1 1 7 1346.58 25.78
 -1 -1 -7 1268.85 27.43
 -1 -1 -8 1078.34 28.19
 1 1 8 1218.73 24.79
 -1 1 -8 1234.5 26.89
 1 -1 8 1296.42 26.74
 1 -1 8 1244.12 27.71
 -1 -1 -8 1212.6 26.04
 1 1 8 1268.07 25.98
 -1 1 -8 1175.03 30.12
 -1 1 -8 1340.18 29.77
 1 1 8 1237.56 25.75
 -1 -1 -8 1249.13 27.65
 -1 -1 -9 961.87 26.77
 -1 1 -9 1047.93 25.21
 1 1 9 1028.19 22.7
 1 -1 9 1063.15 24.54
 1 -1 9 1028.73 25.59
 -1 -1 -9 1013.69 24.78
 1 1 9 1028.02 23.94
 -1 1 -9 991.33 28.44
 -1 1 -9 1081.52 27.29
 -1 -1 -9 1009.28 26.78
 1 1 9 998.32 23.97
 -1 -1 -9 1040.02 25.68
 -1 -1 -10 743.87 23.94
 -1 1 -10 798.18 22.37
 1 1 10 751.62 19.6
 1 -1 10 800.39 21.91
 -1 1 -10 744.56 25.15
 -1 -1 -10 755.16 22.04
 1 -1 10 762.87 22.34
 -1 1 -10 839.69 24.55
 1 1 10 778.58 21.83
 -1 -1 -10 779.26 22.75
 -1 -1 -10 781.76 23.73
 -1 1 -10 797.63 13.13
 -1 -1 -11 177.44 11.79
 -1 1 -11 210.55 11.6
 1 -1 11 214.36 11.79
 -1 -1 -11 206.85 11.48
 -1 1 -11 216.05 13.82
 -1 -1 -11 222.23 12.24
 -1 1 -11 223.88 12.78
 -1 -1 -11 210.81 12.32
 -1 1 -11 225.34 6.75
 1 1 11 202.12 11.24
 -1 -1 -12 1076.78 31.59
 -1 1 -12 1185.63 30.2
 -1 1 -12 1096.32 33.78
 -1 -1 -12 1068.58 28.92
 1 -1 12 1222.83 30.62
 -1 1 -12 1199.54 19.58
 -1 -1 -12 1127.74 30.97
 -1 -1 -12 1120.66 30.23
 1 1 12 1131.78 29.5
 -1 -1 -13 318.99 17.08
 -1 1 -13 338.66 16.07
 1 -1 13 338.16 16.13
 -1 -1 -13 312.06 15.41
 -1 -1 -13 329.74 16.51
 -1 1 -13 359.74 10.24
 1 1 13 327.55 15.85
 -1 -1 -13 326.09 16.12
 -1 -1 -14 227.93 14.78
 -1 1 -14 249.91 14.09
 1 -1 14 285.85 15.28
 1 1 14 233.19 13.83
 -1 1 -14 261.58 9.29
 -1 -1 -14 254.19 14.79
 -1 -1 -15 -2.29 2.68
 -1 -1 -15 -0.45 1.36
 -1 1 -15 0.48 1.03
 1 1 15 2.26 2.07
 -1 1 -16 328.37 17.29
 -1 1 -16 325.85 16.52
 -1 -1 -16 288.98 17.5
 -1 -1 -16 304.87 16.97
 -1 1 -16 349.23 12.23
 1 1 16 318.3 17.47
 -1 -1 -17 7.79 2.58
 -1 1 -17 12.61 4.37
 -1 1 -17 9.32 2.63
 -1 -1 -17 14.6 4.14
 -1 1 -17 8.45 1.36
 1 1 17 5.69 2.68
 -1 -1 -18 56.46 7.65
 -1 1 -18 66.39 8.37
 -1 1 -18 63.24 7.48
 -1 -1 -18 64.27 8.05
 -1 1 -18 66.93 5.71
 1 1 18 63.48 8.5
 -1 -1 -19 13.39 3.41
 -1 1 -19 21.89 5.05
 -1 1 -19 21.82 4.73
 -1 -1 -19 25.59 5.42
 1 1 19 30.94 5.87
 -1 1 -19 25.42 3.66
 -1 -1 -20 -3.38 3.73
 -1 1 -20 -0.33 1.91
 -1 1 -20 -1.56 1.73
 1 1 20 0.84 1.37
 -1 1 -20 -0.67 1.65
 -1 -1 -20 -0.14 1.41
 -1 -1 -21 25.73 5.43
 -1 1 -21 27.3 5.64
 -1 1 -21 26.43 5.08
 1 1 21 22.56 5.76
 -1 1 -21 32.54 4.75
 -1 -1 -21 27.47 5.89
 -1 1 -22 114.3 12.01
 -1 1 -22 135.4 12.36
 -1 -1 -22 131.02 13.06
 1 1 22 118.92 13.1
 -1 -1 -22 115.84 12.53
 -1 -1 -23 48.65 8.11
 -1 1 -23 43.52 7.62
 -1 1 -23 60.49 8.24
 1 1 23 45.56 8.3
 -1 -1 -23 54.51 8.71
 -1 1 -24 95.12 11.25
 -1 1 -24 124.33 12.44
 -1 -1 -24 138.37 13.66
 1 1 24 119 13.82
 -1 -1 -24 118.15 13.37
 -1 -1 -25 1.3 2.23
 -1 1 -25 2.9 3.11
 -1 -1 -25 5.24 3.72
 1 1 25 3.22 3.01
 -1 1 -26 30.65 6.51
 -1 -1 -26 41.3 8.28
 1 1 26 39.73 8.66
 -1 1 -27 10.3 4.03
 -1 -1 -27 14.82 5.25
 1 1 27 24.01 7.09
 -1 1 -28 27.37 6.89
 -1 -1 -28 34.34 7.91
 1 1 28 26.34 7.15
 -1 1 -29 18.9 6.04
 -1 1 -29 23.86 7.82
 1 1 29 13.33 5.83
 -1 1 -30 15.37 5.99
 1 2 -28 15.29 5.89
 1 -2 -28 11.23 5.45
 1 2 -27 20.45 6.33
 1 -2 -27 12.43 5.39
 -1 2 27 25.15 7.82
 1 2 -26 10.46 4.56
 1 2 -26 4.88 3.11
 1 -2 -26 9.04 5.74
 -1 2 26 19.87 6.51
 1 2 -25 110.87 14.65
 1 2 -25 103.56 12.48
 1 -2 -25 114.74 14.48
 -1 2 25 126.83 15.78
 1 2 -24 20.51 6.44
 -1 2 24 17.67 6.06
 1 -2 -24 19.83 6.2
 1 2 -23 6.76 4.21
 -1 2 23 3.74 2.98
 1 -2 -23 1.13 2.52
 1 2 -22 181.65 17.77
 1 -2 -22 188.06 17.48
 -1 2 22 203.17 18.44
 1 2 -21 105.53 13.21
 1 -2 -21 101.77 12.74
 -1 2 21 88.51 11.84
 1 2 -20 250.24 20.03
 -1 2 20 255.71 19.67
 1 -2 -20 277.74 20.46
 1 2 -19 9.1 4.71
 1 -2 -19 6.38 2.12
 -1 2 19 7.73 3.66
 1 -2 -19 7.93 3.6
 1 -2 -18 162.08 9.99
 1 2 -18 152.79 15.09
 -1 -2 18 173.46 12.83
 -1 2 18 167.04 14.97
 1 -2 -18 152.29 14.5
 1 -2 -17 6.1 2.36
 1 2 -17 7.3 3.91
 1 -2 -17 2.11 0.97
 -1 -2 17 10.37 3.55
 1 -2 -17 6.16 3.4
 -1 2 17 6.13 3.35
 1 -2 -16 125.64 8.08
 1 2 -16 111.35 12.06
 -1 -2 16 137.56 10.67
 1 -2 -16 112.46 7.9
 1 -2 -16 121.53 12.34
 -1 2 16 132.25 12.72
 1 -2 -15 60.72 5.51
 1 2 -15 57.48 8.41
 1 -2 -15 52.83 6.53
 -1 -2 15 64.87 7.26
 1 -2 -15 61.91 5.52
 -1 2 15 64.39 8.71
 1 -2 -15 69.36 9.18
 1 2 -14 10.68 4.24
 1 -2 -14 12.13 2.55
 -1 -2 14 11.63 3.72
 1 -2 -14 7.08 1.64
 1 -2 -14 10.83 3.04
 -1 2 14 20.86 5.02
 1 -2 -14 13.14 3.87
 1 -2 -13 888.2 21.28
 1 2 -13 841.34 31.36
 -1 2 13 760.51 19.07
 1 -2 -13 748.21 23.14
 1 -2 -13 836.3 19.49
 -1 -2 13 822.94 25.25
 1 -2 -13 832.43 31.19
 -1 2 13 858.19 30.86
 -1 2 12 7.87 1.38
 1 -2 -12 9.09 2.17
 -1 2 12 11.16 2.25
 1 2 -12 9.23 3.9
 -1 -2 12 12.16 3.47
 1 -2 -12 7.92 2.52
 1 -2 -12 8.8 1.96
 1 -2 -12 6.12 2.55
 -1 2 12 14.35 4.53
 -1 2 11 28.91 2.8
 1 -2 -11 24.56 3.22
 -1 2 11 26.12 3.28
 1 2 -11 35.72 5.99
 1 -2 -11 21.42 3.49
 1 -2 -11 25.73 2.73
 -1 -2 11 28.73 4.65
 -1 2 11 30.88 5.77
 1 -2 -11 17.21 4.12
 -1 2 10 171.48 8.84
 -1 2 10 197.29 7.61
 1 -2 -10 190.05 8.85
 1 2 -10 188.51 13.34
 -1 -2 10 193.66 11.28
 1 -2 -10 176.16 9.23
 1 -2 -10 200.12 6.93
 1 -2 -10 183.11 13.33
 -1 2 10 189.11 13.47
 -1 2 9 284.16 9.68
 -1 2 9 251.7 11.1
 1 -2 -9 282.65 10.83
 1 2 -9 288.99 16.13
 1 -2 -9 281.12 7.36
 -1 -2 9 296.87 13.73
 1 -2 -9 263.39 10.76
 -1 2 9 292.82 16.87
 1 -2 -9 272.91 16.07
 1 2 -9 291.05 14.58
 -1 2 8 28.46 3.12
 1 -2 -8 33.03 3.69
 -1 2 8 25.8 5.03
 -1 2 8 23.55 3.67
 1 2 -8 31.5 5.26
 1 2 -8 25.04 4.1
 -1 -2 8 38.19 4.93
 1 -2 -8 26.52 1.75
 1 2 -8 31.33 4.63
 1 -2 -8 23.74 4.62
 -1 2 7 75.81 5.35
 1 -2 -7 76.53 5.67
 -1 2 7 78.58 6.65
 1 -2 -7 81.34 7.92
 1 2 -7 74.42 7.81
 1 2 -7 73.26 6.87
 -1 -2 7 83.02 7.12
 -1 -2 7 73.72 4.02
 1 2 -7 82.84 7.22
 -1 2 7 70.55 8.32
 1 -2 -7 72.85 7.81
 -1 2 6 271.86 12.76
 -1 2 6 267.78 10.74
 1 2 -6 265.6 14.39
 -1 -2 6 263.72 13.58
 1 -2 -6 285.91 14.74
 -1 2 6 269.78 8.05
 -1 -2 6 278.77 13.11
 1 2 -6 271.09 13.06
 -1 -2 6 274.34 9.02
 1 -2 -6 274.14 14.93
 -1 2 5 309.05 12.03
 -1 2 5 358.47 14.37
 1 -2 -5 338 15.78
 1 2 -5 325.23 15.5
 -1 -2 5 340.05 15.03
 1 2 -5 330.4 14.02
 -1 2 5 328.71 8.36
 1 -2 -5 325.57 16.08
 -1 -2 5 319.81 10.62
 -1 2 4 4.03 1.05
 1 2 -4 0.11 1.57
 1 2 -4 4.06 1.51
 -1 -2 4 2.45 1.21
 1 -2 -4 6.02 2.04
 -1 2 4 5.95 1.02
 1 2 -4 7.29 2.02
 -1 -2 4 4.41 1.16
 1 -2 -4 3.88 1.5
 -1 2 3 36.34 4.35
 -1 2 3 36.11 4.3
 1 2 -3 38.44 5.12
 -1 -2 3 41.35 5.17
 1 2 -3 30.63 4.59
 1 -2 -3 41.27 5.32
 -1 2 3 38.63 2.47
 1 -2 -3 45.71 5.52
 -1 -2 3 38.64 4.07
 -1 -2 2 372.08 15.36
 1 -2 -2 389 16.36
 1 2 -2 364.35 15.71
 -1 2 2 359.76 14.27
 -1 2 2 374.99 15.07
 1 2 -2 354.67 15.84
 1 -2 -2 369.24 15.79
 -1 -2 2 371.23 13.63
 -1 2 1 1264.37 29.2
 -1 2 1 1249.72 29.61
 1 2 -1 1270.13 31.27
 -1 -2 1 1313.64 30.37
 -1 2 1 1227.44 30
 1 -2 -1 1285.03 31.29
 1 2 -1 1284.58 30.79
 -1 -2 1 1289.9 24.81
 1 -2 -1 1267.71 30.26
 -1 -2 1 1247.67 27.76
 -1 2 0 471.11 17.31
 -1 2 0 498.22 17.84
 1 2 0 470.14 18.07
 1 2 0 474.01 17.73
 1 -2 0 501.32 18.5
 -1 2 0 490.92 18.01
 -1 -2 0 489.32 17.62
 -1 -2 0 496.88 13.46
 -1 2 0 464.77 12.02
 1 -2 0 486.73 17.25
 -1 -2 0 496.3 16.91
 -1 2 -1 10.64 2.82
 -1 -2 -1 8.88 2.16
 1 2 1 8.53 2.06
 1 -2 1 13.82 2.92
 1 2 1 11.28 2.33
 -1 2 -1 10.07 2.3
 -1 2 -1 11.3 1.91
 1 -2 1 13.38 2.94
 -1 -2 -1 8.74 2
 1 2 2 336.37 15.15
 1 2 2 334.76 14.61
 -1 2 -2 336.52 14.87
 1 -2 2 320.78 14.59
 -1 -2 -2 322.14 14.12
 -1 -2 -2 314.29 9.69
 -1 2 -2 310.29 10.94
 -1 -2 -2 310.98 14.24
 1 -2 2 327.1 13.2
 1 2 3 6.21 2.46
 -1 -2 -3 3.43 1.87
 1 2 3 3.75 1.75
 -1 -2 -3 1.73 1.2
 1 -2 3 1.55 1.17
 -1 2 -3 1.59 1.03
 -1 2 -3 8.69 1.88
 1 -2 3 4.91 1.61
 -1 -2 -3 2.28 1.39
 1 2 4 149.03 10.33
 -1 -2 -4 141.38 9.22
 1 -2 4 147.99 9.99
 -1 -2 -4 142.2 9.38
 -1 2 -4 145.41 9.87
 1 2 4 142.24 7.39
 -1 2 -4 125.11 7.65
 -1 -2 -4 147.64 10.25
 1 -2 4 140.85 7.99
 1 2 5 89.15 8.21
 -1 -2 -5 86.11 7.18
 1 -2 5 88.88 7.78
 -1 2 -5 89.24 7.78
 -1 -2 -5 91.78 7.56
 1 2 5 89.94 5.92
 -1 2 -5 84.06 6.59
 1 -2 5 96.83 6.46
 -1 -2 -5 85.3 7.93
 1 2 5 80.8 6.99
 1 2 6 6.11 2.18
 1 -2 6 5.59 2.12
 -1 -2 -6 5.2 2.02
 -1 -2 -6 2.74 1.61
 1 2 6 8.43 3.25
 -1 2 -6 3.3 1.79
 1 -2 6 7.28 2.71
 -1 2 -6 4.15 1.76
 1 2 6 9.15 2.09
 1 -2 6 5.44 1.69
 -1 -2 -6 5.57 2.17
 -1 -2 -7 1482.36 32.7
 1 2 7 1402.36 35.46
 -1 -2 -7 1497.27 34.26
 -1 2 -7 1437.82 34.81
 1 2 7 1481.59 28.39
 -1 2 -7 1393.71 32.43
 1 -2 7 1481.91 35.54
 1 -2 7 1441.23 28.7
 1 2 7 1444.13 32.27
 -1 -2 -7 1443.53 36.99
 -1 -2 -8 58.48 6.14
 1 2 8 50.07 4
 1 2 8 54.53 6.32
 -1 -2 -8 57.96 6.44
 -1 2 -8 64.35 7.02
 1 -2 8 69.32 7.19
 1 2 8 51.72 4.97
 1 2 8 60.74 6.07
 -1 -2 -8 60.58 7.21
 1 2 9 208.67 7.81
 1 2 9 224.2 12.2
 -1 -2 -9 228.91 12.29
 -1 -2 -9 230.8 12.95
 -1 2 -9 208.15 13.03
 1 -2 9 227.8 13.19
 1 2 9 227.32 10.81
 -1 -2 -9 214.21 14.16
 1 2 9 228.28 12.18
 -1 -2 -10 639.46 21.3
 1 2 10 623.76 13.23
 1 2 10 607.16 20.32
 -1 2 -10 626.53 23.52
 -1 -2 -10 657.55 22.42
 -1 -2 -10 594.01 19.85
 1 -2 10 672.32 23.36
 1 2 10 659.85 19.7
 -1 -2 -10 634.79 25.24
 1 2 10 608.13 20.9
 1 2 11 387.21 15.68
 -1 -2 -11 391.77 16.89
 1 2 11 368.91 8.46
 -1 2 -11 410.25 19.42
 -1 -2 -11 353.27 15.65
 1 2 11 392.88 15.54
 1 -2 11 402.95 18.15
 -1 -2 -11 385.25 19.96
 1 2 11 384.6 16.66
 1 2 12 840.41 23.75
 -1 -2 -12 951.28 27.57
 -1 2 -12 904.66 30.03
 1 -2 12 935.43 28.5
 1 2 12 905.17 25.06
 -1 -2 -12 820.84 25.31
 -1 -2 -12 897.52 31.58
 1 2 12 873.11 26.75
 1 2 13 3.79 2.14
 -1 2 -13 6.49 3.91
 -1 -2 -13 7.9 3.26
 1 -2 13 7.35 3.03
 -1 -2 -13 2.98 2.07
 -1 -2 -13 1.1 1.88
 1 2 13 4.76 2.64
 -1 -2 -14 621.89 23.45
 -1 2 -14 592.67 25.3
 1 2 14 526.37 19.02
 1 -2 14 589.8 23.12
 1 2 14 555.38 22.22
 -1 -2 -14 583.12 26.28
 -1 2 -15 27.43 5.89
 -1 -2 -15 30.3 5.58
 1 2 15 20.99 4.13
 1 -2 15 37.13 6.01
 1 2 15 20.67 4.55
 -1 -2 -15 28.13 6.07
 -1 -2 -16 365.98 18.94
 -1 2 -16 333.62 19.77
 1 -2 16 352.36 18.46
 1 2 16 325.96 17.96
 -1 -2 -16 312.56 19.99
 -1 -2 -17 47.8 7.29
 -1 2 -17 30.93 5.63
 -1 2 -17 43.77 7.68
 1 -2 17 41.82 6.69
 -1 -2 -17 34.51 6.82
 1 2 17 40.41 6.63
 -1 2 -18 17.32 4.61
 -1 -2 -18 28.28 6.19
 -1 2 -18 25.32 6.18
 1 -2 18 27.49 5.75
 -1 -2 -18 13.73 4.48
 1 2 18 18.8 4.77
 -1 2 -19 361.59 21.73
 -1 -2 -19 408.5 21.73
 -1 2 -19 348.75 21.61
 1 -2 19 370.63 20.65
 1 2 19 329.48 19.95
 -1 -2 -19 327.67 21.81
 -1 2 -20 60.92 8.88
 -1 -2 -20 89.1 10.34
 -1 2 -20 75.38 10.87
 1 -2 20 72.19 9.63
 -1 -2 -20 66.14 9.94
 1 2 20 62.34 9.04
 -1 2 -21 86.97 11.41
 -1 2 -21 91.58 11.35
 -1 -2 -21 104.69 11.81
 1 2 21 97.11 11.44
 -1 -2 -21 103.98 12.85
 -1 2 -22 157.24 15.57
 -1 2 -22 166.31 15.35
 1 2 22 171.33 15.65
 -1 -2 -22 146.05 15.49
 -1 2 -23 6.3 4.22
 -1 2 -23 3.77 3.77
 1 2 23 3.99 3.52
 -1 -2 -23 3.12 3.92
 -1 2 -24 169.16 16.61
 -1 2 -24 169.9 16.64
 1 2 24 172.6 16.65
 -1 -2 -24 170.14 17.59
 -1 2 -25 2.42 2.26
 -1 2 -25 1.89 2.62
 1 2 25 3.87 4.07
 -1 -2 -25 0.96 2.57
 -1 2 -26 124.92 14.72
 -1 2 -26 135.58 15.5
 1 2 26 132.51 15.43
 -1 -2 -26 129.59 16.11
 -1 2 -27 17.96 6.14
 -1 -2 -27 17.87 5.59
 1 2 27 12.13 5.73
 -1 2 -28 70.86 11.67
 1 2 28 91.85 13.7
 -1 -2 -28 84.53 13.64
 -1 2 -29 -5.25 3.72
 1 3 -26 28.2 6.75
 -1 3 26 35.3 9.63
 1 3 -25 2.01 3.6
 -1 3 25 3.47 5.35
 1 3 -24 19.9 6.76
 1 3 -24 27.3 7.43
 -1 3 24 40.21 9.84
 1 3 -23 21.78 7.33
 1 3 -23 1.63 2.53
 -1 3 23 13.41 5.68
 1 -3 -23 11.5 4.84
 1 3 -22 65.83 11.88
 -1 -3 22 74.49 9.89
 -1 3 22 75 11.79
 1 -3 -22 67.24 11.95
 1 3 -21 30.5 8.38
 -1 -3 21 27.2 6.17
 1 -3 -21 7.97 4.32
 -1 3 21 27.14 7.57
 1 3 -20 136.86 16.77
 -1 -3 20 140.38 12.88
 -1 3 20 121.38 14.66
 1 -3 -20 120.56 15.08
 1 3 -19 30.46 7.92
 -1 -3 19 18.6 5
 1 -3 -19 22.09 6.96
 -1 3 19 20.68 6.12
 1 3 -18 1.34 4.19
 -1 -3 18 5.88 3.71
 1 -3 -18 6.7 3.73
 -1 3 18 3.36 2.59
 1 3 -17 200.18 18.81
 -1 -3 17 234.43 15.58
 -1 3 17 230.71 18.69
 1 -3 -17 204.94 18.75
 1 3 -16 21.06 6.71
 -1 -3 16 18.5 4.71
 1 -3 -16 13.6 5.47
 -1 3 16 15.48 5.46
 1 3 -15 106.79 13.48
 -1 -3 15 110.14 10.62
 -1 3 15 101.46 12.09
 1 -3 -15 107.22 13.2
 1 3 -14 215.01 18.26
 -1 -3 14 211.17 14.37
 1 -3 -14 195.18 17.24
 -1 3 14 225.42 17.71
 -1 3 13 37.91 3.99
 1 3 -13 46.91 8.69
 -1 -3 13 48.98 7.23
 1 -3 -13 42.07 8.41
 -1 3 13 51.06 8.52
 -1 3 12 94.69 8.09
 -1 3 12 95.45 6.65
 1 3 -12 117.01 12.95
 -1 -3 12 101.64 9.86
 -1 3 12 102.42 11.58
 1 -3 -12 103.9 12.15
 -1 3 11 51.16 6.14
 -1 3 11 49.42 4.98
 -1 3 11 44.27 7.97
 1 3 -11 54.63 9.37
 -1 -3 11 53.4 7.3
 1 -3 -11 60.05 9.31
 -1 3 10 993.06 29.94
 -1 3 10 1020.45 25.11
 1 3 -10 1055.11 37.79
 -1 -3 10 927.82 18.27
 -1 -3 10 1092.09 33.03
 -1 3 10 1100.84 38.93
 1 -3 -10 1062.88 38.28
 -1 3 9 115.73 10.64
 -1 3 9 101.56 7.77
 1 3 -9 107.01 12.23
 -1 -3 9 119.07 11.04
 -1 -3 9 111.21 6.95
 1 -3 -9 123.55 12.92
 -1 3 9 98.05 11.6
 -1 3 8 899.69 25.03
 -1 3 8 972.53 31.41
 1 3 -8 967.99 34.78
 -1 -3 8 989.54 31.64
 1 -3 -8 980.41 35.68
 -1 3 8 899.62 35.28
 -1 -3 8 915.68 22.43
 -1 3 7 51.32 7.32
 -1 3 7 39.87 5.18
 1 3 -7 41.49 7.1
 -1 -3 7 44.18 6.66
 -1 -3 7 33.49 4.21
 1 -3 -7 43.61 7.66
 -1 3 6 54.16 6.2
 -1 3 6 47.24 6.58
 1 3 -6 58.93 8.1
 -1 3 6 50.17 3.35
 1 -3 -6 61.96 8.45
 -1 -3 6 51.77 5.54
 -1 3 5 552.74 23.41
 -1 3 5 524.25 20.29
 1 3 -5 526.25 24.32
 -1 3 5 512.8 11.48
 -1 -3 5 520.59 18.63
 1 -3 -5 549.64 24.91
 -1 3 4 63.97 7.15
 1 3 -4 68.08 8.47
 -1 3 4 54.07 3.45
 -1 -3 4 65.25 6.73
 1 -3 -4 59.42 8
 -1 3 3 352.17 17.35
 1 3 -3 350.54 19.22
 -1 3 3 357.37 9.9
 -1 -3 3 356.45 16.35
 1 -3 -3 353.43 19.17
 1 3 -2 140.63 12.12
 -1 3 2 138.48 11.05
 1 -3 -2 144.92 12.03
 -1 -3 2 128.72 10.14
 -1 3 1 201.56 14.14
 1 3 -1 203.71 14.44
 -1 3 1 222.83 14.25
 1 -3 -1 212.29 14.11
 -1 -3 1 195.43 12.8
 -1 3 0 210.16 14.38
 1 3 0 218.66 14.88
 -1 3 0 221.1 14.61
 -1 -3 0 208.97 13.64
 1 -3 0 198.05 13.29
 1 3 1 10.52 3.59
 -1 3 -1 23.33 4.87
 -1 3 -1 14.6 4.07
 -1 -3 -1 21.95 4.79
 1 -3 1 9.21 3.12
 -1 3 -2 1149.5 35.52
 1 3 2 1183.95 35.61
 -1 3 -2 1212.72 36.63
 -1 -3 -2 1155.36 34.63
 1 -3 2 1135.76 32.1
 -1 3 -3 214.34 14.87
 1 3 3 202.72 14.15
 -1 3 -3 210.43 14.95
 -1 -3 -3 189.33 13.95
 1 -3 3 180.91 12.15
 -1 3 -4 1041.81 34.85
 -1 3 -4 1061.85 34
 -1 3 -4 966.06 26.53
 1 3 4 1074.69 24.9
 -1 -3 -4 1074.48 34.8
 1 -3 4 1020.13 28.97
 -1 3 -5 5.65 2.87
 -1 3 -5 2.15 2.83
 -1 -3 -5 3.11 1.31
 1 3 5 -0.19 0.99
 -1 3 -5 1.39 1.72
 1 -3 5 0.82 1.83
 -1 -3 -5 8.11 3.85
 -1 3 -6 137.57 12.65
 1 3 6 133.5 9.88
 -1 3 -6 137.94 12.03
 1 3 6 146.75 8.44
 -1 -3 -6 145.87 5.65
 -1 3 -6 121.44 9.49
 -1 -3 -6 144.93 12.84
 1 3 6 155.88 12.43
 1 -3 6 146.7 10.22
 1 3 7 159.25 10.35
 -1 3 -7 172.33 13.6
 1 3 7 168.87 9.37
 1 -3 7 195.05 14.55
 -1 -3 -7 170.7 5.93
 -1 -3 -7 170.89 14.16
 1 -3 7 188.2 11.83
 1 3 7 177.3 13.1
 -1 -3 -8 59.35 7.29
 1 3 8 42.23 5.01
 -1 3 -8 53.71 7.89
 1 3 8 52.37 5.19
 1 -3 8 58.31 6.66
 1 -3 8 60.2 8.45
 1 3 8 54 7.34
 -1 -3 -8 58.24 8.53
 1 3 9 139.13 8.99
 -1 -3 -9 162.27 11.65
 -1 3 -9 135.98 12.73
 1 -3 9 132.35 9.06
 1 -3 9 175.02 13.67
 1 3 9 141.43 8.88
 -1 -3 -9 134.05 12.88
 1 3 9 159.35 12.1
 1 3 10 29.45 5.29
 1 3 10 32.62 4.05
 -1 -3 -10 41.13 6.15
 -1 3 -10 25.67 5.83
 1 -3 10 43.07 7.1
 1 3 10 38.27 4.8
 -1 -3 -10 25.61 5.32
 1 3 11 217.09 10.27
 -1 -3 -11 240.52 14.11
 -1 3 -11 221.15 16.96
 -1 3 -11 213.88 16.7
 1 -3 11 239.04 16.01
 1 3 11 225.29 11.76
 1 3 11 217.42 14.2
 -1 -3 -11 216.08 17.08
 1 3 12 2.4 1.26
 -1 3 -12 5.95 3.24
 -1 3 -12 5.76 3.11
 -1 -3 -12 9.77 3.22
 1 -3 12 8.34 4.08
 1 3 12 5.51 2.24
 1 3 12 8.97 3.1
 -1 -3 -12 8.2 4.23
 -1 3 -13 -2.09 2.96
 1 3 13 -0.67 1.07
 -1 3 -13 5.22 3.75
 -1 -3 -13 3.88 2.84
 1 -3 13 4.46 3.84
 1 3 13 1.4 1.99
 -1 -3 -13 -0.85 2.42
 -1 3 -14 235.91 18.22
 -1 -3 -14 229.21 14
 -1 3 -14 238.15 18.33
 1 -3 14 232.35 16.3
 1 3 14 236.16 15.65
 -1 -3 -14 217.7 18.1
 -1 3 -15 125.26 13.4
 -1 -3 -15 114.66 9.85
 -1 3 -15 126.52 13.75
 1 -3 15 124.27 12
 1 3 15 114.35 11.07
 -1 -3 -15 131.41 14.52
 -1 3 -16 226.63 18.43
 -1 -3 -16 228.84 14
 -1 3 -16 247.16 19.43
 1 -3 16 233.8 16.39
 -1 -3 -16 219.29 18.98
 1 3 16 231.63 16.06
 -1 3 -17 7.16 2.03
 -1 -3 -17 13.91 3.79
 -1 3 -17 12.29 4.64
 1 -3 17 14.67 4.48
 1 3 17 18.79 4.73
 -1 -3 -17 10.06 4.64
 -1 3 -18 9.31 3.49
 -1 3 -18 23.17 6.81
 1 -3 18 17.24 4.79
 1 3 18 24.49 5.77
 -1 -3 -18 22.87 6.89
 -1 3 -19 -3.56 3.8
 -1 3 -19 6.17 4.3
 1 -3 19 2.9 3.49
 1 3 19 2.52 3.1
 -1 -3 -19 -0.69 2.55
 -1 3 -20 10.58 3.87
 -1 3 -20 11.59 5.81
 1 -3 20 14.31 5.3
 1 3 20 18.25 5.39
 -1 -3 -20 13.85 5.64
 -1 3 -21 8.74 4.18
 -1 3 -21 13.49 5.15
 1 -3 21 16.4 5.15
 -1 -3 -21 8.25 3.97
 1 3 21 15.28 5.23
 -1 3 -22 9.11 4.01
 -1 3 -22 7.53 4.42
 1 -3 22 8.05 4.15
 -1 -3 -22 8.1 4.78
 1 3 22 5.95 4.02
 -1 3 -23 45.76 9.34
 -1 3 -23 43.92 9.97
 1 -3 23 36.89 7.81
 1 3 23 38.5 8.09
 -1 -3 -23 45.9 10.36
 -1 3 -24 41.12 9.52
 -1 3 -24 31.53 7.99
 1 3 24 35.68 8.05
 -1 3 -25 0.23 3.52
 -1 3 -25 -3.77 4.84
 1 3 25 2.24 3.04
 -1 3 -26 4.78 4.51
 -1 -4 20 4.43 2.99
 -1 -4 19 9.52 4
 1 4 -18 0.94 2.61
 1 4 -18 3.43 3.1
 -1 -4 18 2.9 2.82
 -1 4 18 7.44 4.43
 1 4 -17 6.7 4.33
 -1 -4 17 8.72 4.09
 -1 4 17 7.1 3.42
 1 -4 -17 9.16 5.49
 1 4 -16 7.45 3.81
 -1 -4 16 0.86 1.96
 1 -4 -16 -0.02 4.68
 -1 4 16 5.16 3.12
 1 4 -15 40.33 9.19
 -1 -4 15 33.22 6.76
 1 -4 -15 34.76 9.35
 -1 4 15 31.43 7.63
 1 4 -14 116.33 15.38
 -1 -4 14 122.69 12.62
 -1 4 14 130.55 14.96
 1 -4 -14 139.23 16.52
 1 4 -13 106.25 14.52
 -1 -4 13 109.2 11.9
 1 -4 -13 108.48 14.69
 -1 4 13 113.7 13.92
 1 4 -12 89.69 12.87
 -1 -4 12 82.56 10.24
 1 -4 -12 76.03 11.93
 -1 4 12 68.47 10.8
 -1 4 11 0.61 2.44
 1 4 -11 2.12 2.69
 -1 -4 11 1.06 2.8
 1 -4 -11 -0.07 2.54
 -1 4 10 5.3 4.17
 -1 4 10 2.31 1.79
 1 4 -10 -1.08 2.64
 -1 -4 10 4.32 2.85
 1 -4 -10 1.63 2.62
 -1 4 9 0.7 3.47
 -1 4 9 0.29 1.64
 1 4 -9 1.26 1.97
 -1 -4 9 4.05 3.65
 1 -4 -9 -1.5 2.87
 -1 4 8 20.49 4.26
 -1 4 8 25.59 7.08
 1 4 -8 30.54 7.09
 -1 -4 8 26.52 6.14
 1 -4 -8 22.58 6.39
 -1 4 7 0.96 1.67
 1 4 -7 5.83 5.16
 -1 -4 7 2.84 2.52
 1 -4 -7 1.85 1.96
 1 4 -6 134.34 14.56
 -1 4 6 126.76 11.46
 1 -4 -6 116.76 13.41
 -1 -4 6 127.19 10.65
 1 4 -5 54.9 9.34
 -1 4 5 55.28 7.76
 1 -4 -5 52.77 9
 -1 -4 5 54.11 6.98
 1 4 -4 52.87 9.51
 -1 4 4 58.03 8.17
 -1 -4 4 55.69 7.33
 1 -4 -4 52.56 8.72
 1 4 -3 7.68 5.01
 -1 4 3 3.07 1.78
 1 -4 -3 -2.01 3.36
 -1 -4 3 2.67 2.61
 1 4 -2 61.55 9.79
 -1 4 2 59.51 8.19
 -1 -4 2 57.28 8.19
 1 -4 -2 43.46 7.64
 1 4 -1 10.09 4.75
 -1 4 1 14.49 4.04
 1 -4 -1 16.92 4.6
 -1 -4 1 12.58 3.89
 1 4 0 115.94 12.89
 -1 4 0 117.01 12.29
 -1 -4 0 117.36 11.82
 1 -4 0 125.53 12.56
 -1 4 -1 9.02 3.91
 1 4 1 4.12 3.31
 -1 4 -1 0.56 2.67
 1 4 1 1.78 1.88
 -1 -4 -1 4.02 3.28
 1 -4 1 3.14 1.8
 -1 4 -2 13.86 4.49
 1 4 2 8.96 2.58
 -1 4 -2 15.53 5.13
 -1 -4 -2 15.44 5.27
 1 -4 2 13.55 3.45
 -1 4 -3 13.89 4.21
 -1 4 -3 11.16 3.94
 1 4 3 6.65 1.67
 1 -4 3 9.14 2.46
 -1 -4 -3 8.09 3.51
 -1 4 -4 52.47 8.8
 1 4 4 46.42 7.33
 -1 4 -4 47.46 8.64
 1 -4 4 43.03 6.48
 -1 -4 -4 53.03 8.82
 -1 4 -5 46.41 8.92
 -1 4 -5 52.07 9.23
 1 4 5 37.14 6.52
 1 -4 5 36.49 6.27
 -1 -4 -5 45.63 8.49
 -1 4 -6 247.2 19.38
 -1 4 -6 241.92 19.66
 1 4 6 229.4 15.52
 -1 -4 -6 229.45 18.9
 1 4 6 233.09 17.8
 1 -4 6 237.03 16.15
 1 4 7 216.76 14.73
 -1 4 -7 237.48 19.7
 -1 4 -7 244.42 19.49
 1 -4 7 238.1 18.91
 1 4 7 249.92 18.09
 -1 -4 -7 246.34 19.97
 1 4 8 190.25 13.5
 -1 4 -8 222.64 19.21
 -1 4 -8 212.01 18.32
 1 -4 8 232.73 18.63
 -1 -4 -8 223.17 19.22
 1 4 8 238.61 17.34
 1 4 9 48.21 6.49
 -1 4 -9 41.21 8.45
 1 4 9 47.41 7.56
 -1 4 -9 45.49 9.25
 1 -4 9 52.58 8.92
 -1 -4 -9 51.27 9.14
 1 4 10 0.34 1.17
 -1 4 -10 -4 4.18
 1 4 10 0.31 1.32
 -1 4 -10 -0.22 2.11
 1 -4 10 1.48 2.86
 -1 -4 -10 0.77 2.5
 -1 4 -11 2.58 2.81
 -1 4 -11 8.26 4.01
 1 -4 11 4.23 2.79
 1 4 11 2.73 1.75
 -1 -4 -11 3.74 3.09
 -1 4 -12 10.21 4.6
 -1 4 -12 22.52 6.94
 1 -4 12 19.02 5.45
 -1 -4 -12 23.07 6.96
 1 4 12 19.74 4.78
 -1 4 -13 41.52 8.38
 -1 4 -13 47.27 9.23
 1 -4 13 41.27 7.8
 -1 -4 -13 43.88 9.18
 -1 4 -14 2.46 2.43
 -1 4 -14 8.59 4.41
 1 -4 14 6.29 4.43
 -1 -4 -14 4.52 2.99
 -1 4 -15 17.26 5.77
 -1 4 -15 29.63 8.15
 1 -4 15 32.67 7.27
 -1 -4 -15 14.31 5.53
 -1 4 -16 2.94 2.52
 -1 4 -16 5.03 3.5
 1 -4 16 6.66 3.28
 -1 -4 -16 11.2 5.43
 -1 4 -17 20.45 6.53
 -1 4 -17 21.67 7.1
 1 -4 17 23.81 6.45
 -1 -4 -17 30.53 8.97
 -1 4 -18 98.66 14.2
 -1 4 -18 115.01 16
 1 -4 18 116.53 13.32
 -1 4 -19 105 15.28
 1 -4 19 88.66 11.96
 1 -4 20 102.85 12.7
 1 -4 21 35.45 7.29
 -1 -5 13 29.69 7.23
 -1 -5 12 2.24 4.36
 -1 -5 11 129.79 14.72
 -1 -5 10 13.25 5.82
 -1 -5 9 191.8 18.31
 1 -5 -9 174.94 20.11
 -1 -5 8 3.51 3.87
 1 -5 -8 4.1 4.3
 1 5 -7 49.82 10.43
 -1 -5 7 56.87 9.81
 1 -5 -7 43.51 9.77
 -1 5 6 3.81 3.04
 1 5 -6 13.02 5.19
 -1 -5 6 7.76 3.54
 1 -5 -6 4.14 3.11
 1 5 -5 2.89 4.12
 -1 5 5 -1.19 2.31
 1 5 -5 -5.34 4.28
 1 -5 -5 0.4 3.51
 1 5 -4 -1.58 2.43
 -1 5 4 -2.92 3.5
 1 5 -4 -5.22 4.69
 1 -5 -4 -1.78 2.73
 1 5 -3 3.07 4.25
 1 5 -3 -4.46 4.2
 -1 5 3 -3.91 3.8
 1 -5 -3 -3.75 4.07
 1 5 -2 2.96 3.41
 -1 5 2 4.1 2.29
 1 -5 -2 -1.93 2.67
 1 5 -1 23.03 7.26
 -1 5 1 13.53 5.57
 1 5 -1 11.18 4.3
 1 -5 -1 10.53 4.09
 -1 5 0 5.14 3.58
 1 5 0 1.24 2.18
 1 -5 0 0.93 2.11
 -1 -5 0 6.02 4.35
 1 5 1 102.79 13.27
 -1 5 -1 103.54 13.96
 -1 -5 -1 115.73 14.12
 -1 5 -2 14.1 6.44
 1 5 2 7.83 4.23
 -1 -5 -2 14.41 6.29
 -1 5 -3 232.61 21.11
 1 5 3 239.99 19.64
 -1 5 -3 248.07 21.84
 -1 -5 -3 247.07 21.25
 -1 5 -4 8.53 6.58
 -1 5 -4 5.5 5.48
 1 5 4 1.59 3.17
 -1 -5 -4 4.07 4.54
 -1 5 -5 78.3 12.64
 1 5 5 88.67 11.38
 -1 5 -5 97.1 14.07
 -1 -5 -5 91.07 13.7
 1 5 6 1.36 2.14
 -1 5 -6 5.09 4.71
 1 -5 6 5.65 3.16
 -1 -5 -6 -0.63 3.38
 -1 5 -7 -1.56 2.46
 1 -5 7 3.73 3.73
 -1 -5 -7 0.62 3.4
 1 -5 8 4.41 3.78
 -1 -5 -8 0.52 3.09
 1 -5 9 0.78 2.12
 -1 -5 -9 -2.33 2.36
 1 -5 10 -4.15 4.42
 -1 -5 -10 -0.28 3.23
 1 -5 11 4.38 4.63
 1 -5 12 4.45 3.93
 2 0 -31 -0.11 2.3
 2 0 -30 38.78 8.49
 2 0 -29 -3.27 3
 2 0 -28 3.41 2.17
 -2 0 28 7.97 5.19
 2 0 -27 0.83 1.92
 -2 0 27 0.53 4.45
 2 0 -26 21.94 6.11
 -2 0 26 45.43 10.14
 2 0 -25 4.77 3.35
 2 0 -25 1.28 2.14
 -2 0 25 -1.63 2.84
 2 0 -25 -3.06 2.92
 2 0 -24 66.33 9.15
 -2 0 24 63.09 10.87
 2 0 -24 60.54 8.71
 2 0 -23 7.26 3.79
 -2 0 23 10.27 4.7
 -2 0 22 503.27 29.24
 2 0 -22 529.16 24.99
 2 0 -21 11.67 4.8
 -2 0 21 8.14 5.1
 -2 0 20 778.43 34.76
 2 0 -20 836.16 30
 2 0 -19 15.43 5.45
 -2 0 19 10.33 5.81
 -2 0 18 2221.43 57.39
 2 0 -18 2306.95 49.26
 2 0 -17 4.28 2.7
 -2 0 17 4.78 4.32
 -2 0 16 174.09 14.12
 2 0 -16 181.9 11.74
 2 0 -15 0.85 1.85
 -2 0 15 0.11 1.22
 2 0 -14 322.27 16.82
 -2 0 14 352.44 18.81
 2 0 -14 365.26 15.98
 2 0 -13 2.14 1.5
 -2 0 13 1.69 1.49
 2 0 -13 0.73 1.37
 -2 0 13 -0.26 0.98
 2 0 -12 618.7 19.93
 -2 0 12 619.89 23.09
 2 0 -12 587.82 19.11
 2 0 -12 613.39 21.26
 -2 0 12 596.89 19.48
 2 0 -11 0.73 1.33
 2 0 -11 1.44 1.72
 2 0 -11 1.77 1.8
 -2 0 11 0.39 1.6
 2 0 -10 2612.64 43.1
 2 0 -10 2569.16 42.14
 -2 0 10 2509.66 47.53
 -2 0 10 2457.63 42.6
 2 0 -10 2488.83 45
 2 0 -9 -0.09 0.62
 -2 0 9 0.12 0.79
 -2 0 9 0.35 0.58
 2 0 -9 3.21 2
 2 0 -9 1.35 1.31
 2 0 -8 2883.71 43.39
 2 0 -8 2815.45 45.13
 -2 0 8 2773.08 43.71
 -2 0 8 2766.08 47.02
 2 0 -8 2782.57 42.49
 2 0 -7 0.53 0.8
 2 0 -7 2.58 1.18
 -2 0 7 0.91 0.85
 -2 0 7 0.37 0.73
 -2 0 6 9740.97 108.42
 2 0 -6 9683.06 106.76
 -2 0 6 9947.84 108.26
 2 0 -6 9999 107.24
 -2 0 6 9072.2 109.81
 2 0 -6 9322.35 108.41
 2 0 -5 0.55 0.64
 -2 0 5 0.49 0.59
 2 0 -5 0.41 0.48
 -2 0 5 0.56 0.84
 -2 0 5 1.81 0.69
 2 0 -4 1306.67 17.8
 -2 0 4 1256.19 22.43
 -2 0 4 1182.7 23.81
 2 0 -4 1257.76 23.69
 -2 0 4 1202.64 23.37
 2 0 -4 1209 22.45
 2 0 -3 0.62 0.33
 -2 0 3 1.99 0.58
 2 0 -3 0.42 0.53
 -2 0 3 0.72 0.57
 -2 0 3 0.62 0.84
 2 0 -3 0.9 0.56
 -2 0 -3 1.55 0.62
 2 0 3 -0.08 0.21
 2 0 3 0.09 0.28
 2 0 3 1.03 0.69
 -2 0 -3 0.55 0.4
 2 0 3 0.44 0.48
 -2 0 -3 0.35 0.54
 -2 0 -4 1597.71 22.61
 2 0 4 1596.33 23.06
 -2 0 -4 1621.76 25.93
 2 0 4 1664.95 26.87
 -2 0 -4 1632.47 26.6
 2 0 4 1641.04 27.25
 -2 0 -4 1592.12 26.24
 2 0 5 1.91 0.71
 -2 0 -5 0.56 0.49
 -2 0 -5 -0.02 0.56
 -2 0 -5 0.51 0.35
 -2 0 -5 -0.01 0.47
 -2 0 -5 2.19 1.07
 2 0 5 0.98 0.93
 2 0 5 1.87 0.79
 -2 0 -6 7168.59 76.23
 2 0 6 6716.55 76.2
 -2 0 -6 7207.9 75.18
 -2 0 -6 7037.74 82.43
 2 0 6 7266.99 84.75
 -2 0 -6 6827.69 83.78
 -2 0 -6 7155.26 85.83
 -2 0 -6 7101.34 81.44
 -2 0 -7 0.07 0.36
 2 0 7 1.4 0.58
 -2 0 -7 1.47 1.83
 2 0 7 1.8 0.96
 -2 0 -7 1.41 1.01
 -2 0 -7 -0.38 0.79
 -2 0 -8 1925.91 27.94
 -2 0 -8 1927.64 33.71
 -2 0 -8 1826.47 35.23
 -2 0 -8 1911.21 37.06
 2 0 8 1881.74 34.96
 -2 0 -8 1954.39 33.57
 -2 0 -9 0.25 0.62
 -2 0 -9 2.77 1.7
 -2 0 -9 1.03 1.46
 -2 0 -9 -0.02 0.55
 2 0 9 0.84 1.03
 -2 0 -10 30.88 2.97
 -2 0 -10 33.47 4.91
 -2 0 -10 32.26 4.54
 2 0 10 33.41 4.28
 -2 0 -10 36.49 4.39
 -2 0 -11 0.92 0.45
 -2 0 -11 0.88 1.34
 -2 0 -11 0.75 1.36
 2 0 11 0.83 0.73
 -2 0 -11 0.15 1.04
 -2 0 -12 1.29 0.68
 -2 0 -12 4.37 2.02
 -2 0 -12 3.98 2.41
 -2 0 -12 2.58 1.9
 2 0 12 3.47 1.64
 -2 0 -12 1.12 0.86
 -2 0 -13 0.31 1.11
 -2 0 -13 1.77 1.07
 -2 0 -13 1.62 1.46
 2 0 13 3.87 2.24
 -2 0 -14 710.31 23.37
 -2 0 -14 696.71 17.28
 2 0 14 672.51 24
 -2 0 -15 0.48 0.94
 -2 0 -15 3.46 2.59
 -2 0 -15 1.19 0.9
 2 0 15 3.34 2.32
 -2 0 -15 0.72 1.18
 -2 0 -16 3.38 2.15
 -2 0 -16 1.88 0.66
 -2 0 -16 3.27 1.26
 2 0 16 4.39 2.57
 -2 0 -17 6.55 3.31
 -2 0 -17 4.18 2.65
 -2 0 -17 2.66 1.77
 -2 0 -17 0.73 1.61
 2 0 17 6.95 3.56
 -2 0 -18 998.46 31.96
 -2 0 -18 931.8 22.28
 2 0 18 911.06 32.47
 -2 0 -18 962.75 29.2
 -2 0 -19 1.48 2.13
 -2 0 -19 4.47 2.84
 -2 0 -19 1.47 1.59
 -2 0 -19 5.62 2.99
 -2 0 -20 27.34 4.79
 -2 0 -20 33.68 5.93
 -2 0 -20 25.08 3.42
 -2 0 -20 28.44 5.2
 -2 0 -21 0.84 1.32
 -2 0 -21 -1.42 1.53
 -2 0 -21 -3.05 3.23
 -2 0 -22 21.73 5.15
 -2 0 -22 16.78 4.08
 -2 0 -22 12.47 2.68
 -2 0 -22 16.02 4.39
 -2 0 -23 5.58 3.22
 -2 0 -23 0.64 1.62
 -2 0 -23 0 1.7
 -2 0 -24 3.09 2.25
 -2 0 -24 2.47 2.47
 -2 0 -25 6.29 4.25
 -2 0 -25 1.29 2.22
 -2 0 -25 4.47 3.63
 -2 0 -26 317.84 19.1
 -2 0 -26 422.62 25.08
 -2 0 -27 5.44 3.54
 -2 0 -27 6.55 3.76
 -2 0 -28 45.55 9.14
 -2 0 -29 -4.23 4.18
 2 1 -30 11.64 5.61
 2 1 -29 6.69 3.81
 2 1 -28 21.65 6.34
 -2 1 28 28.66 8.47
 2 -1 -28 13.23 4.87
 2 1 -27 44.02 8.87
 2 -1 -27 40.89 8.79
 -2 1 27 28.83 7.77
 2 1 -26 25.72 6.74
 2 -1 -26 26.23 6.99
 -2 1 26 27.39 7.82
 2 1 -25 25.57 6.76
 2 -1 -25 34.54 7.52
 -2 1 25 36.57 8.55
 2 1 -24 95.82 12.5
 -2 1 24 82.36 12.63
 2 -1 -24 97.75 12.17
 2 1 -23 204.83 18.18
 -2 1 23 263.46 22.17
 2 -1 -23 274.17 19.82
 -2 -1 23 263.49 21.65
 2 1 -22 102.83 12.62
 2 -1 -22 116.6 12.67
 -2 1 22 125.46 14.65
 -2 -1 22 118.63 14.12
 2 1 -21 300.63 21.63
 2 1 -21 338.24 16.1
 2 -1 -21 326.05 20.62
 -2 1 21 347.71 23.71
 -2 -1 21 322.08 22.84
 2 -1 -20 118.88 9.87
 2 1 -20 79.7 10.84
 2 1 -20 97.43 8.3
 -2 -1 20 107.08 12.73
 2 -1 -20 101.53 11.01
 -2 1 20 97.02 12.27
 2 -1 -19 90.09 4.26
 2 1 -19 99.55 11.76
 2 1 -19 109.58 8.5
 -2 -1 19 116.97 13.07
 -2 1 19 123.46 13.2
 2 -1 -19 106.73 11.14
 2 -1 -18 48.55 6.14
 2 -1 -18 34.17 2.75
 2 1 -18 44.81 7.69
 2 1 -18 37.33 5.08
 -2 -1 18 54.01 8.81
 2 -1 -18 38.23 6.5
 -2 1 18 43.6 7.8
 2 -1 -17 70.34 4.09
 2 -1 -17 81.17 7.66
 2 1 -17 68.89 9.42
 2 1 -17 68.5 6.38
 -2 1 17 67.7 9.36
 2 -1 -17 70.98 8.47
 -2 -1 17 68.43 9.2
 2 -1 -16 2.91 1.13
 2 1 -16 4.17 2.63
 2 -1 -16 4.31 1.1
 -2 -1 16 5.46 3.34
 2 1 -16 3.17 1.78
 -2 1 16 4.94 3.1
 2 -1 -16 -0.14 1.56
 2 -1 -15 12.5 1.8
 2 -1 -15 11.94 2.49
 2 1 -15 13.98 4.34
 2 -1 -15 16.21 3.29
 2 1 -15 9.41 2.27
 -2 -1 15 19.47 4.83
 2 -1 -15 14.88 3.87
 -2 1 15 16.02 4.47
 2 -1 -14 15.08 1.95
 2 -1 -14 13.37 2.39
 2 1 -14 19.64 4.86
 2 1 -14 18.16 4.51
 2 -1 -14 13.79 2.8
 2 -1 -14 14.48 3.52
 -2 1 14 14.97 4.04
 -2 -1 14 19.39 4.59
 2 -1 -14 13.78 3.61
 2 1 -14 14.95 2.7
 2 -1 -13 289.99 8.86
 2 -1 -13 306.64 12.69
 2 1 -13 288.3 17
 2 1 -13 278.01 12.06
 2 -1 -13 266.82 13.87
 2 -1 -13 285.72 12.41
 2 1 -13 287.46 16.48
 -2 -1 13 277.43 16.06
 -2 1 13 288.55 17.21
 2 -1 -13 286.65 15.49
 2 -1 -12 11.09 1.7
 2 1 -12 15.2 4.49
 2 -1 -12 11.37 2.14
 2 -1 -12 8.34 2.71
 2 1 -12 9.41 3.34
 2 -1 -12 6.52 1.75
 -2 1 12 9.86 3.33
 2 -1 -12 5.84 2.39
 -2 -1 12 9.69 3.42
 -2 1 12 11.38 3.5
 2 1 -12 7.24 2.02
 2 -1 -11 1088.77 21.69
 2 -1 -11 964.12 17.69
 2 1 -11 975.94 30.01
 2 1 -11 1047.76 23.81
 2 -1 -11 894.68 23.79
 2 1 -11 948.24 27.24
 2 1 -11 995.74 28.37
 2 -1 -11 978.39 22.14
 2 -1 -11 993.43 30.88
 -2 -1 11 958.71 28.31
 2 1 -11 1007.82 26.64
 -2 -1 11 948.4 17.68
 2 -1 -11 977.04 28.36
 -2 1 11 952.92 29.52
 -2 1 11 950.5 30.13
 2 -1 -10 51.71 4.03
 2 -1 -10 48.32 3.46
 2 1 -10 57.33 6.97
 2 1 -10 52.66 5.81
 2 -1 -10 49.55 4.95
 2 -1 -10 51.27 4.42
 2 1 -10 49.54 5.81
 -2 -1 10 61.79 5.29
 -2 -1 10 52.59 6.14
 2 1 -10 57.61 5.82
 -2 1 10 47.2 6.16
 -2 1 10 56.17 6.91
 2 -1 -10 54.32 6.28
 -2 -1 10 55.76 3.55
 2 -1 -10 58 7.03
 2 -1 -9 1565.74 24.4
 -2 1 9 1624.54 27.74
 2 -1 -9 1688.31 24.4
 2 1 -9 1591.49 36.59
 2 1 -9 1587.15 34.01
 2 -1 -9 1593.53 27.26
 2 1 -9 1553.82 34.18
 -2 -1 9 1611.03 29.08
 2 -1 -9 1558.96 38.39
 -2 -1 9 1609.83 24
 -2 1 9 1583.27 38.51
 -2 1 9 1555.15 36.96
 2 1 -9 1585.07 32.08
 -2 -1 9 1571.35 34.37
 2 -1 -9 1626.17 36.07
 2 -1 -8 24.38 1.98
 -2 1 8 21.84 2.62
 -2 1 8 23.11 4.27
 2 -1 -8 19.42 2.2
 2 1 -8 17.69 3.47
 2 1 -8 19.81 3.36
 2 1 -8 20.49 3.26
 2 -1 -8 24.22 2.59
 -2 -1 8 23.23 2.83
 2 -1 -8 26.57 4.29
 2 1 -8 25.52 3.49
 -2 -1 8 21.34 2.25
 -2 1 8 32.1 4.7
 -2 -1 8 17.31 3.24
 -2 1 7 118.83 5.82
 2 -1 -7 123.55 5.71
 2 -1 -7 121.83 3.81
 2 1 -7 112.53 8.22
 -2 -1 7 113.08 6.01
 2 -1 -7 124.3 5.48
 2 1 -7 119.99 7.99
 2 1 -7 123.61 7.78
 2 -1 -7 123.99 8.64
 2 1 -7 129.01 7.43
 -2 -1 7 117.1 7.55
 -2 -1 7 115.3 6
 -2 1 7 123.47 9.57
 -2 1 7 114.94 8.63
 -2 1 6 779.35 15.55
 2 -1 -6 760.89 11.03
 -2 1 6 711.1 11.12
 2 -1 -6 741.72 15.45
 2 1 -6 786.49 21.55
 -2 -1 6 789.74 20.02
 -2 -1 6 721.19 18.11
 2 1 -6 762.18 19.19
 -2 -1 6 784.12 21.33
 2 1 -6 767.4 20.48
 -2 -1 6 779.86 16.19
 2 1 -6 785.59 18.38
 -2 -1 6 728.01 18.69
 -2 1 6 728.01 21.98
 2 -1 -6 777.82 21.91
 -2 1 6 722.39 23.82
 -2 1 5 245.87 8.12
 2 -1 -5 230.38 8.17
 -2 1 5 239.15 6.33
 -2 -1 5 244.78 10.16
 2 1 -5 239.38 10.95
 -2 -1 5 230.41 7.96
 2 1 -5 252.51 10.82
 -2 -1 5 245.11 11
 -2 1 5 238.96 11.71
 2 1 -5 250.87 9.31
 -2 1 5 245.25 13.11
 -2 -1 5 230.91 9.27
 2 -1 -5 228.97 11.15
 -2 1 4 111.69 4.26
 -2 1 4 117.28 5.57
 2 -1 -4 114.21 5.8
 2 1 -4 116.25 7.09
 2 1 -4 110.95 7.05
 -2 -1 4 117.56 6.62
 -2 -1 4 115.18 5.36
 -2 1 4 108.04 3.73
 -2 -1 4 115.9 7.14
 -2 1 4 104.72 7.43
 2 1 -4 113.36 5.73
 2 -1 -4 105.56 7.33
 2 1 -3 4404.66 58.92
 2 -1 -3 4491.53 55.18
 -2 1 3 4503.65 53.92
 -2 1 3 4361.28 50.03
 -2 -1 3 4357.01 56.57
 2 1 -3 4418.78 58.57
 -2 -1 3 4392.19 58.66
 2 1 -3 4466.69 52.06
 -2 1 3 4258.67 60.92
 2 -1 -3 4411.17 61.26
 -2 -1 2 1656.25 31.34
 2 -1 -2 1738.68 28.23
 2 1 -2 1721.58 30.31
 -2 1 2 1686.13 27.02
 2 1 -2 1675 29.13
 -2 -1 2 1723.26 28.11
 -2 -1 2 1695.37 29.74
 -2 1 2 1753.44 31.91
 2 -1 -2 1700.37 31.43
 2 1 -2 1650.63 23.58
 2 -1 -1 4691.29 60
 2 1 -1 4710.4 58.52
 -2 -1 1 4659.13 56.95
 2 1 -1 4586.1 60.54
 -2 -1 1 4583.39 61.76
 2 -1 -1 4755.71 58.66
 -2 1 1 4798.28 57.69
 2 -1 -1 4697.13 61.5
 -2 1 1 4551.06 61.1
 2 1 -1 4555.25 50.22
 2 1 0 1533.7 25.79
 -2 -1 0 1501.54 24.75
 2 -1 0 1502.18 27.1
 2 1 0 1491.61 28.16
 -2 1 0 1536.97 26.35
 2 -1 0 1531.65 27
 -2 -1 0 1524.74 28.92
 2 -1 0 1466.11 27.76
 -2 1 0 1497.42 27.46
 2 -1 1 1769.02 30.05
 2 1 1 1807.64 32.09
 -2 -1 -1 1746.11 31.76
 -2 1 -1 1749.09 29.26
 -2 1 -1 1807.84 28.91
 2 -1 1 1742.07 29.3
 -2 -1 -1 1761.22 26.93
 2 1 1 1777.21 27.79
 2 -1 1 1758.73 30.7
 -2 1 -1 1719.99 29.28
 2 1 2 30.02 3.92
 -2 -1 -2 27.82 3.46
 2 -1 2 24.21 3.11
 -2 1 -2 24.41 2.99
 2 -1 2 25.49 2.95
 2 1 2 28.76 2.86
 -2 1 -2 27.87 3.06
 -2 -1 -2 24.01 2.5
 -2 1 -2 25.67 2.32
 2 -1 2 26.55 3.45
 -2 1 -2 28.19 3.06
 -2 1 -3 1847.4 31.6
 -2 -1 -3 1805.67 34.21
 2 1 3 1826.12 35.07
 -2 1 -3 1823.61 29.74
 -2 -1 -3 1834.55 27.54
 2 1 3 1830.39 28.11
 2 -1 3 1798.38 30.12
 -2 1 -3 1779.85 27.21
 2 1 3 1851.85 30.06
 2 -1 3 1824.36 34.78
 -2 1 -3 1779.37 29.93
 2 1 3 1799 22.85
 -2 1 -4 199.16 9.23
 -2 -1 -4 195.4 10.43
 2 1 4 196.96 10.42
 -2 -1 -4 206.6 7.57
 2 -1 4 205.01 8.7
 -2 1 -4 195.31 8.41
 -2 1 -4 196.58 8.13
 2 -1 4 209 9.44
 2 1 4 207.72 8.71
 2 -1 4 201.66 9.84
 -2 -1 -4 197.68 7.51
 2 1 4 210.56 6.28
 -2 1 -4 217.54 9.18
 -2 1 -5 306.63 11.93
 2 1 5 295.9 12.56
 -2 -1 -5 281.05 13.26
 -2 1 -5 298.84 10.65
 -2 -1 -5 314.55 9.72
 2 -1 5 300.91 10.86
 2 -1 5 313.97 12.73
 2 1 5 311.91 11.17
 -2 -1 -5 293.02 11.07
 -2 1 -5 267.56 10.51
 2 1 5 295.98 8.56
 -2 1 -5 336.11 12.46
 -2 -1 -5 301.87 9.95
 2 1 6 361.2 13.82
 -2 1 -6 353.72 13.28
 -2 -1 -6 324.68 14.88
 -2 -1 -6 350.16 10.64
 -2 1 -6 333.73 11.63
 2 -1 6 339.15 11.78
 -2 1 -6 339.85 12.53
 -2 1 -6 340.16 14.9
 2 1 6 358.76 12.6
 -2 -1 -6 328.11 12.24
 2 -1 6 348.06 13.73
 -2 1 -6 347.12 13.92
 -2 -1 -6 359.75 11.53
 2 1 6 339.9 10.18
 2 1 7 758.37 20.58
 -2 -1 -7 680.53 22.73
 2 1 7 677.16 13.78
 -2 1 -7 792.19 21.08
 -2 1 -7 762.73 19.02
 2 -1 7 773.64 19.07
 2 -1 7 797.57 22.02
 -2 -1 -7 765.48 20.03
 -2 1 -7 736.28 22.99
 2 1 7 815.98 20.3
 -2 1 -7 795.55 21.08
 -2 1 -7 737.66 20.48
 2 1 7 786.15 17.48
 -2 -1 -7 781.95 18.96
 -2 -1 -8 345 16.48
 2 1 8 387.91 14.23
 -2 1 -8 397.16 14.95
 2 1 8 381.63 7.55
 -2 1 -8 398.89 13.67
 2 -1 8 390.46 13.31
 2 1 8 412.2 14.67
 2 -1 8 414.72 15.78
 -2 1 -8 368.41 16.44
 -2 1 -8 401.35 15.57
 -2 -1 -8 368.55 14.24
 2 1 8 401.87 13.02
 -2 -1 -8 413.34 14.04
 -2 1 -9 2409.74 43.15
 2 1 9 2369.33 41.04
 -2 -1 -9 2148.56 46.73
 -2 1 -9 2319.93 39.86
 2 -1 9 2417.82 39.8
 2 1 9 2398.63 42.18
 2 -1 9 2338.05 43.6
 -2 1 -9 2180.05 46.58
 -2 1 -9 2392.89 44.66
 -2 -1 -9 2234.69 41.89
 -2 1 -9 2573.51 46.87
 -2 -1 -9 2451.94 41.2
 2 1 9 2432.43 39.53
 -2 -1 -10 2416.84 50.75
 -2 1 -10 2621.77 46.32
 2 1 10 2499.27 44.18
 2 -1 10 2661.5 43.94
 -2 1 -10 2630.74 44.17
 -2 1 -10 2635.34 49.3
 -2 1 -10 2506.04 51.77
 2 -1 10 2598.97 47.59
 2 1 10 2635.48 46.18
 -2 -1 -10 2482.73 45.68
 -2 -1 -10 2673.11 45.28
 -2 1 -10 2829.87 51.1
 2 1 10 2646.73 43.7
 -2 -1 -11 2571.9 54.13
 -2 1 -11 2844.24 49.78
 2 1 11 2621 45.91
 -2 1 -11 2852.87 47.51
 2 -1 11 2789.03 46.64
 -2 -1 -11 2621.94 48.9
 2 -1 11 2749.61 50.48
 -2 1 -11 2674.15 55.27
 -2 1 -11 2866.76 53.67
 2 1 11 2767.85 49.09
 2 1 11 2850.1 47.78
 -2 -1 -11 2737.81 48.32
 -2 1 -11 2952.45 53.82
 -2 1 -12 311.5 14.86
 -2 -1 -12 291.89 16.68
 -2 1 -12 302.95 13.98
 2 1 12 297.36 14.54
 2 -1 12 330.2 15.91
 -2 -1 -12 290.08 14.8
 2 1 12 315.12 14.42
 -2 -1 -12 321.42 14.87
 -2 1 -13 9.42 2.63
 -2 1 -13 8.67 2.77
 -2 -1 -13 7.24 2.57
 2 -1 13 13.25 3.31
 -2 -1 -13 8.71 2.98
 2 1 13 11.08 3.07
 -2 -1 -14 290.85 17.57
 -2 1 -14 312.18 15.66
 -2 1 -14 341.34 15.82
 2 -1 14 349.15 17.45
 -2 -1 -14 315.34 16.55
 2 1 14 331.99 16.09
 -2 1 -15 67.83 7.45
 -2 -1 -15 63.79 8.01
 -2 1 -15 70.17 7.36
 2 -1 15 74.09 8.4
 2 1 15 70.54 7.74
 -2 1 -15 68.96 5.28
 -2 -1 -15 61.68 7.41
 -2 1 -16 121.72 10.21
 -2 -1 -16 110.28 11.15
 -2 1 -16 141.94 10.84
 -2 1 -16 133.07 7.65
 -2 -1 -16 118.2 10.56
 2 1 16 128.11 10.7
 -2 1 -17 124.65 10.6
 -2 1 -17 123.6 10.22
 -2 -1 -17 120.83 11.8
 2 1 17 121.98 10.91
 -2 1 -17 122.29 7.69
 -2 -1 -17 123.24 11.21
 -2 1 -18 233.37 14.91
 -2 1 -18 247.04 15.05
 -2 -1 -18 236.05 17.09
 2 1 18 246.37 16.11
 -2 -1 -18 236.05 16.17
 -2 1 -18 282.5 12.34
 -2 1 -19 5.44 3.08
 -2 -1 -19 1.8 2.13
 -2 1 -19 2.75 1.69
 2 1 19 -0.47 1.18
 -2 1 -19 1.8 1.4
 -2 -1 -19 1.92 2.09
 -2 1 -20 204.13 14.63
 -2 -1 -20 205.38 16.47
 -2 1 -20 218.2 14.81
 -2 1 -20 225.57 12.03
 2 1 20 209.76 15.73
 -2 -1 -20 212.8 16.13
 -2 1 -21 482.61 23.42
 -2 -1 -21 551.72 27.65
 -2 1 -21 574.06 25.18
 -2 1 -21 605.29 20.89
 2 1 21 504.19 25.67
 -2 -1 -21 529.39 26.42
 -2 1 -22 239.29 16.78
 -2 -1 -22 261.38 19.31
 -2 1 -22 314.87 18.82
 2 1 22 260.96 18.95
 -2 -1 -22 295.35 20.02
 -2 1 -23 494.74 24.76
 -2 -1 -23 569.63 29.06
 -2 -1 -23 542 28.11
 2 1 23 543.27 28.47
 -2 1 -24 157.03 14.12
 -2 -1 -24 179.79 16.53
 -2 1 -24 199.65 15.62
 -2 -1 -24 201.4 17.49
 2 1 24 178.95 16.73
 -2 -1 -25 5.05 3.66
 -2 1 -25 2.12 2.27
 2 1 25 5.1 3.85
 -2 -1 -25 2.61 3.29
 -2 -1 -26 41.78 7.8
 -2 1 -26 42.96 7.6
 2 1 26 55.44 9.92
 -2 -1 -26 45.36 8.47
 -2 1 -27 9.37 3.27
 -2 -1 -27 18.52 5.76
 2 1 27 22.83 6.77
 -2 1 -28 33.06 8.21
 -2 -1 -28 25.4 6.92
 2 1 28 23.64 6.75
 -2 1 -29 -2.51 2.47
 -2 1 -30 10.53 4.84
 -2 1 -31 3.57 3.1
 2 2 -28 5.3 4.34
 2 -2 -28 -1.52 4.04
 2 2 -27 4.71 3.39
 -2 2 27 -0.62 3.41
 2 -2 -27 -0.62 2.6
 2 2 -26 105.97 14.93
 2 -2 -26 144.02 16.93
 -2 2 26 140.53 17.8
 2 2 -25 0.98 1.84
 2 -2 -25 4.73 3.83
 -2 2 25 7.28 5.03
 2 2 -24 7.73 3.43
 2 -2 -24 16.11 5.57
 -2 2 24 16.75 5.9
 2 2 -23 104.55 14.15
 2 -2 -23 108.14 13.85
 -2 2 23 127.07 15.49
 2 2 -22 14.26 5.8
 2 -2 -22 3.75 4.15
 -2 2 22 11.89 4.94
 2 2 -21 212.64 19.55
 2 -2 -21 243.62 19.51
 -2 2 21 258.99 21.18
 2 2 -20 1.57 3.54
 -2 2 20 3.48 3.51
 2 -2 -20 5.32 4.58
 2 2 -19 336.64 23.58
 -2 2 19 368.56 24.08
 2 -2 -19 362.21 22.87
 2 2 -18 106.9 13.3
 2 -2 -18 100.81 6.51
 2 -2 -18 96.4 11.79
 -2 2 18 116.08 13.14
 2 -2 -17 632.67 16.57
 2 2 -17 610.81 30.66
 2 -2 -17 625.9 20.03
 -2 -2 17 679.71 24.34
 2 -2 -17 605.52 28.72
 -2 2 17 669.49 31.41
 2 2 -16 19.9 5.65
 2 -2 -16 16.16 2.41
 2 -2 -16 17.76 3.1
 -2 -2 16 21.29 4.17
 -2 2 16 24.59 6.06
 2 -2 -16 20.31 5.71
 2 -2 -15 35.85 3.64
 2 2 -15 32.52 6.96
 2 -2 -15 35.55 4.23
 2 -2 -15 36.75 5.31
 -2 -2 15 42.64 5.76
 -2 2 15 41.53 7.57
 2 -2 -15 34.56 6.87
 2 -2 -14 1363.82 24.36
 2 2 -14 1345.01 42.52
 2 -2 -14 1358.31 26.92
 -2 -2 14 1399.5 33.26
 -2 2 14 1348.66 42.77
 2 -2 -14 1281.62 40.47
 -2 2 13 73.88 5.27
 2 -2 -13 69.95 4.8
 2 2 -13 81.84 10.18
 2 -2 -13 68.02 4.98
 2 -2 -13 70.28 6.69
 -2 -2 13 79.54 7.47
 -2 2 13 77.56 9.94
 2 -2 -13 65.61 8.85
 2 -2 -12 198.52 7.95
 -2 2 12 196.23 8.42
 -2 2 12 161.38 7.34
 2 2 -12 217.17 15.65
 -2 -2 12 198.82 11.2
 2 -2 -12 204.66 8.17
 2 -2 -12 196.35 10.42
 2 -2 -12 216.55 15.45
 -2 2 12 196.77 15.32
 -2 2 11 328.4 10.83
 2 -2 -11 323.5 10.46
 -2 2 11 288.98 9.81
 2 2 -11 364.94 19.7
 2 -2 -11 298.12 12.23
 -2 -2 11 341.99 14.52
 2 -2 -11 309.6 18.09
 -2 2 11 334.29 19.72
 -2 2 10 25.95 3.06
 -2 2 10 31.82 3.41
 -2 2 10 27 5.63
 2 2 -10 30.23 5.66
 2 -2 -10 27.1 3.34
 -2 -2 10 31.22 4.44
 2 -2 -10 38.01 6.51
 -2 2 9 706.17 17.15
 -2 2 9 628.42 16.39
 2 2 -9 696.91 26.24
 2 -2 -9 647.15 16.32
 -2 -2 9 707.54 20.72
 2 -2 -9 665.9 25.92
 -2 2 9 661.44 27.67
 2 2 -9 705.32 22.42
 -2 2 8 63.42 5.4
 -2 2 8 63.07 4.98
 2 2 -8 71.96 8.18
 2 -2 -8 63.25 4.38
 -2 -2 8 64.63 6.16
 2 2 -8 66.74 7.22
 2 -2 -8 81.42 8.89
 -2 2 8 72.1 9.01
 -2 -2 8 68.28 3.78
 2 2 -8 71.6 6.73
 -2 2 7 2350.16 38.04
 -2 2 7 2361.17 40.3
 2 2 -7 2378.69 49.95
 -2 -2 7 2481.68 42.94
 2 2 -7 2387.54 46.45
 2 -2 -7 2405.19 50.78
 2 2 -7 2550.05 44.03
 -2 2 7 2266.25 53.77
 -2 2 6 726.97 19
 -2 2 6 764.17 20.6
 2 -2 -6 764.93 25.48
 2 2 -6 749.51 25.47
 -2 -2 6 773.06 21.57
 2 2 -6 778.12 21.38
 2 -2 -6 799.32 26.82
 -2 2 5 2262.36 38.52
 2 2 -5 2284.76 46.39
 -2 2 5 2315.77 40.23
 -2 -2 5 2366.3 44.78
 2 2 -5 2279.08 46.8
 2 -2 -5 2373 47.56
 -2 -2 5 2239.78 43.02
 2 -2 -5 2329.49 48
 -2 2 5 2358.22 48.9
 2 2 -5 2390.37 40.31
 2 2 -4 165.65 11.16
 -2 2 4 167.77 9.18
 -2 2 4 152.3 8.96
 2 2 -4 169.61 11.24
 -2 -2 4 174.11 10.64
 2 -2 -4 177.62 11.63
 -2 -2 4 159.56 9.65
 2 -2 -4 168.27 11.42
 -2 2 4 174.71 11.96
 -2 2 3 90.7 6.91
 -2 2 3 83.24 6.67
 2 2 -3 74.42 7.49
 2 2 -3 94.57 8.31
 -2 -2 3 87.14 7.39
 2 -2 -3 89.49 8.14
 -2 -2 3 85.98 6.7
 2 -2 -3 95.01 8.42
 -2 2 3 105.04 9.02
 -2 2 2 1872.06 36.36
 -2 2 2 1864.54 36.51
 2 2 -2 1903.09 40.45
 2 -2 -2 1931.68 40.66
 -2 -2 2 1873.93 37.67
 2 2 -2 1886.4 39.4
 -2 -2 2 1837.31 34.89
 2 -2 -2 1880.98 40.01
 -2 2 2 1860.66 39.76
 -2 2 1 97.56 7.56
 2 2 -1 93.32 8.07
 -2 -2 1 91.64 7.51
 2 -2 -1 91.83 7.96
 2 2 -1 89.84 7.65
 -2 -2 1 96.91 6.75
 -2 2 1 92.05 4.17
 2 -2 -1 88.3 7.76
 -2 2 1 97.13 8.04
 -2 2 0 485.11 17.65
 2 2 0 502.77 19.19
 2 -2 0 485.95 18.63
 -2 -2 0 505.83 17.71
 2 2 0 500.85 18.41
 -2 2 0 503.87 18.25
 -2 -2 0 506.61 15.51
 -2 2 0 459.77 11.45
 2 -2 0 503.04 18.29
 -2 2 0 514.09 18.07
 -2 -2 -1 168.57 9.93
 2 -2 1 166.51 10.69
 -2 2 -1 176.33 10.63
 2 2 1 160.52 10.12
 -2 -2 -1 168.2 11.05
 -2 2 -1 165.02 10.36
 2 2 1 189.8 11.66
 -2 2 -1 175.17 10.07
 2 -2 1 156.54 9.86
 -2 2 -2 106.2 8.26
 2 2 2 103.37 8
 2 -2 2 95.92 7.98
 -2 -2 -2 95.06 7.36
 2 2 2 110.49 8.97
 -2 2 -2 97.11 8.09
 -2 -2 -2 100.48 8.41
 -2 2 -2 101.95 7.4
 2 -2 2 97.8 7.53
 -2 -2 -3 447.14 16.4
 2 2 3 459.98 17.19
 -2 2 -3 437.18 17.17
 2 -2 3 443.66 17.78
 2 2 3 448.43 18.99
 -2 2 -3 453.74 18.26
 -2 -2 -3 442.56 17.83
 2 -2 3 448.18 16.57
 -2 2 -3 468.07 15.47
 -2 2 -4 2.79 2.37
 -2 -2 -4 4.09 1.85
 2 2 4 2.91 1.22
 -2 -2 -4 8.81 2.64
 2 -2 4 4.71 1.6
 -2 2 -4 4.63 2.01
 2 2 4 8.23 3.32
 2 2 4 5.66 1.79
 2 -2 4 3.45 2.05
 -2 2 -4 7.71 2.13
 -2 -2 -5 1377.28 33.7
 -2 2 -5 1419.97 35.4
 2 2 5 1410.69 36.69
 -2 -2 -5 1405.4 31.34
 -2 2 -5 1376.3 32.89
 2 -2 5 1397.32 33.57
 2 2 5 1421.27 29.14
 2 2 5 1392.58 28.31
 -2 2 -5 1450.64 27.36
 2 -2 5 1388.16 32.01
 -2 2 -6 587.97 22.19
 -2 -2 -6 554.89 20.5
 2 2 6 551.3 22.42
 2 -2 6 569.47 20.48
 -2 -2 -6 560.65 18.95
 -2 2 -6 555.84 20.08
 2 -2 6 562.78 19.95
 2 2 6 586.26 17.81
 2 -2 6 593.14 22.33
 2 2 6 550.35 16.39
 -2 2 -6 594.36 15.4
 2 2 7 982.98 30.28
 -2 2 -7 1066.11 31.14
 -2 -2 -7 1017.06 28.7
 -2 2 -7 986.31 27.9
 2 -2 7 996.97 28.06
 -2 -2 -7 1021.48 26.53
 2 -2 7 1022.92 30.23
 2 -2 7 974.89 24.5
 2 2 7 1026.78 24.85
 -2 2 -7 1055.02 20.25
 2 2 7 975.6 22.94
 -2 2 -8 29.77 5.41
 -2 2 -8 23.12 3.9
 -2 -2 -8 27.4 3.9
 2 2 8 27.49 4.9
 -2 -2 -8 27.7 4.65
 2 2 8 32.2 4.33
 2 -2 8 33.42 5.26
 -2 2 -8 36.22 3.14
 2 2 8 34.07 4.15
 -2 -2 -8 29.6 5.27
 -2 2 -9 15.58 4.02
 -2 2 -9 17.69 3.5
 2 2 9 18.12 4.07
 -2 -2 -9 16.48 3.88
 -2 -2 -9 20.32 3.59
 2 -2 9 18.07 3.97
 2 2 9 19.59 3.5
 -2 2 -9 21.84 2.12
 -2 -2 -9 18.94 4.1
 2 2 9 18.8 3.13
 2 2 10 237.88 13.52
 -2 2 -10 259.48 15.74
 -2 -2 -10 252.05 14.56
 -2 2 -10 241.51 14.11
 -2 -2 -10 236.62 12.78
 2 2 10 247.15 12.59
 2 -2 10 233.28 14
 -2 -2 -10 227 14.91
 2 2 10 242.74 11.87
 2 2 11 15.76 1.73
 -2 2 -11 16.57 4.04
 -2 2 -11 19.52 4.39
 -2 -2 -11 14.34 3.82
 -2 -2 -11 17.87 3.65
 2 2 11 21.13 4.07
 -2 -2 -11 13.19 3.06
 2 -2 11 16.11 4.18
 2 2 11 17.66 3.75
 -2 -2 -11 9.53 3.2
 2 2 11 17.87 3.28
 2 2 12 96 8.45
 -2 2 -12 110.4 10.72
 -2 -2 -12 114.36 10.49
 -2 2 -12 111.51 10
 -2 -2 -12 107.76 8.99
 -2 -2 -12 88.37 8.27
 2 2 12 105.52 8.67
 2 -2 12 114.87 10.01
 -2 -2 -12 104.77 10.51
 2 2 12 103.79 8.29
 -2 2 -13 7.95 2.46
 -2 -2 -13 13.74 4.43
 2 2 13 16.45 3.7
 -2 2 -13 15.44 4.38
 2 -2 13 9.9 3.56
 2 2 13 15.82 3.84
 -2 -2 -13 8.13 2.64
 2 2 13 11.57 3.23
 -2 -2 -14 334 19.18
 -2 2 -14 344.54 19.38
 -2 2 -14 333.18 18.28
 2 -2 14 316.01 17.34
 2 2 14 321.58 16.21
 2 2 14 320.62 16
 -2 -2 -14 313.08 19.16
 -2 2 -15 -1.72 2.58
 -2 2 -15 1.4 2.02
 2 -2 15 0.61 2.07
 2 2 15 3.35 2.03
 -2 -2 -15 -4.18 3.55
 -2 -2 -16 83.2 10.38
 -2 2 -16 75.12 9.36
 -2 2 -16 66.83 8.59
 2 -2 16 83.44 9.35
 2 2 16 64 7.59
 -2 -2 -16 73.6 9.41
 -2 2 -17 26.8 5.79
 -2 -2 -17 36.72 7.64
 -2 2 -17 35.57 6.95
 2 -2 17 29.09 5.69
 -2 -2 -17 32.56 6.64
 2 2 17 29.76 5.51
 -2 -2 -18 409.87 24.02
 -2 2 -18 394.94 22.57
 -2 2 -18 401.82 22.16
 2 -2 18 383.9 21.13
 2 2 18 378.36 20.13
 -2 -2 -18 378.94 23.14
 -2 -2 -19 74.6 10.66
 -2 2 -19 64.81 9.2
 -2 2 -19 80.13 10.35
 2 -2 19 74.28 9.67
 2 2 19 68.93 8.94
 -2 -2 -19 57.76 9.42
 -2 2 -20 25.34 5.95
 -2 -2 -20 33.33 7.6
 -2 2 -20 27.74 6
 2 -2 20 34 6.43
 -2 -2 -20 33.93 7.09
 2 2 20 31.14 6.1
 -2 2 -21 7.75 4.76
 -2 -2 -21 7.55 4.84
 -2 2 -21 4.62 2.56
 2 2 21 3.72 2.68
 -2 -2 -21 0.55 2.44
 -2 -2 -22 6.49 4.35
 -2 2 -22 1.93 3
 -2 2 -22 3.19 1.8
 2 2 22 9.28 3.84
 -2 -2 -22 0.1 2.06
 -2 2 -23 8.76 4.11
 -2 2 -23 10.56 3.97
 -2 -2 -23 6.16 3.94
 2 2 23 15.92 5.25
 -2 2 -24 2.13 3.81
 -2 2 -24 0.18 2.9
 -2 -2 -24 1.3 2.8
 2 2 24 3.81 3.26
 -2 2 -25 35.45 7.58
 -2 2 -25 27.6 6.95
 2 2 25 36.63 7.69
 -2 -2 -25 29.84 8.03
 -2 2 -26 46.89 8.96
 -2 2 -26 42.82 8.63
 2 2 26 42.16 8.69
 -2 -2 -26 46.08 9.94
 -2 2 -27 49.4 9.17
 -2 -2 -27 50.51 10.45
 2 2 27 49.52 9.83
 -2 2 -28 -0.18 1.96
 2 2 28 1.17 2.29
 -2 -2 -28 7 4.19
 2 3 -26 9.77 3.71
 -2 3 25 14.23 6.36
 2 3 -24 15.41 6.57
 -2 3 24 17.83 6.38
 2 3 -23 7.43 5.51
 -2 3 23 -0.73 2.13
 2 -3 -23 5.23 5
 2 3 -22 68.63 12.42
 -2 3 22 92.81 13.92
 2 -3 -22 74.73 12.59
 2 3 -21 7.98 5.7
 -2 -3 21 5.15 3.4
 2 -3 -21 1.65 3.07
 -2 3 21 7.33 4.87
 2 3 -20 13.56 7.01
 -2 -3 20 13.83 4.47
 -2 3 20 15.06 6.55
 2 -3 -20 11.05 4.81
 2 3 -19 106.27 14.63
 -2 -3 19 102.85 10.44
 2 -3 -19 89.9 12.8
 -2 3 19 92.97 13.09
 2 3 -18 54.67 10.42
 -2 -3 18 56.27 7.77
 2 -3 -18 44.9 8.69
 -2 3 18 53.5 9.83
 2 3 -17 104.36 13.93
 -2 -3 17 98.47 9.87
 -2 3 17 107.3 13.39
 2 -3 -17 97.02 12.82
 2 3 -16 25.41 7.27
 -2 -3 16 22.78 5.05
 -2 3 16 15.92 5.26
 2 -3 -16 21.17 6.4
 2 3 -15 8.69 4.8
 -2 -3 15 10.69 3.54
 2 -3 -15 7.79 3.86
 -2 3 15 14.27 5.24
 -2 3 14 28.75 3.47
 2 3 -14 32.9 7.64
 -2 -3 14 28.89 5.29
 2 -3 -14 26.38 6.69
 -2 3 14 32.85 7.51
 -2 3 13 14.79 5.34
 -2 3 13 15.79 2.76
 2 3 -13 21.2 5.94
 -2 -3 13 13.91 3.87
 2 -3 -13 15.88 5.51
 -2 3 12 8.15 3.63
 -2 3 12 12.12 2.54
 2 3 -12 16.33 5.63
 -2 -3 12 10.44 3.08
 2 -3 -12 13.66 4.54
 -2 3 11 38.14 4.94
 -2 3 11 49.56 5.13
 2 3 -11 61.81 9.64
 -2 -3 11 51.34 6.68
 -2 3 11 56.33 9.54
 2 -3 -11 51.81 8.95
 -2 3 10 468.34 16.77
 -2 3 10 448.12 18.43
 2 3 -10 494.86 26.4
 -2 -3 10 497.34 21.13
 2 -3 -10 473.6 25.57
 -2 -3 10 481.81 12.51
 -2 3 10 524.5 28.13
 -2 3 9 194.15 10.96
 -2 3 9 196.74 12.53
 2 3 -9 224.44 17.15
 -2 -3 9 214.01 13.8
 2 -3 -9 195.43 16
 -2 3 9 226.91 18.54
 -2 -3 9 192.25 8.78
 -2 3 8 21.72 6.14
 -2 3 8 10.77 3.01
 -2 3 8 10.84 3.53
 2 3 -8 12.87 4.91
 -2 -3 8 9.16 3.07
 2 -3 -8 17.85 4.99
 -2 -3 8 10.48 2.12
 -2 3 7 0.69 1.34
 2 3 -7 0.15 1.27
 -2 3 7 -0.05 1.26
 -2 -3 7 0.75 1.29
 2 -3 -7 3.92 2.95
 -2 -3 7 1.66 1.26
 2 3 -6 83.39 9.86
 -2 3 6 102.81 8.51
 -2 3 6 103.51 9.31
 2 -3 -6 86.74 10.01
 -2 -3 6 86.43 7.11
 2 3 -5 7.4 2.96
 -2 3 5 4.47 2.1
 -2 3 5 7.7 2.38
 2 -3 -5 4.55 2.28
 -2 -3 5 9.28 2.7
 2 3 -4 259.86 17.09
 -2 3 4 242.05 15
 -2 3 4 243.69 14.06
 2 -3 -4 246.61 16.36
 -2 -3 4 241.28 13.03
 2 3 -3 3.21 2.43
 -2 3 3 2.53 1.36
 -2 3 3 1.84 1.68
 2 -3 -3 2.58 2.97
 -2 -3 3 -2 1.7
 -2 3 2 374.46 18.28
 2 3 -2 356.19 19.55
 -2 3 2 346.56 7.59
 -2 -3 2 358.47 16.98
 2 -3 -2 378.23 19.67
 2 3 -1 47.29 7.01
 -2 3 1 51.58 6.85
 2 -3 -1 63.94 8.11
 -2 -3 1 58.42 6.92
 -2 3 0 1.62 2.47
 -2 3 0 -2.1 2.45
 2 3 0 3.57 2.23
 -2 -3 0 0.81 0.86
 -2 -3 0 1.71 2.2
 2 -3 0 2.07 2.17
 -2 3 -1 628.76 25.53
 -2 3 -1 630.45 25.29
 2 3 1 656.62 26.08
 -2 -3 -1 613.12 18.17
 -2 -3 -1 599.59 24.06
 2 -3 1 612.59 24.08
 -2 3 -2 292.08 17.61
 2 3 2 294.1 17.21
 -2 3 -2 285.25 16.91
 -2 3 -2 256.66 11.7
 -2 -3 -2 281.51 11.56
 -2 -3 -2 272.67 16.42
 2 -3 2 278.46 16.13
 -2 3 -3 1083.05 35.22
 2 3 3 1073.5 33.66
 -2 3 -3 1125.01 34.79
 -2 -3 -3 1087.53 23.73
 -2 3 -3 992.76 25.44
 -2 -3 -3 1071.98 34.28
 2 -3 3 1078.83 32.07
 -2 3 -4 7.75 3.52
 2 3 4 3.31 2.54
 -2 3 -4 11.13 4.28
 -2 3 -4 2.19 1.45
 2 3 4 5.54 2.24
 -2 -3 -4 -2.8 1.6
 -2 -3 -4 3.95 3.43
 2 -3 4 2.44 1.32
 -2 3 -5 217.38 15.8
 -2 3 -5 212.23 14.76
 -2 3 -5 187.63 11.25
 -2 -3 -5 198.71 8.89
 2 3 5 210.65 11.43
 2 -3 5 208.04 13.44
 -2 -3 -5 202.36 14.93
 2 3 6 10.27 3.12
 -2 3 -6 12.01 3.94
 -2 3 -6 12.27 3.71
 -2 -3 -6 23.31 5.41
 2 3 6 10.46 2.64
 -2 3 -6 11.17 3.09
 -2 -3 -6 9.59 4.29
 2 -3 6 16.97 4.34
 -2 3 -7 237.28 16.93
 -2 -3 -7 223.32 14.61
 -2 3 -7 213.31 15.25
 2 -3 7 236.33 16.57
 2 3 7 237.45 12.27
 2 -3 7 244.89 15.17
 -2 -3 -7 226.25 16.43
 2 3 7 229.84 13.27
 -2 -3 -8 195.97 13.66
 -2 3 -8 188.18 15.24
 -2 3 -8 182.66 14.22
 2 -3 8 223.19 16.32
 2 -3 8 177.23 12.81
 2 3 8 188.37 11.16
 -2 -3 -8 190.74 15.28
 2 3 8 187.45 11.69
 -2 3 -9 6.17 3.07
 2 3 9 4.79 1.71
 -2 3 -9 7.61 2.93
 2 -3 9 10.64 4.08
 2 3 9 7.13 2.39
 2 -3 9 10.52 3.17
 -2 -3 -9 3.02 2.47
 2 3 9 4.56 2.21
 -2 -3 -10 502.67 22.12
 2 3 10 426.48 15.7
 -2 3 -10 477.1 25.06
 -2 3 -10 498.63 24.37
 2 -3 10 539.64 25.11
 2 3 10 515.62 19.01
 -2 -3 -10 495.65 25.63
 2 3 10 474.66 19.08
 2 3 11 4.56 1.53
 -2 3 -11 5.58 3.64
 -2 3 -11 -0.27 1.69
 -2 -3 -11 8.65 3.45
 2 3 11 2.97 2.12
 2 -3 11 8.42 3.96
 -2 -3 -11 2.99 2.03
 2 3 11 7.95 2.78
 -2 -3 -12 86.29 9.17
 2 3 12 79.95 5.89
 -2 3 -12 81.88 10.81
 -2 3 -12 86.54 10.8
 2 -3 12 100.7 10.72
 2 3 12 91.56 8.36
 2 3 12 81.05 8.02
 -2 -3 -12 83.11 10.95
 -2 3 -13 400.16 23.85
 2 3 13 373.33 11.89
 -2 -3 -13 395.29 19.83
 -2 3 -13 414.56 23.31
 2 -3 13 398 21.49
 2 3 13 384.01 17.55
 2 3 13 397.5 18.42
 -2 -3 -13 376.39 23.61
 -2 3 -14 35.29 7.34
 -2 3 -14 36.17 7.44
 -2 -3 -14 36.93 6.34
 2 3 14 36.42 5.72
 2 -3 14 50.8 7.99
 2 3 14 32.47 5.68
 -2 -3 -14 32.09 7.25
 -2 -3 -15 427.11 20.75
 -2 3 -15 421.9 25.44
 -2 3 -15 430.92 24.69
 2 -3 15 396.07 21.85
 2 3 15 383.3 19.15
 -2 -3 -15 387.54 24.92
 -2 3 -16 11.84 4.44
 -2 3 -16 10.61 4.45
 -2 -3 -16 13.15 4.6
 2 -3 16 13.04 5.51
 2 3 16 19.72 4.92
 -2 -3 -16 14.62 5.91
 -2 3 -17 276.08 21.08
 -2 -3 -17 254.39 16.24
 -2 3 -17 244.07 19.31
 2 -3 17 251.17 17.94
 2 3 17 258.78 16.52
 -2 -3 -17 260.15 20.98
 -2 3 -18 0.13 2.03
 -2 -3 -18 7.61 3.96
 -2 3 -18 3.57 4.59
 2 -3 18 9.62 4.48
 2 3 18 9.34 3.74
 -2 -3 -18 3.48 3.74
 -2 3 -19 173.52 16.92
 -2 3 -19 165.11 16.63
 2 -3 19 179.15 15.38
 -2 -3 -19 156.57 16.92
 2 3 19 173.47 14.39
 -2 3 -20 44.64 8.7
 -2 3 -20 39.5 8.86
 2 -3 20 44.61 8.02
 2 3 20 42.6 7.35
 -2 -3 -20 31.51 7.62
 -2 3 -21 20.19 5.44
 -2 3 -21 25.65 6.81
 2 -3 21 32.46 6.91
 -2 -3 -21 23.47 7.35
 2 3 21 26.55 6.11
 -2 3 -22 127.37 15.32
 -2 3 -22 141.61 16.31
 2 -3 22 149.84 14.88
 2 3 22 123.14 13.27
 -2 -3 -22 144.28 17.37
 -2 3 -23 1.38 2.29
 -2 3 -23 3.96 4.06
 2 -3 23 3 3.91
 -2 -3 -23 4.18 4.37
 -2 3 -24 23.6 6.94
 2 -3 24 29.03 7.43
 -2 3 -24 16.29 6.08
 -2 3 -25 43.35 9.38
 -2 3 -25 31.59 8.26
 -2 3 -26 6.32 3.39
 -2 3 -26 -4.37 4.74
 -2 4 20 9.95 6
 -2 4 19 4.35 4.62
 2 4 -18 12.56 5.76
 -2 -4 18 10.03 3.82
 -2 4 18 4.24 3.8
 2 4 -17 -4.08 3.59
 -2 -4 17 8.96 3.8
 2 -4 -17 12.98 6.19
 -2 4 17 0.26 3.15
 2 4 -16 51.43 11.24
 -2 -4 16 63.8 8.91
 2 -4 -16 60.49 11.31
 -2 4 16 77.98 12.65
 2 4 -15 139.72 17.47
 -2 -4 15 133.47 12.66
 -2 4 15 153.32 17.34
 2 -4 -15 111.78 15.23
 2 4 -14 156.93 18.33
 -2 -4 14 179.42 14.7
 -2 4 14 171.26 18.38
 2 -4 -14 158.42 18.28
 2 4 -13 254.33 22.79
 -2 -4 13 241.62 16.85
 2 -4 -13 236.11 21.62
 -2 4 13 246.11 21.46
 2 4 -12 114.04 15.08
 -2 -4 12 116.92 11.88
 -2 4 12 119.74 14.92
 2 -4 -12 120.58 15.15
 -2 4 11 23.4 6.59
 2 4 -11 24.23 6.6
 -2 -4 11 33.83 6.56
 2 -4 -11 29.76 7.12
 -2 4 10 39.34 5.73
 -2 4 10 40.36 8.89
 2 4 -10 40.97 8.62
 -2 -4 10 40.76 7.33
 2 -4 -10 38.78 8.59
 -2 4 9 18.97 6.78
 -2 4 9 16.56 4.12
 2 4 -9 18.43 5.93
 -2 -4 9 19.6 5.32
 2 -4 -9 9.92 3.61
 -2 4 8 52.3 7.05
 2 4 -8 59.46 10.12
 -2 -4 8 69.25 9.25
 -2 4 8 78.8 12.25
 2 -4 -8 57.64 10.02
 -2 4 7 15.94 4.13
 2 4 -7 11.12 4.79
 -2 -4 7 15.36 4.88
 2 -4 -7 16.69 5.44
 2 4 -6 20.62 5.94
 -2 4 6 16.76 4.1
 2 -4 -6 20.13 5.32
 -2 -4 6 18.95 4.02
 2 4 -5 11.89 5.15
 -2 4 5 6.79 2.68
 2 -4 -5 7.59 3.65
 -2 -4 5 9.53 3.12
 2 4 -4 72.92 11.1
 -2 4 4 70.23 8.93
 -2 -4 4 78.53 8.86
 2 -4 -4 63.8 9.68
 2 4 -3 156.46 15.67
 -2 4 3 145.45 13.15
 -2 -4 3 151.27 12.85
 2 -4 -3 149.24 14.7
 2 4 -2 233.55 19.17
 -2 4 2 236.76 17.19
 -2 -4 2 241.36 16.54
 2 -4 -2 238.75 18.12
 2 4 -1 285.34 20.71
 -2 4 1 293.26 19.57
 -2 -4 1 294.75 18.87
 2 -4 -1 276.49 19.17
 2 4 0 106.37 12.65
 -2 4 0 123.63 13.07
 -2 -4 0 122.96 12.4
 2 -4 0 103.01 11.62
 2 4 1 195.84 16.74
 -2 4 -1 187.88 16.27
 -2 -4 -1 184.89 15.39
 2 -4 1 176.88 14.94
 2 4 2 124.77 13.35
 -2 4 -2 124.9 13.14
 -2 4 -2 125.35 13.54
 2 -4 2 111.06 11.69
 -2 -4 -2 132.72 13.48
 -2 4 -3 64.14 9.72
 -2 4 -3 56 8.68
 2 4 3 61.78 6.88
 2 -4 3 55.98 8.03
 -2 -4 -3 71.31 9.99
 -2 4 -4 66.21 9.92
 -2 4 -4 70.43 10.11
 2 4 4 54.13 6.34
 2 -4 4 60.38 8.52
 -2 -4 -4 57.15 9.12
 2 4 5 51.63 7.14
 -2 4 -5 57.09 9.37
 -2 4 -5 45.66 7.68
 2 4 5 55.78 6.24
 2 -4 5 54.52 8.45
 -2 -4 -5 61.22 9.45
 -2 4 -6 11.96 5.48
 2 4 6 1.17 1.92
 -2 4 -6 7.79 4.13
 2 4 6 8.34 3.17
 -2 -4 -6 15.37 5.03
 2 -4 6 10.3 3.85
 2 4 7 37.99 6.04
 -2 4 -7 60.35 9.69
 -2 4 -7 50.82 9
 2 -4 7 55.24 9.46
 -2 -4 -7 60.63 9.67
 2 4 7 58.5 7.73
 -2 4 -8 4.2 3.6
 2 4 8 1.5 1.35
 2 4 8 6.09 2.79
 2 -4 8 6.9 3.95
 -2 -4 -8 6.23 3.25
 2 4 9 13.52 3.8
 -2 4 -9 20.26 6.34
 -2 4 -9 20.62 6.05
 2 -4 9 19.33 6.32
 -2 -4 -9 15.13 5.43
 -2 4 -10 37.07 8.34
 2 4 10 35.8 5.7
 -2 4 -10 45.88 8.99
 2 -4 10 51.45 9.03
 -2 -4 -10 42.53 8.9
 -2 4 -11 98.19 13.53
 -2 4 -11 91.79 12.28
 2 -4 11 116.02 13.28
 -2 -4 -11 111.03 14.19
 -2 4 -12 15.49 6.21
 -2 4 -12 22.62 6.14
 2 -4 12 21.89 6.27
 -2 -4 -12 25.25 7.24
 -2 4 -13 82.33 12.49
 -2 4 -13 89.49 12.5
 2 -4 13 91.4 12
 -2 -4 -13 59.55 10.86
 -2 4 -14 27.46 7.05
 -2 4 -14 36.88 7.97
 2 -4 14 30.06 7
 -2 -4 -14 28.11 7.71
 -2 4 -15 30.38 7.79
 -2 4 -15 31.18 8.25
 2 -4 15 46.78 8.73
 -2 -4 -15 34.72 9.14
 -2 4 -16 0.92 3.65
 -2 4 -16 0.59 2.65
 2 -4 16 -1.81 2.06
 -2 -4 -16 5.1 4.31
 -2 4 -17 5.25 3.12
 -2 4 -17 12.3 5.63
 2 -4 17 10.3 4.26
 -2 -4 -17 14.03 5.76
 -2 4 -18 4.82 3.79
 -2 4 -18 10.83 5.36
 2 -4 18 15.31 5.41
 -2 4 -19 37.56 9.69
 2 -4 19 47.17 9.02
 2 -4 20 2.63 2.83
 -2 -5 10 51.77 9.32
 -2 -5 9 10.61 4.74
 2 -5 -9 6.12 4.26
 -2 -5 8 18.27 5.81
 2 -5 -8 18.69 7.46
 2 5 -7 -3.29 4.39
 -2 -5 7 -2.93 2.19
 2 -5 -7 4.36 3.49
 2 5 -6 0.12 4.09
 -2 5 6 4.19 2.58
 -2 -5 6 1.93 2.5
 2 -5 -6 7.79 3.73
 2 5 -5 6.69 4.26
 -2 5 5 -0.3 2.68
 2 5 -5 -4.43 4.6
 2 -5 -5 -1.54 2.55
 2 5 -4 14.37 6.18
 -2 5 4 10.04 3.82
 2 5 -4 3.73 2.73
 2 -5 -4 4.96 3.42
 2 5 -3 5 4.09
 2 5 -3 5.39 2.82
 -2 5 3 -1.81 3.11
 2 -5 -3 -3.22 4.38
 2 5 -2 12.96 5.83
 2 5 -2 7.96 3.82
 -2 5 2 8.13 3.75
 2 -5 -2 3.12 2.92
 2 5 -1 2.71 3.35
 -2 5 1 1.27 2.19
 2 5 -1 1.48 2.98
 2 -5 -1 -0.4 2.07
 2 5 0 25.79 7.43
 -2 5 0 17.06 5.58
 2 5 0 18.86 6.25
 2 -5 0 22.36 6.21
 -2 -5 0 26.27 6.72
 -2 5 -1 3.89 3.54
 2 5 1 0.92 3.01
 -2 -5 -1 6.5 4.33
 -2 5 -2 175.49 18.05
 2 5 2 140.04 15.57
 -2 -5 -2 163.69 17.24
 -2 5 -3 15.23 6.61
 2 5 3 12.92 5.35
 -2 -5 -3 17.72 6.42
 -2 5 -4 131.61 16.18
 2 5 4 127.64 14.1
 -2 -5 -4 135.89 16.17
 -2 5 -5 7.09 4.43
 2 5 5 3.17 3.28
 -2 5 -5 4.21 5.02
 -2 -5 -5 3.74 4.49
 -2 5 -6 24.45 7.3
 2 -5 6 27.45 7.73
 -2 -5 -6 23.16 7.16
 2 -5 7 3.69 3.47
 -2 -5 -7 0.44 3.43
 2 -5 8 4.35 3.72
 -2 -5 -8 1.9 4.73
 2 -5 9 3.93 2.62
 -2 -5 -9 6.4 4.91
 2 -5 10 0.26 3
 3 0 -30 1.07 2.43
 3 0 -29 22.32 6.7
 3 0 -28 1.78 2
 -3 0 28 3.79 4.85
 3 0 -27 247.04 19.93
 -3 0 27 373.91 29.85
 3 0 -26 5.22 3.24
 -3 0 26 4.41 4.86
 3 0 -25 43.07 7.99
 -3 0 25 54.3 10.79
 -3 0 24 5.07 4.67
 3 0 -24 0.22 2.86
 3 0 -23 -3.26 3.77
 -3 0 23 1.11 2.6
 3 0 -22 1.44 2.19
 -3 0 22 3.8 3.42
 3 0 -21 20.07 4.25
 -3 0 21 18.57 5.49
 3 0 -20 -1.54 2.29
 -3 0 20 0.47 2.04
 -3 0 19 290.08 20.85
 3 0 -19 284.02 17.23
 -3 0 18 -0.35 2
 3 0 -18 -0.04 1.55
 -3 0 17 2.64 2.47
 3 0 -17 -1.07 2.51
 -3 0 16 2.68 2.71
 -3 0 16 0.66 1.68
 3 0 -16 4.28 3.35
 -3 0 15 980.12 29.49
 -3 0 15 1087.59 36.22
 3 0 -15 1052.14 29.97
 3 0 -14 0.24 1.42
 -3 0 14 3.27 1.12
 -3 0 14 2.36 2.55
 3 0 -13 32.56 4.73
 -3 0 13 29.1 5.26
 -3 0 13 29.63 4.5
 3 0 -13 23.96 4.11
 3 0 -12 0.16 1.09
 -3 0 12 1.53 1.6
 3 0 -12 0.25 0.94
 -3 0 12 3.87 1.5
 3 0 -11 92.39 7.37
 -3 0 11 87.57 7.44
 -3 0 11 80.74 8.14
 3 0 -11 81.57 7.08
 3 0 -11 81.44 7.5
 3 0 -10 0.61 0.89
 3 0 -10 0.42 0.81
 3 0 -10 -0.08 1.01
 -3 0 10 2.41 1.59
 -3 0 10 2.89 1.39
 3 0 -9 618.08 18.36
 -3 0 9 590.69 20.86
 3 0 -9 589.06 18.62
 -3 0 9 575.6 19.07
 3 0 -9 594.25 19.47
 3 0 -8 -0.44 0.74
 3 0 -8 0.64 1
 -3 0 8 2.67 1.73
 3 0 -8 3.1 1.83
 -3 0 8 2.14 1.45
 -3 0 8 1.49 1.47
 -3 0 7 6241.78 80.63
 3 0 -7 6476.46 81.28
 3 0 -7 6163.36 79.63
 -3 0 7 6298.07 82.14
 3 0 -6 0.56 0.82
 -3 0 6 3.39 1.29
 -3 0 6 0.9 0.64
 -3 0 6 0.65 0.78
 3 0 -6 1.56 1.5
 3 0 -5 1240.57 24.78
 3 0 -5 1283.85 19.28
 -3 0 5 1262.84 26.25
 -3 0 5 1232.71 29.56
 3 0 -5 1309.61 29.18
 -3 0 5 1255.37 27.41
 3 0 -5 1258.63 25.86
 3 0 -4 0.02 0.36
 -3 0 4 1.37 0.71
 3 0 -4 1.43 1.37
 -3 0 4 -0.56 0.98
 3 0 -4 0.95 1.25
 3 0 -4 -0.35 1.17
 -3 0 4 0.67 1.35
 -3 0 3 35.34 2.8
 3 0 -3 44.15 3.22
 3 0 -3 39.32 4.37
 3 0 -3 39.35 5.31
 -3 0 3 35.87 3.92
 -3 0 3 40 5.67
 -3 0 2 3.35 1.21
 3 0 -2 7.95 1.81
 -3 0 2 -3.67 1.34
 3 0 -2 0.63 1.34
 -3 0 2 3.62 1.64
 3 0 -2 1.86 1.46
 -3 0 1 116.71 7.45
 3 0 -1 107.67 6.84
 -3 0 1 123.56 6.07
 3 0 -1 129.38 5.95
 -3 0 1 124.02 8.72
 3 0 0 -0.16 0.51
 -3 0 0 0.53 0.79
 3 0 0 1.17 0.56
 -3 0 0 -0.21 0.36
 3 0 0 -0.79 0.71
 -3 0 -1 124.84 6.02
 3 0 1 117.42 6.39
 -3 0 -1 120.31 6.54
 3 0 1 127.16 6.32
 -3 0 -1 115.53 4.83
 3 0 1 120.91 5.13
 -3 0 -2 0.17 0.44
 3 0 2 0.46 0.46
 -3 0 -2 0.55 0.49
 3 0 2 0.31 0.27
 3 0 2 0.83 0.59
 -3 0 -2 1.92 0.83
 3 0 2 0.89 0.67
 -3 0 -3 2442.63 34.92
 -3 0 -3 2540.65 36.72
 3 0 3 2476.84 35
 -3 0 -3 2488.68 34.74
 3 0 3 2421.51 35.5
 3 0 3 2588.75 37.06
 -3 0 -3 2469.07 36.2
 3 0 3 2505.96 38.09
 3 0 4 0.2 0.3
 -3 0 -4 -0.18 0.52
 3 0 4 1.28 0.88
 3 0 4 1.61 1.01
 -3 0 -4 0.26 0.73
 -3 0 -4 1.96 0.88
 -3 0 -4 0.26 0.64
 3 0 4 0.4 0.97
 3 0 5 9252.03 100.39
 -3 0 -5 9266 99.94
 -3 0 -5 9292.29 105.16
 3 0 5 9240.76 106.97
 -3 0 -5 9508.03 105.58
 3 0 5 9469.08 106.77
 -3 0 -5 9145.74 105.35
 -3 0 -6 1.11 0.77
 3 0 6 3.86 1.24
 -3 0 -6 0.31 1.15
 -3 0 -6 2.79 0.65
 -3 0 -6 2.66 1.52
 3 0 6 1.25 0.96
 3 0 6 3.21 1.79
 -3 0 -6 1 1.22
 -3 0 -6 -0.6 0.51
 3 0 7 6101.97 73.63
 -3 0 -7 6385.96 72.61
 -3 0 -7 6566.44 67.25
 -3 0 -7 6456.54 80.02
 -3 0 -7 6129.93 80.78
 3 0 7 6323.26 81.74
 -3 0 -7 6207.73 81.87
 -3 0 -7 6497.08 78.25
 -3 0 -8 0.08 0.48
 3 0 8 1.07 0.85
 -3 0 -8 1.25 0.68
 -3 0 -8 0.77 1.43
 3 0 8 1.17 1.21
 -3 0 -8 1.04 1.32
 -3 0 -8 0.85 0.81
 -3 0 -8 0.46 0.68
 -3 0 -9 200.16 8.06
 3 0 9 199.74 8.18
 -3 0 -9 194.7 10.42
 -3 0 -9 207.51 7.33
 -3 0 -9 183.63 10.95
 -3 0 -9 190.89 10.76
 3 0 9 209.36 11.26
 -3 0 -9 198.49 10.08
 -3 0 -10 1.81 0.91
 -3 0 -10 1.02 1.39
 -3 0 -10 0.56 0.55
 -3 0 -10 0.13 0.72
 3 0 10 1.81 1.3
 -3 0 -10 -0.13 1.08
 -3 0 -10 1.97 1.38
 -3 0 -11 409.33 12.34
 -3 0 -11 423.79 12.78
 -3 0 -11 427.76 16.47
 -3 0 -11 412.25 18.16
 -3 0 -11 403.85 17.19
 -3 0 -11 435.82 16.55
 -3 0 -12 0.11 0.82
 -3 0 -12 -0.51 0.71
 -3 0 -12 -0.15 0.45
 -3 0 -12 0.62 0.89
 -3 0 -13 10.53 2.82
 -3 0 -13 7.35 2.11
 -3 0 -13 8.54 1.84
 -3 0 -13 6.38 2.01
 -3 0 -14 0.27 0.61
 -3 0 -14 0.42 1.46
 -3 0 -14 0.47 0.77
 -3 0 -15 277.76 12.41
 -3 0 -15 291.37 15.49
 -3 0 -15 280.02 10.91
 -3 0 -16 3.87 2.49
 -3 0 -16 8 3.85
 -3 0 -16 3.37 2.55
 -3 0 -17 2539.07 46.93
 -3 0 -17 2688.16 42.3
 -3 0 -18 17.56 5.72
 -3 0 -18 2.1 2.26
 -3 0 -18 8.25 3.46
 -3 0 -18 19.15 6.06
 -3 0 -19 493.7 19.71
 -3 0 -19 606.68 25.36
 -3 0 -19 533.3 16.58
 -3 0 -19 596.14 23.76
 -3 0 -20 3.79 2.56
 -3 0 -20 10.18 4.64
 -3 0 -20 5.34 2.31
 -3 0 -20 5.93 4.52
 -3 0 -21 349.82 16.93
 -3 0 -21 408.5 22.58
 -3 0 -21 379.75 14.21
 -3 0 -21 404.58 20.73
 -3 0 -22 8.94 4.1
 -3 0 -22 0.94 1.8
 -3 0 -22 4.16 3.78
 -3 0 -23 294.01 19.71
 -3 0 -23 312.77 19.04
 -3 0 -24 4.17 2.88
 -3 0 -24 2.18 1.8
 -3 0 -24 4.71 2.43
 -3 0 -25 26.56 5.11
 -3 0 -25 45.04 8.3
 -3 0 -25 36.15 7.05
 -3 0 -26 -0.15 1.93
 -3 0 -27 17.93 5.47
 -3 0 -28 4.87 3.92
 -3 0 -29 72.73 11.83
 3 1 -29 10.2 4.78
 3 1 -28 8.78 4.41
 3 -1 -28 4.9 2.92
 -3 1 28 14.23 7.03
 3 1 -27 39.31 8.88
 3 -1 -27 47.48 9.26
 -3 1 27 62.56 12.32
 3 1 -26 7.42 4.52
 -3 -1 26 7.34 4.8
 3 -1 -26 0.63 3.12
 -3 1 26 1.5 2.67
 3 1 -25 70.96 11.17
 -3 1 25 95.24 14.33
 -3 -1 25 96.58 14.11
 3 -1 -25 92.18 12.39
 -3 1 24 366.44 28.1
 3 -1 -24 311.77 22.17
 -3 -1 24 357.73 27.09
 -3 1 23 319 24.97
 3 -1 -23 287.48 20.7
 -3 -1 23 301.5 24.15
 -3 1 22 542.39 31.9
 -3 -1 22 528.16 30.81
 3 -1 -22 515.15 27.02
 3 -1 -21 171.8 11.31
 3 1 -21 114.78 13.9
 3 1 -21 111.82 9.85
 -3 -1 21 155.46 16.17
 -3 1 21 144.19 16.52
 3 -1 -21 146.43 14.02
 3 1 -20 5.16 3.65
 3 -1 -20 3.75 2.17
 3 1 -20 -1.01 1.98
 -3 -1 20 4.02 3.14
 3 -1 -20 -0.57 1.69
 -3 1 20 2.94 2.96
 3 -1 -19 85.09 7.72
 3 1 -19 65.6 10.03
 3 1 -19 60.07 6.79
 -3 -1 19 75.08 10.8
 -3 1 19 73.06 10.74
 3 -1 -19 71.13 9.2
 3 -1 -18 2.29 1.47
 3 1 -18 2.23 2.71
 3 -1 -18 2.27 0.87
 3 1 -18 0.26 1.8
 -3 -1 18 2.28 3.52
 -3 1 18 2.83 2.04
 3 -1 -18 -0.65 2.37
 3 -1 -17 151.27 8.26
 3 -1 -17 203.86 11.07
 3 1 -17 172.13 15.37
 3 1 -17 161.63 10.88
 -3 -1 17 178.09 15.23
 3 -1 -17 178.81 13.92
 -3 1 17 179.35 15.88
 3 1 -16 15.49 4.88
 3 -1 -16 10.11 2.33
 3 -1 -16 8.69 1.87
 3 1 -16 8.19 2.6
 -3 -1 16 14.19 4.55
 3 -1 -16 10.15 3.73
 -3 1 16 10.69 3.36
 3 -1 -15 278.86 11.52
 3 -1 -15 371.05 13.59
 3 1 -15 316.7 20.08
 3 1 -15 304.64 18.27
 3 1 -15 303.63 14.82
 3 -1 -15 305.06 14.15
 -3 -1 15 310.74 18.76
 3 -1 -15 318.43 17.68
 -3 1 15 317.73 20.1
 3 -1 -14 13.57 2.47
 3 -1 -14 15.33 2.29
 3 1 -14 15.3 4.47
 3 1 -14 23.18 4.74
 3 -1 -14 20.15 3.59
 -3 -1 14 23.98 5.3
 3 1 -14 19.34 3.74
 -3 1 14 24.72 5.6
 3 -1 -14 17.29 4.26
 -3 -1 14 15.8 2.58
 3 -1 -13 730.76 19.32
 3 1 -13 787.31 30.22
 3 1 -13 786.63 23.74
 3 1 -13 765.86 26.67
 3 -1 -13 768.6 21.56
 -3 -1 13 782.93 28.42
 3 -1 -13 733.83 26.34
 -3 -1 13 699.83 18.45
 -3 1 13 756.97 30.05
 3 -1 -12 2291.84 38.68
 3 1 -12 2338.42 53.9
 3 1 -12 2411.24 48.38
 3 1 -12 2481.53 45.6
 3 -1 -12 2347.34 40.74
 -3 -1 12 2270.08 37.83
 3 -1 -12 2352.83 49.65
 -3 1 12 2324.62 54.87
 -3 -1 12 2359.37 50.95
 3 -1 -11 986.62 22.33
 3 1 -11 1030.37 32.46
 3 1 -11 1031.32 28.06
 3 -1 -11 1025.66 23.39
 3 -1 -11 1017.72 29.92
 -3 -1 11 980.52 22.04
 -3 -1 11 979.19 29.78
 -3 1 11 940.58 30.84
 -3 1 11 1005.61 33.5
 3 1 -11 1014 27.06
 3 -1 -10 3140.34 45.68
 3 1 -10 3172.02 59.98
 3 1 -10 3143.54 54.94
 3 -1 -10 3178 45.71
 3 1 -10 3149.51 52.21
 -3 1 10 2929.7 57.92
 -3 -1 10 2992.64 45.59
 3 1 -10 3146.66 51.54
 -3 -1 10 3154.86 55.99
 -3 1 10 3088.94 62.06
 3 -1 -10 3120.75 56.41
 -3 1 9 540.06 16.86
 3 -1 -9 513.32 14.9
 3 1 -9 535.36 21.19
 3 1 -9 499.12 18.68
 -3 -1 9 546.32 14.63
 3 1 -9 498.41 17.34
 -3 -1 9 534.12 19.33
 3 -1 -9 522.83 19.92
 3 1 -9 537.21 17.46
 -3 1 9 479.95 20.14
 -3 -1 9 478.95 15.36
 -3 1 9 491.08 21.75
 -3 1 8 6 1.73
 -3 1 8 2.39 1.71
 3 -1 -8 0.8 1.02
 3 1 -8 -0.57 0.82
 -3 -1 8 0.83 0.61
 -3 -1 8 0.45 0.95
 3 1 -8 9.04 2.25
 3 1 -8 0.57 0.79
 3 -1 -8 -0.34 1.36
 -3 -1 8 1.42 0.98
 -3 -1 8 1.75 1.5
 3 1 -8 5.51 1.77
 -3 1 8 -0.4 1.3
 3 1 -7 470.78 16.01
 -3 1 7 439.21 13.6
 3 -1 -7 447.01 13.47
 3 1 -7 439.44 17.58
 3 1 -7 452 14.35
 -3 -1 7 444.13 17.21
 -3 -1 7 450.76 11.54
 -3 -1 7 460.99 17.83
 -3 1 7 429.77 18.12
 -3 -1 7 448.82 15.68
 3 1 -7 460.85 14.63
 3 -1 -7 463.24 17.84
 -3 1 7 473.22 20.51
 3 -1 -6 276.3 10.25
 -3 1 6 273.34 10.08
 3 1 -6 270.8 11.63
 3 1 -6 254 12.48
 -3 -1 6 263.59 12.01
 -3 -1 6 267.73 8.08
 -3 -1 6 285.93 13.42
 -3 1 6 273.57 9.02
 -3 -1 6 268.62 11.17
 3 -1 -6 270.91 13.2
 -3 1 6 270.74 15.21
 -3 1 6 255.33 13.43
 3 1 -6 281.23 10.65
 -3 1 5 350.32 11.15
 3 -1 -5 331.18 11.43
 3 1 -5 353.52 13.11
 -3 -1 5 343.35 12.7
 3 1 -5 333.33 13.71
 -3 -1 5 347.36 14.67
 -3 1 5 347.65 9.89
 -3 -1 5 340.69 8.81
 -3 1 5 315.9 14.71
 3 -1 -5 338.72 14.56
 -3 -1 5 331.22 11.55
 3 1 -5 355.68 11.21
 -3 1 4 186.14 7.97
 3 -1 -4 169.12 8.11
 3 1 -4 184.23 9.21
 3 1 -4 170.28 9.22
 -3 -1 4 181.64 8.73
 -3 -1 4 177.68 10.06
 -3 -1 4 171.36 5.82
 -3 1 4 169.26 10.33
 -3 -1 4 179.87 7.61
 3 -1 -4 162.02 9.74
 3 1 -4 180.94 7.31
 3 1 -3 762.75 19.75
 -3 -1 3 786.86 18.25
 3 -1 -3 758.99 18.34
 -3 -1 3 766.26 21.41
 -3 1 3 786.08 17.63
 3 1 -3 767.19 19.74
 -3 1 3 740.69 22.09
 -3 -1 3 763.9 15.39
 3 1 -3 791.86 15.28
 3 -1 -3 746.93 21.49
 3 1 -2 516.18 15.08
 -3 -1 2 542.03 14.29
 3 1 -2 541.03 16.2
 -3 -1 2 523.55 17.08
 -3 1 2 544.81 14.44
 3 -1 -2 472.95 14.44
 3 -1 -2 515.34 17.39
 3 1 -2 551.98 11.02
 -3 1 2 505.28 17.62
 -3 -1 2 504.1 10.81
 -3 1 1 20.01 2.8
 3 -1 -1 18.97 2.73
 3 1 -1 19.83 2.73
 -3 -1 1 16.31 2.92
 -3 -1 1 19.46 2.51
 3 -1 -1 19.24 1.53
 3 1 -1 18.14 1.54
 3 -1 -1 22.55 3.57
 -3 1 1 21.99 3.53
 3 -1 0 3875.68 53.41
 3 1 0 3656.76 55.04
 -3 -1 0 3662.84 56.35
 -3 1 0 3768.67 51.34
 3 1 0 3744.41 49.53
 3 -1 0 3676.19 51.82
 -3 -1 0 3774.69 47.99
 -3 1 0 3745.79 42.31
 3 -1 0 3822.52 42.87
 -3 1 0 3886.26 58.38
 3 -1 0 3806.38 58.06
 -3 -1 -1 1921.74 37.3
 -3 1 -1 1960.14 33.01
 3 1 1 1945.85 37.08
 3 -1 1 1999.92 34.61
 -3 -1 -1 1976.25 29.08
 3 -1 1 1933.29 32.76
 3 1 1 1941.87 30.19
 3 -1 1 2037.5 40
 3 -1 1 1951.84 26.94
 -3 1 -1 1939.93 26.28
 -3 1 -1 2009.84 38.54
 -3 -1 -2 1133.18 27.79
 -3 1 -2 1155.61 24.14
 3 -1 2 1163.7 25.23
 3 1 2 1177.64 28.54
 3 1 2 1194.34 21.32
 -3 1 -2 1184.66 22.57
 -3 -1 -2 1167.12 20.02
 3 -1 2 1148.99 23.22
 3 -1 2 1156.06 30.34
 -3 1 -2 1149.29 19.66
 3 -1 2 1111.2 19.85
 -3 1 -2 1206.29 29.54
 -3 -1 -3 616.79 20.54
 3 -1 3 619.24 17.97
 3 1 3 630.99 20.66
 -3 1 -3 663.82 17.75
 -3 -1 -3 632.41 13.68
 -3 1 -3 649.57 15.96
 3 1 3 663.75 14.55
 3 -1 3 647.49 16.49
 -3 1 -3 625.54 14.62
 3 -1 3 631.64 18.76
 3 -1 3 666.06 21.52
 -3 1 -3 690.66 22.98
 -3 1 -4 462.87 14.84
 3 1 4 457.18 17.24
 -3 -1 -4 425.46 17.45
 3 -1 4 431.57 14.98
 -3 -1 -4 449.14 11.1
 3 1 4 451.38 11.53
 -3 1 -4 437.07 13.04
 3 -1 4 460.97 13.62
 3 -1 4 428.73 15.62
 -3 1 -4 447.82 12.97
 3 1 4 472.98 14.98
 -3 1 -4 460.09 19.49
 -3 -1 -4 441.02 9.82
 3 1 4 441.57 8.63
 3 1 5 280.48 13.21
 -3 1 -5 298.04 12.11
 -3 -1 -5 254.29 13.96
 3 -1 5 294.46 12.44
 3 -1 5 302.3 10.98
 -3 -1 -5 301.93 9
 -3 1 -5 289.95 10.53
 -3 1 -5 289.69 16.13
 -3 1 -5 288.75 10.96
 3 -1 5 303.18 13.21
 3 1 5 300.87 12.09
 3 1 5 288.28 7.78
 -3 -1 -5 286.06 8.63
 3 1 6 642.1 16.38
 3 1 6 718.97 21.7
 -3 1 -6 736.67 20.05
 -3 -1 -6 630.73 23.09
 -3 1 -6 707.51 17.39
 -3 -1 -6 681.36 14.64
 3 -1 6 713.35 17.67
 3 1 6 737.33 20.13
 -3 1 -6 667.32 21.83
 -3 1 -6 648.28 23.8
 -3 -1 -6 643.77 19.21
 -3 1 -6 702.64 18.85
 3 -1 6 732.32 21.46
 3 1 6 724.68 14.73
 -3 -1 -6 715.52 15.75
 3 1 7 50.68 5.55
 -3 1 -7 49.72 5.14
 3 1 7 45.74 3.79
 -3 -1 -7 42.06 5.98
 3 -1 7 55.01 4.64
 -3 -1 -7 50.63 3.73
 -3 1 -7 46.21 4.25
 -3 1 -7 47.69 5.76
 -3 1 -7 56.47 5.35
 -3 1 -7 50.55 5.93
 3 1 7 54.43 5.37
 -3 -1 -7 49.5 5.21
 3 -1 7 56.4 5.85
 -3 -1 -7 50.99 4.26
 3 1 7 50.4 3.92
 -3 -1 -8 595.25 23.26
 -3 1 -8 621.36 19.28
 3 1 8 613.06 20.12
 3 1 8 630.71 13.35
 -3 1 -8 636.07 17.2
 3 -1 8 639.5 17.26
 -3 -1 -8 601.91 19.55
 -3 1 -8 603.56 22.05
 3 -1 8 669.33 21.52
 3 1 8 655.89 20.01
 -3 1 -8 647.97 20.08
 3 1 8 655.33 16.41
 -3 -1 -8 580.91 16.4
 3 1 9 74.53 3.75
 -3 -1 -9 71.16 8.09
 -3 1 -9 70.06 6.44
 3 1 9 79.7 7.02
 3 -1 9 83.77 6.06
 -3 1 -9 71.88 5.65
 -3 1 -9 75.42 7.04
 -3 -1 -9 69 6.61
 3 -1 9 74.55 7.2
 -3 1 -9 66.87 7.37
 3 1 9 69.12 6.56
 3 1 9 85.34 6.03
 -3 -1 -9 77.17 5.99
 3 1 10 1239.35 18.19
 -3 -1 -10 1242.42 35.87
 -3 1 -10 1298.56 30.33
 3 -1 10 1279.74 27.22
 3 1 10 1271.49 30.48
 -3 1 -10 1255.21 27.33
 -3 1 -10 1207.67 34.23
 -3 1 -10 1303.95 32.47
 -3 -1 -10 1215.8 30.87
 3 1 10 1339.55 31.93
 3 -1 10 1277.4 32.32
 3 1 10 1305.36 27.49
 -3 -1 -10 1250.17 27.86
 -3 1 -11 6.91 2.24
 3 1 11 6.34 0.96
 -3 -1 -11 15.03 4.08
 3 -1 11 6.51 1.88
 3 1 11 5.55 2.54
 -3 1 -11 6.28 1.94
 3 1 11 6.17 2.19
 3 -1 11 7.49 2.56
 -3 -1 -11 6.77 2.47
 -3 1 -11 6.15 2.64
 -3 -1 -11 7.02 2.19
 3 1 11 5.73 2.44
 -3 1 -12 190.19 11.41
 -3 -1 -12 170.69 13.36
 3 1 12 163.46 10.85
 -3 1 -12 189.31 10.36
 -3 -1 -12 180.1 11.8
 3 -1 12 184.83 12.23
 3 1 12 188.74 11.93
 3 1 12 170.82 10.31
 -3 -1 -12 179.01 10.67
 -3 1 -13 110.84 8.94
 -3 -1 -13 99.22 10.45
 -3 1 -13 107.12 8.06
 3 1 13 99.21 8.84
 3 -1 13 103.55 9.4
 3 1 13 105.82 8.5
 -3 -1 -13 102.17 8.34
 -3 -1 -14 80.54 9.44
 -3 1 -14 75.86 7.52
 -3 1 -14 71.86 6.87
 3 1 14 77.79 8.23
 3 -1 14 80.5 8.52
 3 1 14 72.61 7.27
 -3 -1 -14 77.49 7.61
 -3 1 -15 2.49 1.72
 -3 1 -15 0.86 1.18
 -3 -1 -15 0.27 2.67
 3 -1 15 2.64 2.22
 3 1 15 2.55 2.33
 -3 1 -16 46.83 6.22
 -3 1 -16 44.22 5.79
 -3 -1 -16 45.81 7.43
 3 -1 16 46.92 7.11
 3 1 16 51.76 6.76
 -3 1 -17 9.87 2.98
 -3 -1 -17 9.23 4.12
 -3 1 -17 17.69 4.32
 -3 -1 -17 14.96 4.34
 3 1 17 12.84 3.94
 -3 1 -18 216.19 13.7
 -3 -1 -18 238.56 17.75
 -3 1 -18 246.87 15.17
 3 1 18 225.8 15.24
 -3 1 -18 255.29 12.3
 -3 -1 -18 216.17 15.71
 -3 1 -19 45.25 6.26
 -3 -1 -19 34.22 6.91
 -3 1 -19 43.61 6.68
 3 1 19 46.64 7.11
 -3 1 -19 46.28 5.42
 -3 -1 -19 44.32 7.4
 -3 1 -20 179.66 13.09
 -3 1 -20 205.01 14.39
 -3 -1 -20 191.2 16.54
 3 1 20 188.53 14.76
 -3 1 -20 203.43 11.73
 -3 -1 -20 196.72 15.82
 -3 -1 -21 23.47 6.11
 -3 1 -21 33.52 6.41
 -3 1 -21 41.45 6.87
 3 1 21 32.25 6.58
 -3 1 -21 39.34 5.58
 -3 -1 -21 35.49 6.73
 -3 1 -22 405.61 20.94
 -3 1 -22 459.97 22.42
 -3 -1 -22 451.01 26.3
 -3 -1 -22 434.32 24.73
 3 1 22 407.39 23.55
 -3 1 -23 95.98 10.35
 -3 -1 -23 94.59 12.3
 -3 1 -23 104.99 10.79
 -3 -1 -23 102.74 12.36
 3 1 23 89.8 11.45
 -3 -1 -24 15.41 5.23
 -3 1 -24 9.53 3.51
 -3 1 -24 20.58 5.12
 -3 -1 -24 18.32 5.21
 3 1 24 20.42 5.83
 -3 1 -25 31.15 6
 -3 -1 -25 48.9 8.98
 -3 -1 -25 39.34 8.28
 -3 1 -26 26.16 5.62
 -3 -1 -26 27.69 7.06
 -3 1 -26 34.92 8.21
 -3 -1 -26 30.54 7.02
 -3 1 -27 28.04 7.35
 -3 -1 -27 29.75 7.34
 -3 1 -28 4.49 3.4
 -3 -1 -28 -4.19 4.13
 -3 1 -29 2.46 2.43
 -3 1 -30 28.33 8.25
 3 -2 -28 22.11 6.29
 3 2 -27 32.67 9.35
 3 -2 -27 42.33 10.28
 3 2 -26 58.72 11.46
 3 -2 -26 52.36 10.51
 -3 2 26 59.25 12.08
 3 2 -25 0.7 2.78
 -3 2 25 2.03 3.26
 3 -2 -25 2.43 4.95
 3 2 -24 14.95 5.29
 -3 2 24 26.09 7.55
 3 -2 -24 13.72 5.9
 3 2 -23 2.36 2.21
 3 -2 -23 9.91 4.92
 3 2 -22 1.47 2.22
 -3 2 22 3.01 3.89
 3 -2 -22 0.83 1.98
 3 2 -21 4.97 3.8
 -3 2 21 9.83 5.41
 3 -2 -21 3.69 2.56
 3 2 -20 21.51 6.71
 3 -2 -20 30.01 7.09
 -3 2 20 19.16 7.42
 3 2 -19 245.4 20.76
 3 -2 -19 234.28 18.64
 -3 2 19 243.68 20.56
 3 2 -18 22.55 6.5
 -3 2 18 19.48 5.92
 3 -2 -18 24.4 6.22
 3 2 -17 1.47 1.92
 3 -2 -17 1.59 0.9
 -3 2 17 7.97 4.18
 3 -2 -17 1.53 3.19
 3 2 -16 3.18 3.34
 3 -2 -16 2.02 0.88
 3 -2 -16 0.94 1.3
 -3 -2 16 4.33 2.57
 3 -2 -16 -2.2 2.92
 -3 2 16 2.6 2.55
 3 2 -15 210.89 17.35
 3 -2 -15 157.12 10.64
 -3 -2 15 205.66 11.87
 3 -2 -15 190.04 15.42
 -3 2 15 191.75 17
 3 2 -14 161.51 14.94
 3 -2 -14 113.69 8.63
 -3 -2 14 150.84 9.86
 3 -2 -14 139.4 13.06
 -3 2 14 166.47 15.47
 -3 2 13 165.23 9.15
 3 2 -13 166.86 14.61
 -3 -2 13 167.31 10.02
 3 -2 -13 136.75 8.93
 3 -2 -13 154.15 13.38
 -3 2 13 171.02 15.31
 -3 2 12 17.8 4.96
 -3 2 12 19.46 3.04
 3 2 -12 22.99 5.52
 -3 -2 12 19.39 3.29
 3 -2 -12 18.1 3.05
 3 -2 -12 17.26 4.61
 -3 2 11 134.51 7.66
 3 2 -11 141.39 12.65
 -3 2 11 109.89 4.83
 -3 -2 11 132.59 8.55
 3 -2 -11 122.22 7.39
 3 -2 -11 133.6 12.04
 -3 -2 11 132.31 4.92
 -3 2 11 146.92 13.69
 -3 2 10 161.23 8.34
 -3 2 10 144.8 5.75
 3 -2 -10 164.06 8.79
 3 2 -10 161.93 13.06
 -3 -2 10 166.05 9.35
 3 -2 -10 161.04 7.87
 -3 -2 10 163.8 8.24
 3 -2 -10 151.25 12.61
 -3 2 10 171.35 14.68
 -3 2 9 40.06 4.31
 3 -2 -9 38.11 4.45
 -3 2 9 35.02 6.57
 -3 2 9 29.79 2.82
 3 2 -9 34.75 6.11
 3 -2 -9 27.79 2.89
 -3 -2 9 35.79 4.27
 -3 -2 9 29.84 4.01
 3 -2 -9 29.18 5.54
 3 2 -9 40.18 5.2
 3 -2 -8 459.05 15.72
 -3 2 8 446.75 14.58
 -3 2 8 418.11 12.62
 3 2 -8 418.35 20.22
 -3 -2 8 448.23 15.3
 3 -2 -8 423.34 10.66
 -3 2 8 468.1 23.91
 3 2 -8 458.45 16.78
 3 -2 -8 456.18 21.21
 -3 2 7 1745.7 30.61
 -3 2 7 1713.42 32.23
 3 -2 -7 1690.58 33.68
 3 2 -7 1756.43 42.42
 -3 -2 7 1746.73 33.1
 -3 -2 7 1751.88 40.51
 3 2 -7 1760.99 34.41
 3 -2 -7 1706.61 42.51
 -3 2 6 1453.29 27.9
 -3 2 6 1389.52 28.76
 3 2 -6 1408.39 36.89
 -3 -2 6 1449.99 29.51
 -3 -2 6 1393.08 35
 3 -2 -6 1443.93 38.07
 3 2 -6 1462.97 29.77
 -3 2 5 66.03 5.58
 -3 2 5 67.51 5.92
 3 2 -5 77.42 8.09
 -3 -2 5 68.11 7.08
 3 2 -5 66.28 5.43
 -3 2 5 78.22 8.47
 3 -2 -5 71.84 8.13
 3 2 -4 323.69 15.98
 -3 2 4 329.87 13.47
 -3 2 4 327.53 13.05
 3 2 -4 327.2 16.17
 -3 -2 4 349.37 15.1
 3 -2 -4 367.62 17.36
 -3 -2 4 338.14 15.33
 3 2 -4 347.32 12.06
 -3 2 4 345.44 17.28
 3 -2 -4 344.64 17.11
 -3 2 3 1078.69 25.94
 -3 2 3 1061.35 25.94
 3 2 -3 1100.16 30.26
 -3 -2 3 1140.21 28.12
 3 -2 -3 1098.02 30.78
 3 2 -3 1102.83 30.09
 -3 -2 3 1119.26 28.52
 3 2 -3 1111.14 22.24
 3 -2 -3 1090.22 30.97
 -3 2 3 1062.8 30.84
 -3 2 2 83.56 6.92
 3 2 -2 92.42 8.18
 3 2 -2 89 7.96
 3 -2 -2 93.43 8.55
 -3 -2 2 94.83 7.61
 -3 -2 2 82.54 7.08
 -3 2 2 82.47 7.9
 3 2 -2 84.25 5.24
 3 -2 -2 84.92 8.1
 -3 2 1 227.44 11.76
 3 2 -1 239.43 13.37
 -3 -2 1 247.8 14.47
 -3 -2 1 234.21 11.84
 3 2 -1 224.84 12.43
 3 -2 -1 235.24 13.32
 -3 -2 1 219.25 11.6
 -3 2 1 221.67 12.64
 3 -2 -1 232.06 13.19
 -3 2 0 329.95 14.59
 3 2 0 325.37 15.85
 -3 -2 0 329.38 16.56
 -3 -2 0 323.13 13.85
 3 -2 0 325.66 15.57
 3 2 0 313.29 14.49
 -3 2 0 296.43 7.13
 -3 2 0 331.8 15.31
 3 -2 0 316.28 15.41
 -3 -2 -1 841.74 27.2
 3 2 1 877.36 27.23
 -3 2 -1 827.71 24.31
 -3 -2 -1 876.59 23.31
 3 -2 1 840.3 25.65
 3 2 1 843.39 24.42
 -3 2 -1 853.27 24.53
 -3 2 -1 853.59 15.62
 -3 2 -1 810.51 24.12
 3 -2 1 834.62 25.5
 3 2 2 131.65 10.55
 -3 2 -2 127.02 9.31
 -3 -2 -2 141.08 10.66
 -3 -2 -2 130.5 8.47
 3 -2 2 131 9.65
 -3 2 -2 124.22 9.05
 3 2 2 132.21 9.13
 -3 2 -2 130.19 6.16
 -3 2 -2 133.21 9.03
 3 -2 2 134.57 10.03
 3 2 3 220.02 13.94
 -3 2 -3 209.82 12.32
 -3 -2 -3 205.89 13.1
 -3 2 -3 206.45 11.67
 -3 -2 -3 216.96 11.04
 3 2 3 203.05 11.3
 3 -2 3 211.46 12.23
 -3 2 -3 215.23 8.77
 -3 2 -3 220.25 11.3
 3 -2 3 213.43 12.61
 3 2 4 1939.71 45.4
 -3 2 -4 1919.58 41.61
 -3 -2 -4 1908.24 43.14
 3 2 4 1872.84 37.72
 3 -2 4 1897.57 40.64
 -3 2 -4 1879.4 39.47
 -3 -2 -4 1900.27 36.65
 -3 2 -4 1988.94 33.33
 3 2 4 1910.36 37.71
 -3 2 -4 1906.35 36.55
 3 -2 4 2040.8 43.47
 3 2 4 1903.68 29.08
 3 2 5 1321.17 37.44
 -3 -2 -5 1270.95 34.48
 -3 2 -5 1295.64 33.69
 -3 -2 -5 1296.88 29.08
 3 -2 5 1265.58 32.1
 3 2 5 1261.45 29.63
 -3 2 -5 1275.67 31.38
 -3 2 -5 1326.91 27.61
 3 -2 5 1287.21 35.02
 3 -2 5 1309.24 35.13
 3 2 5 1283.35 29.8
 -3 2 -5 1308.8 28.13
 3 2 5 1228.39 21.89
 3 2 6 2253.39 51.3
 -3 2 -6 2406 48.82
 -3 -2 -6 2278.14 48.91
 3 -2 6 2311.74 46.18
 -3 2 -6 2276.71 44.74
 -3 -2 -6 2335.66 41.86
 -3 2 -6 2374.83 41.59
 3 -2 6 2304.96 49.51
 3 -2 6 2262.45 47.51
 3 2 6 2410.87 43.55
 -3 2 -6 2335.9 39.1
 3 2 6 2275.69 33.74
 -3 2 -7 5.6 3.23
 3 -2 7 3.94 1.31
 -3 -2 -7 8.6 3.07
 -3 2 -7 7.51 2.96
 3 2 7 4.48 2.58
 -3 -2 -7 6.07 2.27
 -3 2 -7 11.4 3.49
 3 2 7 4.66 2.14
 3 -2 7 9.87 4.22
 -3 2 -7 12.79 3.03
 3 2 7 7.09 1.81
 -3 2 -8 521.16 21.62
 3 2 8 498.25 21.79
 -3 -2 -8 467.2 21.07
 -3 -2 -8 498.32 17.52
 -3 2 -8 496.04 19.38
 3 -2 8 512.54 21.57
 3 2 8 516.4 18.86
 -3 2 -8 529.2 19.41
 -3 2 -8 503.34 14.64
 3 2 8 487.03 14.29
 -3 -2 -9 84.86 9.03
 3 2 9 70.11 7.86
 -3 2 -9 81.14 8.64
 -3 -2 -9 75.95 6.82
 -3 2 -9 78.16 7.72
 3 2 9 82.83 7.55
 3 -2 9 77.55 8.22
 -3 2 -9 88.15 8.3
 -3 2 -9 79.64 5.43
 3 2 9 77.25 5.71
 -3 -2 -10 431.93 21.36
 -3 2 -10 477.35 21.53
 3 2 10 458.07 20.14
 -3 2 -10 455.8 19.22
 -3 -2 -10 444.8 17.05
 3 2 10 485.28 19.13
 3 -2 10 466.26 20.61
 3 2 10 468.71 15.35
 -3 2 -10 470.67 12.78
 -3 -2 -11 98.88 10.53
 -3 2 -11 116.43 10.67
 3 2 11 88.62 5.77
 -3 2 -11 98.03 9.06
 -3 -2 -11 100.81 8.08
 3 -2 11 108.42 10.18
 3 2 11 88.74 8.18
 -3 2 -11 102.04 5.4
 3 2 11 95.22 7.18
 -3 -2 -12 56.13 8.19
 -3 2 -12 50.81 7.17
 3 2 12 48.93 3.23
 -3 2 -12 54.65 6.98
 -3 -2 -12 54.46 6.18
 3 -2 12 65.27 8.25
 3 2 12 52.78 6.64
 -3 2 -12 56.64 3.67
 3 2 12 55.1 5.96
 -3 2 -13 1074.93 34.98
 -3 -2 -13 1012.41 36.34
 -3 2 -13 995.85 31.33
 -3 -2 -13 978.96 27.65
 3 2 13 1039.21 30.77
 3 -2 13 1008.77 32.45
 -3 2 -13 1019.22 16.5
 3 2 13 999.3 26.92
 -3 -2 -13 1003.29 34.8
 -3 2 -14 124.58 11.64
 -3 -2 -14 123.85 13.1
 -3 -2 -14 116.04 9.15
 -3 2 -14 124.21 10.96
 3 2 14 103.9 9.76
 3 -2 14 120.01 11.11
 -3 -2 -14 104.87 11.47
 3 2 14 122.07 9.44
 -3 -2 -14 120.7 11.91
 -3 2 -15 113.66 11.32
 -3 -2 -15 127.59 13.7
 -3 2 -15 125.42 11.19
 3 2 15 117.44 10.58
 3 -2 15 121.91 11.28
 -3 -2 -15 122.62 12.47
 3 2 15 114.8 9.58
 -3 2 -16 586.7 26.83
 -3 -2 -16 531.73 28.69
 -3 2 -16 554.49 24.3
 3 2 16 531.07 23.01
 3 -2 16 587.44 25.6
 3 2 16 536.79 21.77
 -3 -2 -16 528.01 26.6
 -3 2 -17 156.71 14.1
 -3 -2 -17 146.05 15.6
 -3 2 -17 149.18 13.09
 3 -2 17 150.68 13.2
 -3 -2 -17 142.21 14.15
 3 2 17 144.14 11.64
 -3 2 -18 483.82 25.51
 -3 -2 -18 465.83 28.3
 -3 2 -18 475.9 23.69
 3 -2 18 461.22 23.9
 3 2 18 437.89 21.05
 -3 -2 -18 433.34 25.17
 -3 2 -19 7.85 4.24
 -3 2 -19 14.96 5.24
 -3 -2 -19 11.77 6.07
 3 -2 19 14.4 5.08
 3 2 19 7.91 3.46
 -3 -2 -19 6.43 4.65
 -3 2 -20 426.8 24.87
 -3 -2 -20 390.63 26.78
 -3 2 -20 385.06 22.11
 3 -2 20 425.15 23.98
 -3 -2 -20 396.86 24.97
 3 2 20 366.09 20.67
 -3 2 -21 0.1 2.29
 -3 -2 -21 4.18 5.11
 -3 2 -21 0.72 2.92
 3 -2 21 6.55 4.06
 3 2 21 1.49 2.09
 -3 -2 -21 8.53 4.54
 -3 -2 -22 63.26 10.86
 -3 2 -22 62 9.34
 -3 2 -22 76.65 11.03
 3 2 22 71.82 9.66
 -3 -2 -22 70.88 10.92
 -3 2 -23 21.61 5.63
 -3 -2 -23 21.87 7.4
 -3 2 -23 9.58 4.1
 3 2 23 12.91 4.21
 -3 -2 -23 14.64 5.39
 -3 2 -24 22.8 6.37
 -3 2 -24 23.13 6.18
 3 2 24 18.78 5.14
 -3 -2 -24 12.43 4.84
 -3 2 -25 145.15 14.89
 -3 2 -25 156.73 16.48
 3 2 25 133.53 14.34
 -3 -2 -25 137.22 16.39
 -3 2 -26 7.46 3.79
 3 2 26 9.93 3.92
 -3 -2 -26 6.08 2.49
 3 2 27 22.7 6.8
 -3 -2 -27 10.46 4.49
 3 2 28 17.05 6.57
 -3 -2 -28 17.5 6.2
 3 2 29 12.93 5.8
 -3 3 25 31.63 8.8
 -3 3 24 1.15 3.13
 3 3 -23 58.97 12.59
 -3 3 23 67.61 12.8
 3 -3 -23 55.9 11.18
 3 3 -22 2.52 4.15
 3 -3 -22 0.84 3.2
 -3 3 22 7.38 4.64
 3 3 -21 25.02 8.71
 3 -3 -21 27.89 7.88
 -3 3 21 30.59 8.78
 3 3 -20 208.89 21.93
 -3 -3 20 207.14 14.65
 3 -3 -20 194.14 19.7
 -3 3 20 233.74 22.28
 3 3 -19 4.65 4.66
 -3 -3 19 10.47 4.27
 -3 3 19 7.54 5.37
 3 -3 -19 7.16 5.32
 3 3 -18 186.31 19.74
 -3 -3 18 229.46 14.68
 -3 3 18 211.29 20.24
 3 -3 -18 199.32 19.15
 3 3 -17 35.02 9.17
 -3 -3 17 23.26 4.67
 -3 3 17 34 8.22
 3 -3 -17 21.92 6.89
 3 3 -16 379.67 26.79
 -3 -3 16 377.62 18.29
 3 -3 -16 372.13 25.1
 -3 3 16 424.32 27.9
 3 3 -15 4.21 4.06
 -3 -3 15 8.32 3.25
 -3 3 15 10.21 5.63
 3 -3 -15 5.37 4.19
 -3 3 14 246.38 11.51
 3 3 -14 264.36 21.14
 -3 -3 14 259.79 14.76
 3 -3 -14 247.42 19.8
 -3 3 14 283.9 22.1
 -3 3 13 43.75 8.63
 -3 3 13 39.79 4.74
 3 3 -13 38.11 8.27
 -3 -3 13 44.35 5.94
 3 -3 -13 36.7 7.37
 -3 3 12 11.82 2.93
 -3 3 12 6.93 3.8
 3 3 -12 11.34 5.69
 -3 -3 12 9.52 3.3
 3 -3 -12 7.93 4.02
 -3 3 11 292.66 13.31
 3 3 -11 305.24 21.31
 -3 -3 11 291.19 15.33
 3 -3 -11 265.83 19.58
 -3 3 11 316.85 22.83
 -3 -3 11 276.61 7.94
 -3 3 10 37.39 5.16
 -3 3 10 40.33 5.02
 -3 3 10 41.48 8.44
 3 3 -10 56.24 9.56
 -3 -3 10 41.11 6.01
 3 -3 -10 33.34 7.17
 -3 -3 10 39.92 3.88
 -3 3 9 326.95 14.69
 -3 3 9 328.53 15.49
 3 3 -9 353.09 22.37
 -3 -3 9 366.48 17.29
 -3 -3 9 320.03 12.14
 -3 3 9 343.87 23.65
 3 -3 -9 328.84 21.14
 -3 3 8 322.59 15.72
 -3 3 8 300.35 14.42
 3 3 -8 316.43 20.45
 -3 -3 8 327.24 16.43
 3 -3 -8 303.81 19.95
 -3 -3 8 298.94 12.64
 -3 3 7 2.5 2.09
 3 3 -7 2.56 2.96
 -3 3 7 3.06 1.61
 -3 -3 7 1.47 1.55
 3 -3 -7 1.07 2.92
 -3 -3 7 1.31 1.53
 3 3 -6 280.5 18.51
 -3 3 6 282.7 14.51
 -3 3 6 285.85 15.53
 3 -3 -6 271 18.22
 3 3 -6 303.47 14.68
 -3 -3 6 267.41 13.25
 -3 3 5 18.46 3.96
 3 3 -5 14.77 4.46
 -3 3 5 17.66 3.92
 3 3 -5 15.67 3.31
 3 -3 -5 18.9 4.91
 -3 -3 5 14.64 3.41
 3 3 -4 493.17 24.06
 -3 3 4 494.73 21.31
 -3 3 4 515.54 20.8
 3 3 -4 535.16 18.41
 -3 -3 4 489.74 19.4
 3 -3 -4 502.28 24.1
 -3 3 3 122.29 10.27
 -3 3 3 111.88 10.03
 3 3 -3 123.19 11.78
 -3 -3 3 117.04 9.54
 -3 -3 3 121.79 10
 3 -3 -3 114.78 11.47
 -3 3 2 632.11 24.15
 3 3 -2 603.31 25.93
 -3 -3 2 642.76 22.09
 -3 -3 2 620.83 23.48
 3 -3 -2 618.08 26.19
 -3 3 1 1.45 1.8
 3 3 -1 2.29 2.12
 -3 -3 1 1 1.85
 3 -3 -1 4.28 2.97
 -3 -3 1 1.39 2.61
 -3 3 0 56.04 7.41
 3 3 0 47.49 7.19
 -3 -3 0 47.38 5.6
 -3 3 0 48.17 3.06
 -3 3 0 48.56 4.16
 -3 -3 0 45.66 6.45
 3 -3 0 44.4 6.94
 -3 3 -1 392.88 19.9
 -3 3 -1 384.02 19.55
 3 3 1 366.58 19.61
 -3 3 -1 360.56 12.86
 -3 3 -1 383.52 10.91
 -3 -3 -1 361.52 15.43
 3 -3 1 377.29 19.64
 -3 -3 -1 361.9 18.76
 -3 3 -2 0.15 2.2
 -3 3 -2 1.34 1.39
 3 3 2 9.83 4.25
 -3 3 -2 0.76 1.1
 -3 3 -2 1.16 1.27
 -3 -3 -2 2.99 1.74
 -3 3 -2 4.31 3.82
 3 -3 2 0.97 2.06
 -3 -3 -2 1.06 1.94
 -3 3 -3 185.46 14.26
 -3 3 -3 174.35 13.16
 3 3 3 189.24 13.71
 -3 -3 -3 175.93 10.2
 -3 3 -3 196.16 9.39
 -3 3 -3 158.13 9.38
 -3 3 -3 207.98 13.38
 -3 -3 -3 186.99 13.88
 3 -3 3 204.61 14.47
 -3 3 -4 51.38 7.58
 -3 -3 -4 60.2 8.36
 3 3 4 54.61 7.26
 -3 3 -4 61.65 7.88
 -3 3 -4 61.52 5.72
 -3 3 -4 49.94 5.49
 3 3 4 66.13 7.09
 -3 3 -4 69.78 7.73
 3 -3 4 65.87 8.4
 -3 -3 -4 51.39 7.37
 -3 3 -5 60.86 8.4
 -3 -3 -5 63.54 8.52
 -3 3 -5 56.99 7.75
 -3 3 -5 48.91 5.62
 -3 3 -5 61.48 6.04
 3 3 5 57.31 6.47
 3 -3 5 62.06 8.1
 -3 3 -5 63.89 7.16
 -3 -3 -5 55.56 7.87
 3 3 5 52.45 5.58
 3 3 6 7.4 1.89
 -3 3 -6 8.52 3.41
 -3 -3 -6 5.78 3.12
 -3 3 -6 7.66 3.38
 -3 3 -6 7.15 2.54
 3 -3 6 8.92 3.56
 3 3 6 8.34 2.48
 -3 3 -6 2.67 1.63
 3 -3 6 3.15 2.2
 -3 -3 -6 7.97 2.33
 -3 3 -7 8.05 3.08
 3 3 7 6.15 2.02
 -3 3 -7 4.23 1.98
 -3 -3 -7 11.15 3.82
 -3 3 -7 8.97 2.74
 3 3 7 7.24 2.63
 3 -3 7 5.57 3.24
 3 -3 7 12.88 3.87
 -3 -3 -7 2.61 2.03
 -3 3 -8 229.94 17.02
 -3 -3 -8 235.45 16.03
 -3 3 -8 238.65 16.13
 3 -3 8 244.03 17.54
 3 -3 8 228.37 14.98
 3 3 8 242.86 13.6
 -3 -3 -8 216.75 16.44
 3 3 8 213.47 10.89
 -3 -3 -9 288.04 17.84
 -3 3 -9 303.92 19.73
 -3 3 -9 273.97 17.57
 3 3 9 309.24 15.68
 3 -3 9 343.79 20.69
 -3 -3 -9 284.39 19.14
 3 3 9 277.06 12.6
 -3 3 -10 243.45 17.95
 -3 -3 -10 228.4 15.76
 -3 3 -10 225.1 16.13
 3 -3 10 260 17.92
 3 3 10 240.75 14.06
 3 3 10 230.48 11.76
 -3 -3 -10 242.9 17.92
 -3 3 -11 24.04 5.91
 3 3 11 16.29 2.85
 -3 -3 -11 19.97 4.7
 -3 3 -11 23.49 5.21
 3 -3 11 21.68 5.2
 3 3 11 17.98 4.05
 -3 -3 -11 20.43 5.29
 3 3 11 21.2 3.69
 -3 3 -12 12.54 4.58
 3 3 12 7.37 1.84
 -3 3 -12 11.85 4.23
 -3 -3 -12 13.4 4.15
 3 -3 12 15.32 4.78
 3 3 12 13.93 3.7
 -3 -3 -12 9.15 3.8
 3 3 12 13.86 3.43
 -3 3 -13 0.78 2.91
 3 3 13 2.92 1.1
 -3 3 -13 -0.18 1.63
 -3 -3 -13 4.74 2.72
 3 3 13 4.49 2.86
 3 -3 13 4.01 3.58
 -3 -3 -13 -1.72 2.48
 3 3 13 2.81 1.79
 -3 3 -14 5.6 2.85
 -3 3 -14 9.98 3.85
 -3 -3 -14 17.05 4.81
 3 3 14 12.82 3.76
 3 -3 14 13.41 5.05
 3 3 14 7.92 2.73
 -3 -3 -14 6.24 3.03
 -3 3 -15 84 11.22
 -3 -3 -15 89.92 10.61
 -3 3 -15 75.46 10.55
 3 -3 15 70.37 9.46
 3 3 15 86.71 9.22
 3 3 15 74.33 7.89
 -3 -3 -15 74.43 10.86
 -3 3 -16 11.43 4.23
 -3 3 -16 13.74 4.65
 -3 -3 -16 18.71 5.15
 3 3 16 16.81 4.31
 3 -3 16 17.54 5.21
 3 3 16 23.49 4.9
 -3 -3 -16 16.74 5.02
 -3 3 -17 47.41 8.75
 -3 -3 -17 36.14 6.79
 -3 3 -17 39.45 8.41
 3 -3 17 41.84 7.82
 3 3 17 37.99 6.09
 -3 -3 -17 38.09 8.33
 -3 3 -18 90.05 12.03
 -3 -3 -18 77.67 10.03
 -3 3 -18 93.17 11.86
 3 -3 18 83.12 10.62
 3 3 18 87.39 9.51
 -3 -3 -18 76.91 11.49
 -3 3 -19 10.69 4.25
 -3 -3 -19 14.27 4.73
 -3 3 -19 19.21 5.6
 3 -3 19 23.29 5.93
 3 3 19 18.84 4.81
 -3 -3 -19 17.5 6.49
 -3 3 -20 0.2 2.45
 -3 3 -20 0.84 2.18
 3 -3 20 2.15 2.19
 3 3 20 2.05 2.47
 -3 -3 -20 0.82 2.35
 -3 3 -21 73.7 11.76
 -3 3 -21 85.36 12.11
 3 -3 21 80.06 10.96
 -3 -3 -21 85.89 13.14
 -3 3 -22 1 3.38
 -3 3 -22 1.36 1.92
 3 -3 22 4.32 3.45
 -3 -3 -22 0.68 2.49
 -3 3 -23 42.42 8.99
 -3 3 -23 24.03 6.6
 3 -3 23 54.78 9.53
 -3 -3 -23 33.97 8.45
 -3 3 -24 0.8 3.51
 3 -3 24 12.05 5.89
 -3 3 -24 7.53 4.02
 -3 3 -25 1.28 2.43
 -3 3 -25 1.31 3.63
 -3 3 -26 5.39 4.05
 -3 3 -26 11.47 5.76
 -3 4 21 5.96 4.72
 -3 4 20 41.85 10.48
 -3 4 19 12.94 6
 -3 4 18 21.82 7.62
 3 4 -17 -2.45 3.67
 -3 4 17 4.68 4.66
 3 -4 -17 3.36 4.27
 3 4 -16 23.81 7.65
 -3 4 16 16.85 7.06
 3 -4 -16 27.26 7.47
 3 4 -15 10.11 4.92
 -3 -4 15 22.22 5.39
 3 -4 -15 18.71 6.65
 -3 4 15 24.83 7.59
 3 4 -14 89.46 14.12
 -3 -4 14 101.37 10.69
 3 -4 -14 81.86 12.8
 -3 4 14 87.72 13.45
 -3 4 13 13.45 6.49
 3 4 -13 8.25 4.79
 -3 -4 13 12.2 4.31
 3 -4 -13 13.67 6.29
 -3 4 12 57.45 11.23
 3 4 -12 52.7 10.41
 -3 -4 12 51.08 7.56
 3 -4 -12 50.11 10.14
 -3 4 11 43.08 9.69
 3 4 -11 32.51 7.97
 -3 -4 11 42.52 7.09
 3 -4 -11 42.44 9.37
 -3 4 10 3.27 2.31
 -3 4 10 5.93 4.72
 3 4 -10 3.25 4.47
 -3 -4 10 0.4 2.24
 3 -4 -10 1.74 3.57
 -3 4 9 3.1 2.01
 -3 4 9 6.07 4.98
 3 4 -9 7.33 4.9
 -3 -4 9 9.19 4.3
 3 -4 -9 4.58 3.64
 -3 4 8 43.04 6.42
 3 4 -8 47.02 9.45
 -3 -4 8 47.4 7.54
 3 -4 -8 40.87 8.36
 -3 4 7 0.35 1.61
 3 4 -7 1.07 3.15
 -3 -4 7 2.62 2.56
 3 -4 -7 5.49 4.13
 3 4 -6 56.04 9.58
 -3 4 6 50.23 7.16
 3 -4 -6 42.34 8.06
 -3 -4 6 53.87 7.11
 3 4 -5 6.06 3.83
 -3 4 5 7.35 2.84
 3 -4 -5 18.4 5.55
 -3 -4 5 9.99 3.26
 3 4 -4 32.29 7.54
 -3 4 4 28.15 5.72
 -3 -4 4 29.71 5.69
 3 -4 -4 26.67 6.67
 3 4 -3 116.94 13.74
 -3 4 3 108.82 11.29
 -3 -4 3 108.68 11.02
 3 -4 -3 106.07 12.69
 3 4 -2 157.35 15.88
 -3 4 2 180.69 14.98
 3 -4 -2 156.91 15
 -3 -4 2 180.04 14.62
 3 4 -1 118.77 13.92
 -3 4 1 121.58 12.59
 -3 -4 1 110.74 11.79
 3 -4 -1 119.35 12.7
 3 4 0 247.23 19.28
 -3 4 0 265.87 18.89
 -3 -4 0 250.03 17.93
 3 -4 0 234.56 17.97
 3 4 1 183.84 16.28
 -3 4 -1 199.75 16.67
 -3 -4 -1 186.59 15.98
 3 -4 1 185.91 15.9
 3 4 2 105.08 12.4
 -3 4 -2 113.82 12.8
 3 -4 2 116.22 12.67
 -3 -4 -2 122.37 12.91
 -3 4 -3 97.76 12.05
 3 4 3 101.7 12
 -3 4 -3 95.37 11.6
 3 4 3 96.91 9.36
 3 -4 3 113 12.61
 -3 -4 -3 106.61 12.26
 -3 4 -4 4.94 2.42
 -3 4 -4 7.32 4.35
 3 4 4 7.04 2.7
 3 -4 4 14.51 4.88
 -3 -4 -4 3.55 2.9
 -3 4 -5 2.82 2.02
 -3 4 -5 8.08 3.62
 3 4 5 9.37 2.71
 3 -4 5 13.29 4.66
 -3 -4 -5 4.78 2.43
 -3 4 -6 37.44 7.41
 -3 4 -6 40.04 7.8
 3 -4 6 37.86 8.21
 3 4 6 44.14 6.08
 3 -4 6 58.39 9.44
 -3 -4 -6 40.02 7.83
 -3 4 -7 48.03 8.67
 -3 4 -7 49.01 8.75
 3 4 7 50.63 6.57
 3 -4 7 44.67 9.42
 -3 -4 -7 40.66 7.89
 -3 4 -8 24.31 6.38
 3 4 8 10.45 2.91
 -3 4 -8 24.03 6.54
 3 -4 8 18.1 5.89
 -3 -4 -8 8.91 4.14
 -3 4 -9 69.58 11.17
 3 4 9 69.55 8
 -3 4 -9 89.75 11.91
 3 -4 9 87.09 12.41
 -3 -4 -9 67.02 11.05
 -3 4 -10 85.51 12.56
 -3 4 -10 94.1 12.71
 3 -4 10 104.79 13.44
 -3 -4 -10 94.52 13.03
 -3 4 -11 101.97 14.06
 -3 4 -11 94.09 12.56
 3 -4 11 114.88 14.04
 -3 -4 -11 91.61 12.95
 -3 -4 -12 180.84 15.97
 -3 4 -12 181.73 18.34
 -3 4 -12 176.01 16.97
 3 -4 12 196.12 17.75
 -3 -4 -12 195.14 19.1
 -3 -4 -13 154.83 14.76
 -3 4 -13 148.63 16.94
 -3 4 -13 154.87 16.23
 3 -4 13 160.25 16.47
 -3 -4 -13 142.59 16.49
 -3 4 -14 109.72 14.44
 -3 -4 -14 118.64 12.95
 -3 4 -14 115.52 14.39
 3 -4 14 115.42 13.58
 -3 -4 -14 130.14 16.13
 -3 4 -15 60.72 11.27
 -3 4 -15 56.98 10.12
 3 -4 15 76.14 11.37
 -3 -4 -15 61.29 11.7
 -3 4 -16 3.02 2.43
 -3 4 -16 4.25 2.25
 3 -4 16 8.22 4.53
 -3 -4 -16 3.24 2.24
 -3 4 -17 15.54 6.33
 -3 4 -17 10.78 4.85
 3 -4 17 20.82 6.03
 -3 -4 -17 13.89 5.87
 -3 4 -18 5.29 4.44
 3 -4 18 2.85 3.26
 -3 4 -19 23.36 6.98
 3 -4 19 19.18 6.06
 3 -5 -9 -3.52 3.74
 -3 5 8 -0.46 2.91
 3 -5 -8 0.65 2.84
 -3 -5 7 35.77 7.72
 3 -5 -7 32 8.64
 -3 5 6 1.36 3.26
 -3 -5 6 5.44 3.37
 3 -5 -6 0.09 2.29
 3 5 -5 101.72 15.31
 -3 5 5 89.34 11.34
 3 -5 -5 85.33 13.01
 -3 5 4 3.03 2.98
 3 -5 -4 2.75 4.47
 3 5 -3 152.91 17.99
 -3 5 3 180.02 16.63
 3 -5 -3 159.23 17.34
 3 5 -2 15.63 6.62
 -3 5 2 7.52 5.42
 3 -5 -2 9.12 5.38
 3 5 -1 53.91 11.04
 -3 5 1 38.53 8.76
 3 -5 -1 31.68 7.95
 3 5 0 3.21 4.26
 -3 5 0 4.79 3.85
 3 -5 0 4.67 4.05
 3 5 1 -3.71 4.65
 -3 5 -1 8.64 4.65
 -3 -5 -1 13.46 5.48
 3 5 2 -3.01 3.87
 -3 5 -2 1.72 2.24
 -3 5 -3 8.78 4.47
 3 5 3 3.98 2.34
 -3 -5 -3 12.71 5.87
 3 5 4 2.77 2.8
 -3 5 -4 4.09 3.79
 -3 -5 -4 4.62 5.38
 -3 5 -5 6.46 4.58
 3 5 5 1.77 2.15
 -3 -5 -5 5.39 4.2
 -3 5 -6 0 3.29
 3 -5 6 3 2.68
 3 -5 7 29.1 8.24
 -3 -5 -7 26.26 7.5
 3 -5 8 6.9 6.02
 -3 -5 -8 9.49 6.03
 -3 -5 -9 90.13 14.23
 4 0 -29 3.8 3.86
 4 0 -28 188.95 18.4
 4 0 -27 4.73 3.74
 -4 0 27 8.89 5.63
 -4 0 26 262.23 25.18
 4 0 -25 3.78 3.77
 -4 0 25 0.1 2.45
 -4 0 24 218.29 21.82
 4 0 -24 256 19.61
 4 0 -23 2.39 3.62
 -4 0 23 4.93 4.31
 4 0 -22 204.07 16.67
 -4 0 22 197.52 19.37
 4 0 -21 2.1 2.52
 -4 0 21 -0.09 1.62
 4 0 -20 27.99 4.35
 4 0 -20 34.57 6.57
 -4 0 20 38.37 8.02
 4 0 -19 2.22 3.05
 -4 0 19 0.45 1.5
 -4 0 18 133.73 14.18
 4 0 -18 143.41 12.32
 -4 0 17 6.45 4.4
 4 0 -17 6.9 4.28
 -4 0 16 1643.84 48.54
 4 0 -16 1564.29 40.54
 -4 0 15 9.74 4.27
 4 0 -15 6.78 4.07
 -4 0 15 0.2 1.4
 -4 0 14 1227.89 34.5
 4 0 -14 1233.92 33.87
 -4 0 14 1294.79 40.19
 4 0 -13 4 3.2
 -4 0 13 0.21 2.23
 -4 0 13 2.24 2.02
 4 0 -12 1842.01 38.68
 -4 0 12 1731 40.88
 4 0 -12 1748.97 40
 -4 0 12 1811.23 45.55
 4 0 -11 2.35 2.14
 4 0 -11 0.32 1.36
 4 0 -11 0.4 1.79
 -4 0 11 5.38 2.84
 -4 0 11 1.27 1.87
 4 0 -10 2164.91 32.65
 -4 0 10 2087.74 43.94
 -4 0 10 2061.43 43.9
 4 0 -10 2135.63 43.35
 -4 0 10 2130.02 47.16
 4 0 -10 2103.08 43.33
 4 0 -9 -0.82 0.76
 4 0 -9 1.98 0.76
 -4 0 9 1.49 1.24
 -4 0 9 0.24 1.38
 4 0 -9 4.74 2.54
 -4 0 9 3.22 1.91
 4 0 -8 1329.92 28.49
 4 0 -8 1346.45 22.44
 -4 0 8 1343.61 32.26
 -4 0 8 1314.7 33.82
 -4 0 8 1338.35 33.63
 4 0 -8 1366.39 33.22
 4 0 -8 1361.04 31.39
 4 0 -7 0.76 1.25
 4 0 -7 -1.1 0.99
 4 0 -7 1.91 0.47
 -4 0 7 -0.17 1.06
 -4 0 7 0.09 0.88
 -4 0 7 0.18 0.81
 4 0 -7 0.66 0.84
 4 0 -6 263.51 8.21
 4 0 -6 239.92 11.4
 4 0 -6 256.73 14.2
 -4 0 6 246 12.25
 4 0 -6 248.22 11.93
 -4 0 6 244.12 12.8
 -4 0 6 246.15 14.8
 -4 0 5 2.04 0.92
 4 0 -5 3.29 1.05
 4 0 -5 -0.03 1.13
 -4 0 5 0.14 0.71
 4 0 -5 2.12 1.67
 4 0 -5 -0.18 1.52
 -4 0 5 -0.28 0.83
 4 0 -4 510.95 17.55
 4 0 -4 578.06 13.82
 -4 0 4 529.35 13.67
 4 0 -4 605.44 23.15
 -4 0 4 511.35 17.7
 -4 0 4 524.31 24.04
 4 0 -3 7.34 2.04
 -4 0 3 7.95 1.63
 -4 0 3 2.5 1.51
 4 0 -3 3 1.89
 -4 0 3 2.16 2.02
 4 0 -3 2.51 1.93
 -4 0 2 549.66 15.2
 4 0 -2 597.71 15.12
 4 0 -2 534.96 18.06
 -4 0 2 535.17 18.82
 -4 0 2 539.87 23.52
 4 0 -1 0.88 1.19
 -4 0 1 1.47 1.73
 -4 0 1 1.64 1.7
 4 0 -1 -1.62 1.71
 4 0 -1 -0.29 0.68
 -4 0 1 3.99 1.96
 -4 0 0 6787.15 87.72
 4 0 0 6702.9 80.84
 -4 0 -1 1.28 1.16
 4 0 1 0.67 0.62
 -4 0 -1 1.13 0.69
 4 0 1 0.13 0.36
 -4 0 -1 -0.96 1.64
 4 0 1 1.69 1.26
 -4 0 -2 1115.99 24.21
 -4 0 -2 1089.1 22.78
 4 0 2 1123.35 24.31
 4 0 2 1125.6 23.22
 -4 0 -2 1113.59 20.24
 4 0 2 1070.99 20.89
 -4 0 -3 0.03 0.68
 4 0 3 0.4 0.39
 4 0 3 0.03 0.66
 -4 0 -3 -0.09 0.98
 4 0 3 -0.33 0.69
 -4 0 -3 0.65 0.84
 4 0 3 1.52 1.29
 -4 0 -4 3110.13 44.72
 4 0 4 3004.85 44.22
 -4 0 -4 3063.26 46.04
 4 0 4 3163.7 47.29
 -4 0 -4 3109.35 44.1
 4 0 4 3069.98 45.96
 -4 0 -4 3010.95 45.79
 4 0 4 3234.22 49.29
 -4 0 -5 0.41 0.74
 4 0 5 -0.04 0.39
 -4 0 -5 -0.26 0.61
 -4 0 -5 0.67 0.78
 4 0 5 -0.33 1.15
 4 0 5 -0.38 0.52
 -4 0 -5 -0.53 0.75
 4 0 5 0.12 1
 4 0 6 26.09 3.21
 -4 0 -6 34.2 3.57
 -4 0 -6 25.57 3.58
 -4 0 -6 28.33 3.65
 4 0 6 28.4 4.05
 4 0 6 26.61 3.7
 -4 0 -6 24.3 3.48
 4 0 7 2.43 1.29
 -4 0 -7 1.41 0.79
 -4 0 -7 0.38 0.65
 -4 0 -7 1.5 0.42
 4 0 7 2.17 1.22
 -4 0 -7 3.56 1.5
 -4 0 -7 0.6 0.78
 4 0 7 1.56 1.28
 -4 0 -8 362.61 12.05
 4 0 8 357.08 12.27
 -4 0 -8 380.66 8.06
 -4 0 -8 368.04 14.68
 4 0 8 374.19 15.56
 -4 0 -8 363.13 14.98
 -4 0 -8 368.93 15.08
 -4 0 -8 393.6 14.34
 4 0 9 0.28 0.6
 -4 0 -9 0.01 0.49
 -4 0 -9 1.44 0.55
 -4 0 -9 0.64 1.14
 4 0 9 0.07 0.84
 -4 0 -9 0.45 0.77
 -4 0 -9 1.42 1.49
 -4 0 -9 0.91 0.9
 4 0 10 13.99 2.39
 -4 0 -10 11.47 2.06
 -4 0 -10 12.12 1.73
 -4 0 -10 10.64 2.77
 -4 0 -10 21.88 3.98
 -4 0 -10 10.92 2.63
 4 0 10 10.26 2.8
 -4 0 -10 11.77 2.72
 4 0 11 1.01 0.83
 -4 0 -11 1.37 1.08
 -4 0 -11 2.16 1.84
 -4 0 -11 1.08 0.74
 -4 0 -11 1.23 1.95
 -4 0 -11 2.75 2.09
 4 0 11 0.53 0.92
 -4 0 -11 0.46 0.73
 -4 0 -12 969.91 21.48
 -4 0 -12 931.93 19.77
 -4 0 -12 986.98 27.97
 4 0 12 952.48 29.03
 -4 0 -12 1007.41 27.62
 -4 0 -13 0.61 1.02
 -4 0 -13 1.79 1.27
 -4 0 -13 0.82 0.95
 -4 0 -14 64.38 7.19
 -4 0 -14 54.23 4.89
 -4 0 -14 63.47 5.25
 -4 0 -15 3.02 2.54
 -4 0 -15 1.94 1.48
 -4 0 -15 0.73 1.24
 -4 0 -16 846.59 22.22
 -4 0 -16 901.59 29.38
 -4 0 -16 854.66 21.19
 -4 0 -17 2.63 2.04
 -4 0 -17 6.17 3.7
 -4 0 -17 -1.49 1.13
 -4 0 -18 219.43 14.91
 -4 0 -18 189.81 10.82
 -4 0 -18 221.6 10.49
 -4 0 -19 5.43 2.45
 -4 0 -19 0.4 3.04
 -4 0 -19 0.53 1.78
 -4 0 -20 684.6 28.37
 -4 0 -20 631.49 18.88
 -4 0 -21 4.08 3.71
 -4 0 -21 3.48 2.25
 -4 0 -21 2.73 1.94
 -4 0 -21 6.15 4.02
 -4 0 -22 166 11.23
 -4 0 -22 193.29 16.02
 -4 0 -22 188.49 14.83
 -4 0 -23 0.61 2.15
 -4 0 -23 2.03 1.97
 -4 0 -23 -0.45 2.06
 -4 0 -24 25.94 6.11
 -4 0 -24 16.24 3.87
 -4 0 -24 21.11 5.08
 -4 0 -25 6.47 3.79
 -4 0 -25 -3.32 3.6
 -4 0 -26 17.29 5.48
 -4 0 -27 8.39 4.9
 -4 0 -28 96.84 13.45
 -4 0 -29 -2.07 4.3
 -4 0 -30 45.92 9.77
 4 1 -28 6.63 4.31
 4 -1 -28 19.75 7.2
 4 1 -27 37.57 8.84
 -4 -1 27 60.42 12.37
 4 -1 -27 61.6 10.74
 -4 1 27 65.91 13.77
 4 1 -26 2.33 1.94
 -4 1 26 7.34 2.75
 -4 -1 26 12.87 6.63
 4 -1 -26 6.19 4
 4 1 -25 40.84 8.99
 4 -1 -25 57.91 10.26
 -4 1 25 78.09 13.65
 -4 -1 25 60.03 11.96
 4 1 -24 16.47 5.97
 -4 1 24 18.28 7.53
 -4 -1 24 14.85 6.61
 4 -1 -24 13.86 5.61
 4 1 -23 134.57 15.85
 -4 -1 23 188.44 19.4
 4 -1 -23 144.64 15.1
 -4 1 23 177.98 19.38
 4 1 -22 3.28 2.46
 -4 1 22 2.33 4.19
 -4 -1 22 1.83 3.65
 4 -1 -22 1.52 2.33
 4 1 -21 2.42 2.96
 4 -1 -21 -2.31 2.61
 -4 1 21 -0.96 2.64
 4 1 -21 -0.69 2.06
 -4 -1 21 2.46 4.71
 4 -1 -20 53.47 5.3
 4 1 -20 44.14 9.11
 4 1 -20 44.4 6.4
 -4 1 20 48.41 9.33
 -4 -1 20 55.46 9.67
 4 -1 -20 48.55 7.98
 4 -1 -19 11.21 2.36
 4 1 -19 15.04 5.03
 4 1 -19 8.68 3.09
 4 -1 -19 6.51 3.25
 -4 -1 19 6.47 3.52
 -4 1 19 11.89 4.66
 4 -1 -18 4.64 1.25
 4 1 -18 5.14 3.73
 4 -1 -18 2.27 1.07
 4 1 -18 5.18 2.8
 -4 -1 18 6.46 3.67
 -4 1 18 4.54 3.99
 4 -1 -18 2.7 2.44
 4 -1 -17 210.8 11.59
 4 1 -17 217.28 18.2
 4 1 -17 240.22 14.15
 -4 -1 17 248.67 18.51
 -4 1 17 262.65 19.97
 -4 -1 17 220.43 11.66
 4 -1 -17 208.22 15.54
 4 -1 -16 23.94 3.83
 4 -1 -16 34.65 3.45
 4 1 -16 27.1 6.21
 4 1 -16 35.3 6.36
 4 1 -16 27.94 5.15
 -4 1 16 31.45 7.16
 4 -1 -16 26.15 5.88
 -4 -1 16 27.64 6.1
 -4 -1 16 29.24 4.3
 4 -1 -15 494.22 18.45
 4 1 -15 571.11 28.36
 4 1 -15 565.64 21.81
 4 -1 -15 540.91 19.58
 4 1 -15 541.04 23.56
 -4 -1 15 554.61 26.29
 -4 -1 15 502.21 17.83
 4 -1 -15 536.14 24.08
 -4 1 15 581.16 29.15
 4 -1 -14 72.06 6.81
 4 -1 -14 108.86 4.94
 4 1 -14 93.91 11.2
 4 1 -14 88.01 8.87
 4 1 -14 90.43 8.73
 -4 -1 14 85.65 7.05
 -4 -1 14 86.29 9.87
 -4 1 14 111.55 12.25
 4 -1 -14 82.01 9.17
 4 -1 -13 823.36 24.58
 4 1 -13 936.54 35.02
 4 1 -13 961.68 28.93
 4 -1 -13 930.54 30.89
 -4 -1 13 894.38 24.75
 -4 -1 13 935.93 32.07
 -4 1 13 957.8 35.82
 4 -1 -12 299.92 14
 4 1 -12 327.02 19.68
 4 1 -12 320.43 15.34
 -4 -1 12 310.43 13.92
 -4 -1 12 318.26 17.61
 -4 1 12 315.34 19.87
 4 -1 -12 320.39 17.19
 4 -1 -11 1500.28 33.48
 4 1 -11 1699.4 44.59
 4 1 -11 1556.46 34.05
 4 1 -11 1579.43 35.38
 -4 1 11 1603.85 45.49
 -4 -1 11 1580.68 39.65
 4 -1 -11 1575.62 39.63
 -4 -1 11 1485.63 33.74
 4 -1 -10 598.43 19.65
 4 1 -10 659.94 20.42
 4 1 -10 643.4 25.63
 4 1 -10 618.74 19.25
 -4 -1 10 598.16 23.93
 -4 1 10 592.05 24.56
 -4 -1 10 554.82 20.2
 -4 -1 10 629.21 22.87
 4 1 -10 658.87 20.83
 -4 1 10 637.09 27.04
 4 -1 -10 641.16 23.71
 4 -1 -9 292.65 13.16
 4 1 -9 323.8 13.8
 -4 1 9 325.69 14.4
 4 1 -9 303.61 16.65
 -4 -1 9 306.07 16.42
 4 1 -9 295.17 12.15
 4 1 -9 332.96 13.89
 -4 1 9 276.87 16.25
 -4 -1 9 313.34 15.2
 4 -1 -9 319.28 16.15
 -4 1 9 315.71 18.37
 -4 -1 9 273.59 14.67
 4 -1 -8 600.69 18.79
 4 1 -8 618.08 18.97
 -4 1 8 595.03 19.24
 4 1 -8 558.66 22.2
 4 1 -8 589.85 16.47
 -4 1 8 564.33 16.84
 -4 -1 8 588.09 22.32
 -4 -1 8 575.25 22.39
 -4 1 8 568.2 23.08
 -4 -1 8 584.67 19.99
 4 -1 -8 589.26 21.88
 -4 1 8 608.56 25.35
 4 1 -8 628.61 18.58
 4 -1 -7 1048.47 25.19
 4 1 -7 1083.24 25.44
 -4 1 7 1022.58 24.57
 4 1 -7 1035.29 29.34
 4 1 -7 988.83 20.79
 -4 -1 7 979.19 29.42
 -4 1 7 1016.25 22.91
 -4 -1 7 1071.8 30.36
 -4 1 7 1024.89 33.13
 -4 1 7 966.67 30.32
 -4 -1 7 1061.68 26.08
 4 1 -7 1051.69 23.81
 4 -1 -7 1020.03 28.96
 4 -1 -6 89.44 6.76
 4 1 -6 98.43 6.98
 -4 1 6 83.67 6.24
 4 1 -6 85.8 7.63
 -4 -1 6 95.52 8.46
 -4 -1 6 89.55 4
 -4 1 6 98.81 6.32
 -4 -1 6 80.73 7.39
 -4 1 6 82.96 8.38
 -4 1 6 97.42 9.6
 4 -1 -6 86.9 7.94
 4 1 -6 97.58 6.31
 -4 -1 6 92.38 6.79
 4 -1 -5 632.27 18.56
 -4 1 5 625.73 17.18
 4 1 -5 638.35 18.65
 4 1 -5 606.02 19.99
 -4 -1 5 597.97 10.65
 -4 -1 5 632.26 22.01
 -4 1 5 580.64 22.46
 -4 -1 5 641.26 17.31
 4 1 -5 657.84 16.13
 4 -1 -5 629.6 21.69
 4 -1 -4 142.12 8.42
 4 1 -4 145.98 8.55
 -4 -1 4 158 10.03
 -4 1 4 155.23 8.05
 -4 1 4 133.3 4.35
 4 1 -4 145.49 8.93
 -4 -1 4 139.96 4.28
 -4 -1 4 148.17 7.25
 4 1 -4 157.68 6.98
 4 -1 -4 145.68 10.15
 -4 1 4 152.47 11.18
 -4 -1 3 503.84 15.12
 4 1 -3 462.24 15.61
 4 -1 -3 504.31 16.2
 -4 1 3 495.64 14.98
 -4 -1 3 491.19 18.06
 4 1 -3 506.93 16.38
 -4 -1 3 494.3 12.61
 4 1 -3 513.95 12.19
 4 -1 -3 464.15 18.38
 -4 1 3 479.58 20.1
 4 1 -2 883.52 21.46
 -4 -1 2 900.44 20
 4 1 -2 916.58 23.07
 4 -1 -2 907.11 22.53
 -4 -1 2 864.18 24.48
 -4 1 2 929.36 21.28
 4 -1 -2 878.89 26.19
 -4 -1 2 902.5 16.16
 -4 1 2 883.83 28.13
 4 1 -2 882.84 15.63
 4 -1 -1 1367.47 28.78
 -4 1 1 1390.91 27.37
 4 1 -1 1455.23 31.07
 -4 -1 1 1377.29 31.94
 4 1 -1 1375.81 26.71
 -4 -1 1 1496.95 25.62
 4 -1 -1 1406.21 21.71
 -4 -1 1 1345.44 19.09
 4 1 -1 1358.51 19.54
 -4 1 1 1375.44 36.32
 4 -1 -1 1397.09 34.58
 -4 1 0 1852.1 32.96
 4 -1 0 1799.84 34.44
 4 1 0 1883.28 37.66
 4 1 0 1800.4 30.53
 -4 -1 0 1860.3 29.02
 4 -1 0 1897.18 42.75
 4 -1 0 1876.72 27.33
 -4 1 0 1887.96 44.82
 4 -1 1 1914.44 35.72
 -4 1 -1 1878.91 33.65
 -4 -1 -1 1747 38.53
 4 1 1 1858.87 38.98
 4 1 1 1839.99 29.87
 4 -1 1 1823.21 32.84
 -4 -1 -1 1908.14 28.5
 4 -1 1 1967.56 44.67
 -4 1 -1 1847.26 27.62
 4 -1 1 1919.17 28.84
 -4 1 -1 1975.03 47.47
 -4 -1 -2 770.32 24.39
 4 -1 2 782.59 21.49
 4 1 2 785.02 24.3
 -4 1 -2 757.03 19.73
 4 1 2 754.33 16.34
 -4 -1 -2 734.31 15.23
 4 -1 2 723.91 18.58
 4 -1 2 765.46 17.12
 -4 1 -2 748.07 16.16
 4 -1 2 807.26 27.11
 -4 1 -2 772.48 29.62
 4 1 3 2116.27 43.26
 -4 1 -3 2144.72 37.16
 4 -1 3 2047.81 38.55
 -4 -1 -3 1967.72 43.3
 -4 -1 -3 2070.59 29.24
 -4 1 -3 2114.67 33.35
 4 -1 3 2046.76 34.22
 4 1 3 2125.72 30.92
 4 -1 3 2101.16 33.84
 4 -1 3 2046.73 39.26
 -4 1 -3 2069.49 32.31
 -4 1 -3 2101.86 53.13
 -4 1 -4 1483.11 29.83
 4 -1 4 1407.5 31.19
 4 1 4 1449.17 34.39
 -4 -1 -4 1326.27 35.47
 4 1 4 1368.77 28.01
 -4 -1 -4 1432.99 22.11
 -4 1 -4 1406.46 25.96
 4 1 4 1453.17 23.31
 4 -1 4 1447.97 27.19
 -4 1 -4 1359.27 43.13
 4 1 4 1433.56 30.71
 4 -1 4 1428.74 27.6
 4 -1 4 1456.5 32.54
 -4 1 -4 1457.22 26.88
 -4 -1 -4 1448.61 19.27
 -4 1 -5 2493.41 41.97
 4 -1 5 2375.9 43.16
 4 1 5 2458.5 46.97
 -4 -1 -5 2221.07 49.18
 4 1 5 2212.65 39.82
 4 -1 5 2421.12 38.36
 -4 1 -5 2465.15 37.37
 -4 -1 -5 2513.43 32.46
 -4 1 -5 2358 56.75
 4 -1 5 2389.01 46.05
 4 1 5 2495.56 43.47
 4 -1 5 2435.55 40.4
 -4 1 -5 2479.9 39.65
 -4 -1 -5 2493.76 31.69
 -4 1 -6 745.59 20.89
 4 1 6 667.07 19.24
 4 1 6 768.83 23.91
 4 -1 6 723.45 21.58
 -4 -1 -6 671.85 25.35
 -4 -1 -6 744.82 14.31
 4 -1 6 709.91 18.29
 -4 1 -6 737.38 17.86
 4 -1 6 771.86 23.27
 4 1 6 762.19 22.04
 -4 1 -6 668.37 26.78
 4 -1 6 699.24 20
 -4 1 -6 725.31 19.84
 -4 1 -6 697.82 22.9
 -4 -1 -6 750.98 15.36
 -4 1 -7 8.04 2.3
 4 -1 7 7.65 2.56
 4 1 7 6 1.77
 -4 -1 -7 5.97 1.2
 4 1 7 10.65 2.9
 -4 -1 -7 8.28 3.73
 4 -1 7 4.52 1.49
 -4 1 -7 5.72 1.51
 -4 1 -7 6.45 2.43
 4 -1 7 12.29 2.87
 -4 -1 -7 10.21 2.63
 -4 1 -7 6.86 1.96
 4 1 7 4.12 1.65
 -4 -1 -7 8.29 1.73
 -4 1 -7 12.14 3.63
 -4 -1 -8 81.3 9.02
 4 1 8 84.74 5.5
 4 -1 8 81.19 7.09
 4 1 8 76.62 7.56
 -4 1 -8 77.85 6.62
 -4 1 -8 82.54 5.8
 -4 -1 -8 84.15 4.54
 4 -1 8 73.83 5.62
 4 -1 8 88.01 7.86
 -4 1 -8 81.15 6.98
 -4 -1 -8 73.68 6.96
 -4 1 -8 83.71 8.19
 4 1 8 72.42 6.92
 -4 -1 -8 83.89 5.61
 4 1 9 330.46 10.46
 4 1 9 340.19 15.97
 -4 1 -9 325.59 14.22
 -4 -1 -9 296.48 17.49
 -4 1 -9 319.27 12.21
 -4 -1 -9 343.86 9.96
 4 -1 9 337.4 12.36
 4 1 9 350.41 15.9
 -4 1 -9 339.73 17.19
 4 -1 9 322.59 15.81
 -4 -1 -9 304.36 14.93
 -4 1 -9 326.29 14.94
 -4 -1 -9 343.35 12.46
 4 1 9 335.61 11.8
 -4 -1 -10 923.45 31.92
 -4 1 -10 933.14 25.43
 4 1 10 861.31 17.22
 4 1 10 894.88 26.95
 4 -1 10 882.25 22.13
 -4 1 -10 914.23 21.94
 4 -1 10 920.83 28.06
 4 1 10 931.78 27.54
 -4 -1 -10 870.05 26.59
 -4 1 -10 892.1 26.7
 -4 -1 -10 927.43 22.67
 4 1 10 887.96 21.71
 4 1 11 259.67 8.38
 -4 1 -11 258.19 13.23
 -4 -1 -11 272.07 17.31
 -4 1 -11 269.05 11.72
 4 1 11 276.28 14.85
 4 -1 11 269.78 11.71
 4 1 11 274.4 14.87
 4 -1 11 271.85 15.28
 -4 -1 -11 247.5 11.89
 4 1 11 265.71 11.89
 -4 -1 -12 446.59 22.83
 -4 1 -12 429.8 17.66
 4 1 12 397.11 10.25
 -4 1 -12 381.48 15.09
 4 -1 12 450.43 15.94
 4 1 12 421.02 19.13
 4 -1 12 429.61 19.69
 -4 -1 -12 423.92 16.3
 4 1 12 410.63 15.77
 -4 1 -13 333.93 15.74
 4 1 13 314.27 8.55
 -4 -1 -13 343.53 20.11
 -4 1 -13 333.09 14.17
 4 1 13 320.29 17.04
 4 -1 13 339.69 17.94
 -4 -1 -13 321.88 14.85
 4 1 13 334.1 14.91
 -4 1 -14 492.99 19.81
 -4 -1 -14 519.87 25.35
 -4 1 -14 481.95 17.89
 4 -1 14 500.42 22.63
 4 1 14 468.55 21.37
 -4 -1 -14 438.7 18.27
 4 1 14 489.73 18.99
 -4 -1 -15 696.56 30.01
 -4 1 -15 690.14 24.02
 -4 1 -15 659.31 21.44
 4 1 15 654.8 25.82
 4 -1 15 671.38 27.31
 4 1 15 642.7 22.96
 -4 1 -16 545.85 21.76
 -4 -1 -16 567.46 27.61
 -4 1 -16 534.4 19.95
 4 -1 16 564.7 25.68
 4 1 16 522.32 21.52
 -4 1 -17 1243.13 32.61
 -4 1 -17 1363.35 36.17
 -4 -1 -17 1357.88 44.16
 4 1 17 1227.84 35.06
 -4 1 -18 144.88 10.75
 -4 1 -18 137.21 11.36
 -4 -1 -18 147.31 14.4
 4 1 18 124.07 11.04
 -4 1 -19 10.93 3.22
 -4 -1 -19 4.09 2.53
 -4 1 -19 7.79 2.86
 -4 -1 -19 9.71 3.52
 4 1 19 8.43 3.24
 -4 1 -20 37.69 5.82
 -4 -1 -20 43.7 7.91
 -4 1 -20 40.24 6.31
 -4 1 -20 38.44 5.19
 -4 -1 -20 37.75 7.03
 -4 1 -21 53.1 7.22
 -4 -1 -21 48.98 8.96
 -4 1 -21 53.17 7.28
 -4 1 -21 54.32 6.3
 -4 -1 -21 47.56 7.71
 -4 1 -22 83.21 9.11
 -4 1 -22 104.11 10.36
 -4 -1 -22 101.7 13.01
 -4 -1 -22 102.16 11.98
 -4 1 -23 16.33 4.3
 -4 -1 -23 23.67 6.72
 -4 1 -23 18.56 4.38
 -4 -1 -23 19.82 5.45
 -4 -1 -24 21.46 5.77
 -4 1 -24 31.59 7.8
 -4 1 -24 19.44 4.55
 -4 1 -24 16.72 4.3
 -4 -1 -24 27.86 6.61
 -4 -1 -25 4.7 3.93
 -4 1 -25 -6.52 4.19
 -4 -1 -25 -0.54 3.31
 -4 1 -26 37.33 8.55
 -4 -1 -26 27.44 7.73
 -4 -1 -26 30.65 7.35
 -4 -1 -27 62.17 10.95
 -4 1 -27 67.37 11.12
 -4 -1 -27 51.34 10.04
 -4 1 -28 38.02 8.66
 -4 -1 -28 42 9.92
 -4 1 -29 129.64 17.19
 4 -2 -27 103.95 14.89
 4 2 -26 2.07 3.55
 -4 2 26 8.86 6.16
 4 -2 -26 -1.2 2.32
 4 2 -25 72.67 13.3
 -4 2 25 110.15 16.55
 4 -2 -25 95.85 13.6
 4 2 -24 2.62 1.73
 -4 2 24 6.78 5.6
 4 -2 -24 0.63 3.68
 4 2 -23 136.05 17.6
 4 -2 -23 126.51 15.05
 -4 2 23 168.83 19.78
 4 2 -22 39.56 9.75
 -4 2 22 43.81 10.18
 4 -2 -22 30.93 7.46
 4 2 -21 10.79 5.73
 -4 2 21 9.36 4.93
 4 -2 -21 12.39 4.83
 4 2 -20 344.77 26.45
 -4 2 20 389.22 27.74
 4 -2 -20 329.47 22.83
 4 2 -19 68.75 11.86
 -4 2 19 80.77 12.57
 4 -2 -19 54.15 9.09
 4 2 -18 32.55 8.12
 -4 2 18 26.3 7.5
 4 -2 -18 18.97 5.6
 4 2 -17 343.84 24.82
 -4 2 17 399.03 26.31
 4 -2 -17 361.3 22.62
 4 2 -16 52.85 9.58
 4 -2 -16 58.56 6.85
 -4 2 16 60.53 10.03
 4 -2 -16 53.75 8.62
 4 -2 -15 283.76 11.52
 4 2 -15 299.34 21.61
 4 -2 -15 232.86 13.07
 -4 2 15 334.62 23.26
 4 -2 -15 267.1 18.78
 4 -2 -14 54.63 5.17
 -4 2 14 55.24 5.88
 4 2 -14 47.99 8.85
 4 -2 -14 48.9 5.63
 -4 -2 14 61.27 6.18
 -4 -2 14 44.98 2.86
 4 -2 -14 55.25 8.74
 -4 2 14 63.73 10.23
 4 -2 -13 899.84 22.68
 -4 2 13 949.25 25.47
 4 2 -13 925.18 36.44
 4 -2 -13 829.29 23.08
 -4 -2 13 957.13 24.01
 -4 -2 13 941.47 18.26
 -4 2 13 968.86 38.87
 4 -2 -13 898.13 33.8
 -4 2 12 152.47 9.39
 4 -2 -12 154.9 8.99
 4 2 -12 178.32 15.14
 4 -2 -12 145.75 8.56
 -4 -2 12 167.89 9.25
 -4 -2 12 165.13 8.34
 -4 2 12 169.44 15.67
 4 -2 -12 147.08 13.29
 -4 2 11 424.01 15.34
 4 -2 -11 409.68 15.18
 4 2 -11 413.17 22.48
 4 -2 -11 397.17 13.37
 -4 -2 11 423.25 14.52
 -4 2 11 446.88 25.19
 -4 -2 11 427.52 16.11
 4 -2 -11 412.04 21.75
 4 -2 -10 19.38 3.46
 -4 2 10 19.47 3.42
 -4 2 10 18.12 5.36
 4 2 -10 25.56 5.64
 4 -2 -10 14.86 2.21
 -4 -2 10 19.69 3.22
 -4 -2 10 16.38 3.73
 4 -2 -10 17.23 4.56
 4 -2 -9 58.35 5.78
 -4 2 9 50.13 2.82
 -4 2 9 62.97 5.76
 4 2 -9 59.68 8.06
 4 -2 -9 53.47 3.85
 -4 -2 9 64.03 5.38
 -4 -2 9 62.38 7.94
 -4 -2 9 47.41 5.78
 -4 2 9 57.67 8.98
 4 2 -9 59.62 6.18
 4 -2 -9 53.88 7.64
 4 -2 -8 794.64 22.56
 -4 2 8 754.05 15.45
 -4 2 8 837.72 21.93
 4 2 -8 769.02 28.66
 -4 -2 8 819.45 19.91
 4 -2 -8 768.31 14.34
 -4 -2 8 805.45 28.58
 -4 2 8 777.04 32.23
 4 2 -8 828.73 22.59
 4 -2 -8 765.3 28.74
 -4 2 7 120.55 6.17
 -4 2 7 129.12 8.38
 4 -2 -7 136.49 9.14
 4 2 -7 118.95 10.75
 -4 -2 7 120.11 7.22
 -4 -2 7 103.56 9.72
 4 2 -7 121.49 7.97
 4 -2 -7 115.18 10.73
 4 -2 -6 398.53 15.97
 -4 2 6 384.31 14.75
 -4 2 6 393.96 12.71
 4 2 -6 378.1 18.76
 -4 -2 6 401.37 13.56
 -4 -2 6 410.97 19.3
 4 2 -6 402.33 14
 4 -2 -6 391.6 19.65
 -4 2 5 30.96 4.11
 -4 2 5 32.46 3.61
 4 -2 -5 33.09 4.71
 4 2 -5 31.25 5.32
 -4 -2 5 35.88 5.45
 4 2 -5 35.92 3.95
 4 -2 -5 34.19 5.52
 -4 2 4 92.52 7.26
 4 -2 -4 100.02 8.15
 -4 -2 4 95.22 7.85
 4 2 -4 96.57 8.86
 -4 -2 4 107.3 9.32
 4 2 -4 100.1 6.03
 4 -2 -4 89.56 8.97
 4 -2 -3 356.32 15.82
 -4 2 3 342.01 14.44
 4 2 -3 341.23 16.42
 -4 -2 3 351.05 15.13
 -4 -2 3 358.04 16.92
 -4 2 3 335.45 17.72
 4 2 -3 368.17 11.25
 4 -2 -3 350.97 17.87
 -4 -2 2 6.88 2.65
 4 2 -2 5.08 2.71
 -4 -2 2 5.39 2.76
 -4 2 2 2.85 1.88
 4 -2 -2 3.85 2.21
 4 -2 -2 3.54 2.07
 4 2 -2 4.94 1.27
 -4 2 2 12.64 3.35
 4 -2 -1 606.48 22.48
 4 2 -1 600.72 21.09
 -4 -2 1 611.31 19.58
 -4 2 1 562.88 19.43
 4 -2 -1 607.85 21.39
 -4 -2 1 584.95 23.92
 4 2 -1 631.74 23.17
 -4 2 1 565 22.2
 4 2 -1 566.81 12.45
 4 -2 -1 589.63 23.11
 -4 2 0 1627.37 35.7
 4 -2 0 1656.28 37.88
 -4 -2 0 1757.14 43.09
 4 2 0 1746.9 40.69
 4 2 0 1651.4 36.52
 -4 -2 0 1694.03 34.17
 4 -2 0 1688.32 39.05
 -4 2 0 1628.69 21.94
 -4 2 0 1630.46 39.11
 4 2 0 1623.22 23.03
 4 -2 0 1674.75 40.71
 -4 2 -1 494.45 18.64
 4 2 1 533.33 22.04
 -4 -2 -1 519.96 22.47
 -4 -2 -1 530.93 17.65
 4 -2 1 496.33 19.8
 4 2 1 513.94 18.8
 -4 2 -1 511.69 11.36
 -4 2 -1 508.27 20.04
 4 -2 1 540.18 22.17
 4 2 1 475.99 9.44
 -4 -2 -2 87.45 9.17
 -4 2 -2 99.74 8.4
 4 2 2 102.88 9.6
 -4 -2 -2 95.74 7.2
 4 2 2 90.23 7.56
 -4 2 -2 96.85 7.79
 4 -2 2 86.28 7.91
 -4 2 -2 94.76 5.28
 -4 2 -2 98.63 8.61
 4 -2 2 101.14 9.6
 -4 2 -3 4.75 1.83
 4 2 3 14.26 4.3
 4 2 3 7.63 1.96
 -4 -2 -3 6.7 2.69
 -4 -2 -3 7.9 1.77
 -4 2 -3 5.38 1.04
 4 -2 3 8.53 2.47
 -4 2 -3 7.9 1.75
 4 -2 3 7.87 2.99
 4 2 3 6.56 0.86
 -4 2 -3 12.33 3.5
 -4 2 -4 1133.59 30.98
 -4 -2 -4 1123.59 34.48
 4 2 4 1187.51 36.46
 -4 -2 -4 1198.76 27.29
 -4 2 -4 1168.87 29.68
 4 2 4 1173.07 28.67
 4 -2 4 1182.33 31.22
 4 -2 4 1236.97 36.75
 -4 2 -4 1219.16 24.71
 -4 2 -4 1157.37 29.37
 4 2 4 1144.59 16.27
 -4 2 -5 114.03 9.56
 4 2 5 121.91 11.55
 -4 -2 -5 104.52 10.12
 -4 -2 -5 113.16 7.68
 -4 2 -5 114.75 8.88
 4 2 5 106.68 7.86
 4 -2 5 122.62 9.49
 4 2 5 117.96 9.01
 -4 2 -5 131.81 8.02
 4 -2 5 115.83 10.78
 4 -2 5 136.49 11.38
 4 2 5 111.15 4.37
 -4 2 -5 114.83 8.83
 -4 2 -6 382.03 17.88
 -4 -2 -6 366.29 19.57
 -4 -2 -6 376.79 14.44
 -4 2 -6 381.59 16.45
 4 -2 6 394.38 17.35
 4 2 6 379.8 16.6
 -4 2 -6 389.42 14.89
 4 -2 6 387.24 18.55
 4 -2 6 417.17 20.07
 4 2 6 371.1 9.44
 -4 2 -6 376.62 15.3
 -4 2 -7 55.08 6.8
 -4 -2 -7 58.42 7.94
 4 -2 7 47.71 6.02
 -4 -2 -7 49.52 5.22
 -4 2 -7 45.04 5.6
 4 2 7 53.69 6.23
 4 -2 7 48.99 6.86
 -4 2 -7 54.59 5.77
 4 2 7 51.02 3.74
 -4 2 -7 52.45 5.44
 -4 2 -8 18.71 4.23
 -4 2 -8 24.53 4.14
 -4 -2 -8 18.09 4.36
 -4 -2 -8 16.68 3.02
 -4 2 -8 17.62 3.54
 4 2 8 28.36 4.44
 4 -2 8 25.11 4.98
 4 2 8 22.06 2.78
 -4 2 -8 21.43 3.53
 -4 2 -9 91.99 9.15
 -4 -2 -9 91.87 10.41
 -4 2 -9 94.98 8.36
 -4 -2 -9 89.47 7.06
 -4 2 -9 87.61 8.12
 4 -2 9 89.99 9.38
 4 2 9 89.54 8.34
 4 2 9 87.9 5.76
 -4 2 -9 86.81 6.77
 -4 2 -10 48.66 6.76
 4 2 10 40.74 4.67
 -4 -2 -10 33.12 6.61
 -4 -2 -10 38.22 4.63
 -4 2 -10 38.08 5.48
 4 2 10 44.07 6.19
 4 -2 10 48.03 6.96
 4 2 10 40.16 4.1
 -4 2 -10 31.69 4.03
 -4 -2 -11 52.49 8.81
 4 2 11 56.16 5.09
 -4 2 -11 68.85 8.58
 -4 -2 -11 57.74 5.84
 -4 2 -11 66.79 7.42
 4 -2 11 69.56 8.47
 4 2 11 66.03 7.56
 4 2 11 59 5.4
 -4 2 -11 58.26 5.29
 -4 2 -12 921.82 31.76
 -4 -2 -12 795.31 33.95
 4 2 12 804.72 17.65
 -4 2 -12 848.55 27.63
 -4 -2 -12 855.99 23.93
 4 -2 12 868.73 30.52
 4 2 12 894.05 29.04
 4 2 12 868.27 23.01
 -4 2 -12 846.78 21.02
 -4 2 -13 85.56 9.71
 -4 -2 -13 89 11.91
 4 2 13 71.93 3.84
 -4 2 -13 86.77 8.75
 -4 -2 -13 86.11 7.41
 4 2 13 87.1 9.15
 4 -2 13 88.53 9.8
 -4 -2 -13 77.46 9.31
 4 2 13 85.02 7.18
 -4 2 -13 76.13 5.79
 -4 -2 -14 108.8 13.29
 -4 2 -14 124.47 11.69
 -4 2 -14 115.79 10.33
 -4 -2 -14 117.77 8.86
 4 -2 14 104.46 10.45
 4 2 14 113.12 10.64
 -4 -2 -14 108.48 11.45
 4 2 14 118.34 8.97
 -4 2 -14 104.23 6.51
 -4 2 -15 130.49 12.26
 -4 -2 -15 148.73 16.13
 -4 2 -15 118.68 10.6
 -4 -2 -15 118.92 9.14
 4 2 15 113.32 10.79
 4 -2 15 128.13 11.95
 4 2 15 113.26 9.26
 -4 2 -15 120.91 6.8
 -4 2 -16 73.96 9.52
 -4 -2 -16 64.19 11.27
 -4 2 -16 68.19 8.32
 4 2 16 75.91 8.96
 4 -2 16 75.48 9.48
 4 2 16 68.14 7.58
 -4 -2 -16 65.9 9.42
 -4 2 -17 165.09 14.51
 -4 -2 -17 131.42 16.02
 -4 2 -17 137.79 12.03
 4 2 17 130.1 12.29
 4 -2 17 138.73 13.06
 4 2 17 139.42 11.12
 -4 -2 -17 142.92 14.24
 -4 2 -18 4.17 2.7
 -4 2 -18 0.66 2.36
 4 -2 18 5.12 2.75
 -4 -2 -18 4.31 3.61
 4 2 18 1.9 2.45
 -4 -2 -19 216.33 21.25
 -4 2 -19 248.74 18.68
 -4 2 -19 236.41 16.49
 4 -2 19 244.3 18.05
 4 2 19 220.36 15.03
 -4 -2 -19 238.39 19.11
 -4 2 -20 92.21 11.63
 -4 -2 -20 73.76 13.31
 -4 2 -20 95.25 10.68
 4 -2 20 96.33 11.66
 4 2 20 82.33 9.64
 -4 -2 -20 80.57 11.54
 -4 2 -21 202.34 17.4
 -4 -2 -21 195.59 20.83
 -4 2 -21 157.28 14.06
 4 -2 21 177.88 16.33
 4 2 21 178.51 14.39
 -4 -2 -21 189.28 17.69
 -4 2 -22 11.63 4.59
 -4 -2 -22 23.61 8.31
 -4 2 -22 19.71 5.57
 -4 -2 -22 15.12 5.5
 4 2 22 14.18 4.41
 -4 -2 -23 1.95 3.78
 -4 2 -23 4.71 3.65
 -4 2 -23 4.46 3.84
 4 2 23 4.72 2.72
 -4 -2 -23 3.96 3.46
 -4 2 -24 166.22 15.18
 -4 2 -24 192.88 17.89
 -4 -2 -24 195.71 20.57
 -4 -2 -24 176.85 18.45
 4 2 24 171.88 15.47
 -4 2 -25 11.93 5.03
 -4 2 -25 6.81 4.89
 4 2 25 10.39 4.47
 -4 -2 -25 4.27 2.46
 -4 -2 -26 39.23 9.69
 -4 -2 -27 44.37 10.29
 -4 3 24 40.06 10.54
 -4 3 23 29.69 9.29
 4 3 -22 1.11 2.31
 4 -3 -22 4.64 4.13
 -4 3 22 11.02 6.18
 4 3 -21 4.81 5.14
 -4 3 21 -2.09 3.76
 4 -3 -21 -1.05 3.95
 4 3 -20 7.36 4.85
 -4 3 20 7.11 4.54
 4 -3 -20 0.41 2.16
 4 3 -19 6.55 4.17
 -4 -3 19 15.05 4.15
 -4 3 19 13.74 6.17
 4 -3 -19 11.52 6.16
 4 3 -18 16.46 6.51
 -4 -3 18 18.97 4.47
 -4 3 18 17.51 5.9
 4 -3 -18 12.71 5.11
 4 3 -17 109.75 15.17
 -4 -3 17 127.55 10.17
 -4 3 17 123.13 16.13
 4 -3 -17 114.14 14.22
 4 3 -16 101.9 14.66
 -4 -3 16 102.71 9.08
 -4 3 16 122.03 15.57
 4 -3 -16 99.65 13.18
 4 3 -15 234.9 21.09
 -4 -3 15 238.5 13.6
 -4 3 15 269.99 22.99
 4 -3 -15 230.54 19.47
 -4 3 14 16.09 5.86
 -4 3 14 16.65 3.42
 4 3 -14 21.07 6.74
 -4 -3 14 17.18 3.75
 4 -3 -14 21.72 6.8
 -4 3 13 7.94 2.54
 -4 3 13 8.12 4.57
 4 3 -13 10.49 4.3
 -4 -3 13 3.99 2.01
 4 -3 -13 4.55 4.02
 -4 3 12 87.3 7.5
 4 3 -12 95.38 12.64
 -4 -3 12 94.55 8.19
 -4 3 12 92.45 12.7
 4 -3 -12 83.79 11.32
 -4 3 11 24.43 6.68
 -4 3 11 29.44 4.65
 4 3 -11 22.59 6.26
 -4 -3 11 24.09 4.25
 -4 -3 11 25.74 3.02
 4 -3 -11 18.71 5.37
 -4 3 10 180.27 11.03
 4 3 -10 181.72 16.46
 -4 -3 10 189.33 11.86
 -4 3 10 184.96 18
 -4 -3 10 162.56 8.59
 4 -3 -10 165.2 15.37
 -4 3 9 30.27 4.67
 -4 3 9 47.64 9.61
 -4 3 9 30.36 4.3
 4 3 -9 34.68 7.68
 -4 -3 9 32.85 5.15
 -4 -3 9 29.78 4.02
 4 -3 -9 25.21 6
 -4 3 8 216.45 12.53
 -4 3 8 240.65 12.67
 4 3 -8 242.51 18.3
 -4 -3 8 235.45 13.29
 4 -3 -8 223.69 17.41
 -4 3 7 177.24 11.44
 -4 3 7 184.39 11.36
 4 3 -7 185.22 15.97
 -4 -3 7 172.24 11.43
 4 3 -7 177.97 10.95
 4 -3 -7 180.04 15.34
 -4 3 6 27.06 4.77
 -4 3 6 20.36 3.65
 4 3 -6 30.88 7.01
 -4 -3 6 27.82 5.38
 4 -3 -6 28.6 6.46
 4 3 -6 25.61 4.13
 -4 3 5 619.22 22.84
 -4 3 5 640.93 23.42
 4 3 -5 612.97 27.91
 -4 -3 5 653.79 25.65
 4 3 -5 662.89 20.12
 4 -3 -5 631.25 28.47
 -4 3 4 168.61 11.79
 -4 3 4 165.63 12
 4 3 -4 175.99 14.7
 -4 -3 4 193.9 13.48
 4 -3 -4 172.45 14.71
 4 3 -4 165.41 9.6
 -4 3 3 1153.26 32.72
 -4 3 3 1046.38 32.41
 4 3 -3 1119.01 37.11
 -4 -3 3 1142.95 33.31
 4 3 -3 1131.25 25.63
 4 -3 -3 1134.68 37.92
 -4 3 2 14 3.97
 -4 3 2 5.89 1.91
 4 3 -2 6.49 3.66
 -4 -3 2 9.97 3.65
 4 3 -2 6.78 1.97
 4 -3 -2 9.01 4.1
 -4 3 1 88.16 9.13
 4 3 -1 78.85 9.2
 -4 3 1 68.61 4.49
 -4 -3 1 74.5 7.8
 4 -3 -1 62.81 8.57
 4 3 -1 67.68 5.33
 -4 3 0 192.6 13.57
 4 3 0 178.79 13.82
 -4 3 0 166.8 7.96
 -4 -3 0 183.36 12.13
 4 -3 0 175.52 14.3
 -4 3 -1 68.97 8.45
 4 3 1 76.78 8.99
 -4 3 -1 61.5 5.2
 -4 -3 -1 69.66 7.38
 -4 3 -1 69.6 3.86
 4 -3 1 74.06 9.36
 -4 -3 -2 651.41 29.1
 -4 3 -2 605.07 25.51
 4 3 2 607.1 25.48
 -4 3 -2 602.07 14.59
 -4 -3 -2 604.84 22.03
 -4 3 -2 550.49 17.4
 4 -3 2 610.48 27.02
 -4 3 -3 139.05 12.35
 -4 -3 -3 165.54 14.74
 -4 3 -3 155.74 12.68
 4 3 3 158 12.6
 -4 3 -3 155.39 7.94
 4 -3 3 151.65 13.64
 -4 3 -4 342.83 19.71
 -4 -3 -4 295.71 19.4
 -4 3 -4 317.41 18.09
 4 3 4 321.36 17.92
 -4 3 -4 327.89 12.94
 -4 3 -4 354.2 17.68
 4 3 4 319.31 11.47
 4 -3 4 346.39 20.58
 -4 3 -5 35.35 6.36
 -4 3 -5 46.75 6.88
 -4 -3 -5 46.87 7.93
 4 3 5 36.94 5.9
 4 3 5 43.84 5.98
 -4 3 -5 47.41 5.21
 -4 3 -5 46.7 6.22
 4 -3 5 40.35 7.16
 4 3 5 38.32 3.61
 -4 3 -6 6.84 3.83
 -4 3 -6 7.87 3.09
 -4 -3 -6 5.82 4.28
 4 3 6 2.31 1.49
 -4 3 -6 4.89 2.45
 4 -3 6 4.72 2.46
 4 -3 6 -0.45 2.27
 4 3 6 5.28 1.48
 -4 3 -6 1.53 1.88
 -4 3 -7 666.42 29.25
 -4 -3 -7 651.35 28.74
 -4 3 -7 628.81 26.16
 4 -3 7 706.47 30.86
 4 3 7 659.81 24.39
 4 -3 7 658.53 29.05
 -4 3 -7 666.74 22.71
 -4 3 -7 671.99 23.05
 4 3 7 605.3 15.83
 -4 3 -8 109.23 11.91
 -4 -3 -8 92.38 11.03
 -4 3 -8 99.92 10.57
 4 3 8 109.03 10.03
 4 -3 8 97.93 10.58
 4 -3 8 102.02 11.97
 -4 3 -8 104.29 8.81
 4 3 8 91.38 6.04
 -4 -3 -9 947.39 35.32
 -4 3 -9 1038.32 37.63
 -4 3 -9 920.16 32.92
 4 -3 9 1011.24 37.15
 4 3 9 1000.93 30.98
 -4 3 -9 1047.83 27.5
 -4 -3 -9 890.16 34.97
 4 3 9 880.13 21.13
 -4 3 -10 8.66 3.94
 -4 3 -10 12.04 4.62
 -4 -3 -10 13.19 5.43
 4 -3 10 14.81 5.01
 4 3 10 9.48 3.56
 4 3 10 8.81 2.34
 -4 -3 -10 8.19 3.9
 -4 3 -11 193.43 16.47
 -4 -3 -11 180.69 15.3
 -4 3 -11 186.63 14.57
 4 -3 11 180.02 15.37
 4 3 11 184.7 13.27
 -4 -3 -11 170.41 15.53
 4 3 11 186.51 9.93
 -4 3 -12 70.08 10.05
 -4 -3 -12 61.36 9.16
 -4 3 -12 63.35 8.89
 4 -3 12 72.92 9.97
 4 3 12 61.02 7.84
 4 3 12 56.49 5.8
 -4 -3 -12 53.76 8.99
 -4 3 -13 216.31 17.9
 -4 -3 -13 193.48 16.14
 -4 3 -13 218.81 16.44
 4 3 13 193.95 14.13
 4 -3 13 209.47 16.5
 -4 -3 -13 181.69 16.62
 4 3 13 198.85 11.35
 -4 3 -14 83.35 11.12
 -4 -3 -14 84.71 10.92
 -4 3 -14 80.56 10.18
 4 -3 14 76.12 10.47
 4 3 14 77.6 8.97
 4 3 14 76.55 7.38
 -4 -3 -14 65.9 10.12
 -4 3 -15 15.06 5.11
 -4 -3 -15 20.73 6.06
 -4 3 -15 24.55 5.95
 4 3 15 24.01 5.13
 4 -3 15 15.24 4.65
 4 3 15 23.61 4.52
 -4 -3 -15 16.17 5.23
 -4 3 -16 184.1 17.08
 -4 -3 -16 170.79 15.75
 -4 3 -16 166.09 15.19
 4 3 16 176.02 13.94
 4 -3 16 175.27 15.38
 4 3 16 169.52 11.72
 -4 -3 -16 151.27 16.15
 -4 3 -17 7.4 3.95
 -4 -3 -17 7.47 4.35
 -4 3 -17 8.37 3.78
 4 3 17 16.53 5.04
 4 -3 17 9.16 4.22
 -4 -3 -17 1.25 2.22
 4 3 17 6.56 2.55
 -4 3 -18 14.51 5.38
 -4 3 -18 11.95 4.92
 -4 -3 -18 17.04 5.69
 4 -3 18 17.03 4.94
 -4 -3 -18 10.97 3.71
 -4 -3 -19 123.57 13.81
 -4 3 -19 126.17 15.09
 -4 3 -19 122.98 13.87
 4 -3 19 130.24 13.82
 -4 -3 -19 124.46 15.41
 -4 3 -20 3.53 4.05
 -4 -3 -20 14.89 6.04
 -4 3 -20 6.52 3.75
 4 -3 20 17.66 5.97
 -4 -3 -20 11.53 5.76
 -4 3 -21 154.12 17.03
 -4 3 -21 131.79 15.03
 4 -3 21 128.62 14.46
 -4 -3 -21 110.05 15.02
 -4 3 -22 3.6 3.81
 -4 3 -22 7.08 3.76
 4 -3 22 7.2 4.92
 -4 -3 -22 11.86 6.03
 -4 3 -23 39.86 8.91
 4 -3 23 31.43 7.54
 -4 3 -23 24.95 6.87
 -4 3 -24 3.66 4.01
 -4 3 -24 5.56 3.82
 -4 3 -25 39.11 8.79
 -4 3 -25 46.66 10.44
 -4 4 20 72.74 14.52
 -4 4 19 104.08 16.58
 -4 4 18 50.07 11.51
 -4 4 17 7.16 3.84
 4 4 -16 19.15 7.55
 -4 4 16 16.54 6.97
 4 -4 -16 10.22 5.67
 4 4 -15 5.49 3.22
 -4 4 15 8.7 5.12
 4 -4 -15 6.77 4.29
 4 4 -14 25.14 8.09
 -4 4 14 21.45 7.77
 4 -4 -14 11.57 4.72
 -4 4 13 19.54 6.78
 4 4 -13 10.97 5.56
 -4 -4 13 18.23 4.67
 4 -4 -13 6.76 3.77
 -4 4 12 23.33 7.43
 4 4 -12 15.45 5.95
 -4 -4 12 24.83 5.32
 4 -4 -12 13.81 4.8
 -4 4 11 1.29 4.47
 4 4 -11 3.79 4.98
 -4 -4 11 1.77 1.9
 4 -4 -11 2.4 2.23
 -4 4 10 47.94 10.51
 -4 4 10 46.07 6.7
 4 4 -10 35.42 8.72
 -4 -4 10 56.05 7.88
 4 -4 -10 39.17 9.34
 -4 4 9 193.55 13.49
 4 4 -9 196.71 19.48
 -4 -4 9 219.93 15.36
 -4 4 9 227.55 21.82
 4 -4 -9 190.38 18.6
 -4 4 8 120.04 11.06
 4 4 -8 133.38 15.94
 -4 -4 8 129.23 12
 4 -4 -8 120.91 14.82
 -4 4 7 245.53 15.75
 4 4 -7 251.04 21.37
 -4 -4 7 252.25 16.61
 4 -4 -7 235.15 20.03
 4 4 -6 86.81 12.45
 -4 4 6 83.39 9.5
 -4 -4 6 77.03 8.87
 4 -4 -6 92.12 12.37
 4 4 -5 29.9 7.18
 -4 4 5 30.25 5.69
 4 -4 -5 29.17 7.04
 -4 -4 5 34.41 5.97
 4 4 -4 27.41 6.95
 -4 4 4 33.88 6.25
 4 -4 -4 22.1 6.06
 -4 -4 4 22.55 5.21
 4 4 -3 4.23 3.16
 -4 4 3 6.44 3.62
 4 -4 -3 2.7 3.05
 -4 -4 3 -2.54 2.93
 4 4 -2 15.2 5.47
 -4 4 2 13.69 4.32
 4 -4 -2 7.48 3.18
 -4 -4 2 11.87 3.87
 4 4 -1 54.13 9.09
 -4 4 1 59.31 9.24
 -4 -4 1 61.02 8.79
 4 -4 -1 48.68 8.04
 -4 4 0 1.97 3.02
 4 4 0 4.71 3.2
 -4 -4 0 6.17 2.99
 4 -4 0 7.71 4.46
 -4 -4 0 6.17 3.22
 -4 4 -1 30.11 6.5
 4 4 1 36.46 7.75
 -4 -4 -1 33.79 5.37
 -4 -4 -1 30.4 6.6
 4 -4 1 38.85 8.08
 -4 4 -2 0.22 1.96
 4 4 2 4.97 3.22
 -4 -4 -2 6.72 2.87
 -4 -4 -2 2.38 1.68
 4 -4 2 6.17 4.39
 -4 4 -3 54.94 9.11
 4 4 3 46.64 8.38
 4 4 3 57.56 7.67
 -4 -4 -3 52.25 8.86
 4 -4 3 48.75 8.69
 -4 4 -4 47.43 8.68
 4 4 4 44.11 8.04
 4 4 4 43.66 6.68
 4 -4 4 39.23 7.97
 -4 -4 -4 40.68 7.99
 -4 4 -5 135.71 14.62
 -4 4 -5 123.23 13.24
 4 4 5 120.99 10.93
 4 -4 5 138.16 14.96
 -4 -4 -5 125.43 13.84
 -4 4 -6 6.85 2.49
 -4 4 -6 10.42 4.27
 4 4 6 7.4 3.42
 4 -4 6 13.69 5.47
 -4 -4 -6 10.56 4.54
 4 -4 6 8.18 4.58
 -4 4 -7 61 9.89
 -4 4 -7 55.08 9.12
 4 4 7 66.15 8.11
 4 -4 7 63.31 11.26
 -4 -4 -7 52.02 9.29
 -4 4 -8 2.75 3.36
 -4 4 -8 9.24 4.46
 4 4 8 2.51 2.41
 -4 -4 -8 5.94 3.68
 -4 4 -9 2.1 2.81
 -4 4 -9 9.82 3.96
 4 -4 9 12.21 5.66
 -4 -4 -9 3.34 2.5
 -4 4 -10 4.73 4
 -4 4 -10 3.67 3.4
 -4 -4 -10 8.22 4.77
 4 -4 10 -1.46 1.97
 -4 -4 -10 -0.62 2.42
 -4 4 -11 73.4 11.55
 -4 -4 -11 79.54 11.21
 -4 4 -11 80.32 11.29
 4 -4 11 77.79 11.67
 -4 -4 -11 54.13 10.05
 -4 4 -12 59.24 10.89
 -4 4 -12 67.23 10.67
 -4 -4 -12 49.33 8.9
 4 -4 12 44.61 9.19
 -4 -4 -12 50.01 9.93
 -4 4 -13 93.92 13.39
 -4 -4 -13 103.46 12.89
 -4 4 -13 113.69 13.94
 4 -4 13 105.97 13.56
 -4 -4 -13 85.12 13
 -4 4 -14 46.28 9.84
 -4 4 -14 38.09 8.34
 -4 -4 -14 40.14 8.41
 4 -4 14 51.07 9.6
 -4 -4 -14 36.08 8.61
 -4 4 -15 3.62 3.87
 -4 -4 -15 3.82 3.95
 -4 4 -15 8.11 4.72
 4 -4 15 9.86 4.43
 -4 -4 -15 2.38 4.21
 -4 4 -16 4.08 3.32
 -4 4 -16 8.74 4.36
 4 -4 16 14.46 5.61
 -4 -4 -16 1.27 2.45
 -4 4 -17 12.26 5.09
 4 -4 17 2.69 3.92
 -4 4 -17 7.8 4.86
 4 -4 18 8.02 4.41
 -4 4 -18 7.42 4.25
 -4 4 -19 17.44 6.51
 -4 4 -20 5.01 4.97
 -4 5 10 4.81 4.42
 -4 5 9 8.24 5.33
 -4 5 8 8.88 5.99
 4 -5 -8 7.12 4.66
 4 -5 -7 -2.37 3.65
 -4 5 6 74.8 10.29
 4 -5 -6 72.95 12.75
 -4 5 5 2.96 4.17
 4 -5 -5 2.72 4.66
 4 5 -4 206.77 21.7
 -4 5 4 176.62 16.26
 4 -5 -4 181.45 19.46
 4 5 -3 19.65 7.37
 -4 5 3 11.84 5.34
 4 -5 -3 10.23 6.6
 4 5 -2 88.49 13.98
 -4 5 2 102.75 12.93
 4 -5 -2 90.32 13.72
 4 5 -1 -0.2 2.72
 -4 5 1 9.84 5.02
 4 -5 -1 9.78 5.65
 4 5 0 16.14 6.54
 -4 5 0 16.29 5.78
 4 -5 0 11.63 6.34
 4 5 1 8.26 5.27
 -4 5 -1 0.61 3.14
 -4 -5 -1 5.12 4.15
 -4 5 -2 -0.58 3.26
 -4 -5 -2 -0.11 2.33
 -4 5 -3 3.45 3.86
 -4 -5 -3 4.9 4.03
 -4 5 -4 4.88 4.17
 -4 -5 -4 3.39 4.19
 4 5 5 3.2 2.26
 -4 5 -5 2.05 2.51
 4 -5 5 -0.26 4.84
 -4 -5 -6 48.34 10.31
 -4 -5 -7 8.13 5.47
 -4 -5 -8 164.18 19.35
 5 0 -29 19.61 6.2
 5 0 -28 2.56 3.25
 5 0 -27 4.21 3.72
 -5 0 27 16.71 7.45
 -5 0 26 2.5 3.62
 -5 0 25 114.16 16.45
 5 0 -25 104 13.7
 5 0 -24 -2.15 3.02
 -5 0 24 -0.51 3.14
 5 0 -23 57.44 9.79
 -5 0 23 54.31 11.16
 5 0 -22 6.13 4.89
 -5 0 22 0.94 2.32
 -5 0 21 348.62 26.21
 5 0 -21 304.23 20.55
 5 0 -20 -1.99 2.31
 -5 0 20 3.55 3.49
 -5 0 19 71.05 11.28
 5 0 -19 52.47 8.25
 -5 0 18 2.72 3.21
 5 0 -18 0.48 2.42
 5 0 -17 441.04 18.04
 5 0 -17 489.73 23.78
 5 0 -16 4.32 2.39
 -5 0 16 9.7 4.74
 5 0 -16 5.01 3.73
 5 0 -15 633.2 17.47
 5 0 -15 644.01 25.99
 -5 0 15 662.24 30.45
 5 0 -14 -0.41 1.34
 5 0 -14 8.72 3.24
 5 0 -14 4.07 3.81
 -5 0 14 0.43 2.26
 -5 0 14 2.32 1.79
 5 0 -13 3418.18 57.69
 5 0 -13 3577.17 49.69
 -5 0 13 3447.62 68.03
 5 0 -13 3597.89 65.97
 5 0 -12 5.28 3.07
 5 0 -12 4.68 1.65
 -5 0 12 2.04 2.17
 -5 0 12 3.44 2.83
 5 0 -12 4.51 3.39
 -5 0 12 10.34 4.35
 5 0 -11 807.66 17.91
 5 0 -11 794.38 23.05
 -5 0 11 776.51 27.72
 -5 0 11 765.94 28.33
 -5 0 11 802.39 29.99
 5 0 -11 785.1 27.19
 5 0 -10 3.39 1.97
 5 0 -10 1.27 1.73
 5 0 -10 1.76 0.92
 -5 0 10 2.37 1.86
 5 0 -10 1.29 1.43
 -5 0 10 2.73 2.15
 -5 0 10 5.11 2.19
 5 0 -9 997.57 26.51
 5 0 -9 1052.64 19.87
 5 0 -9 975.86 30.84
 -5 0 9 993.7 30.23
 5 0 -9 999.3 28.63
 -5 0 9 1005.77 31.66
 -5 0 9 923.51 31.91
 5 0 -8 0.46 1.38
 5 0 -8 1.03 1.5
 5 0 -8 0.55 0.85
 -5 0 8 -0.31 1.42
 5 0 -8 0.08 1.78
 -5 0 8 0.17 1.77
 -5 0 8 2.16 1.61
 5 0 -7 48.29 3.89
 5 0 -7 46.16 5.58
 -5 0 7 45.57 5.86
 5 0 -7 51.16 6.85
 5 0 -7 54.83 6.09
 -5 0 7 53.51 7.85
 -5 0 7 54.44 6.59
 5 0 -6 2.79 1.43
 -5 0 6 -0.47 0.71
 -5 0 6 0.44 1.32
 5 0 -6 0.85 1.19
 5 0 -6 -1.52 1.7
 -5 0 6 0.65 1.92
 -5 0 5 1711.79 30.86
 5 0 -5 1778.75 38.33
 -5 0 5 1719.94 50.36
 -5 0 5 1803.37 39.51
 -5 0 4 -0.33 1.12
 5 0 -4 2.87 1.67
 5 0 -4 5.1 2.62
 -5 0 4 5.36 2.1
 5 0 -4 0.18 1.35
 -5 0 4 -0.25 1.22
 5 0 -3 2593.59 47.98
 -5 0 3 2566.57 41
 -5 0 3 2545.96 49.92
 5 0 -3 2749.18 41.26
 -5 0 3 2328.92 59.65
 -5 0 3 2411.1 45.58
 -5 0 2 7.56 2.43
 5 0 -2 0.27 1.19
 -5 0 2 -0.15 1.47
 5 0 -2 6.21 2.66
 -5 0 2 4.16 2.75
 -5 0 1 8885.67 108.93
 5 0 -1 9217.41 108.49
 -5 0 1 9286.23 120.22
 5 0 -1 8824.58 115.29
 -5 0 1 9491.75 126.72
 5 0 -1 9917.23 101.81
 -5 0 0 4.76 2.35
 5 0 0 0.81 1.3
 5 0 0 2.07 0.63
 5 0 0 2.9 1.76
 -5 0 0 -0.28 0.83
 -5 0 -1 2683.42 47.23
 5 0 1 2549.52 43.06
 -5 0 -1 2543.84 41.99
 5 0 1 2671.99 38.39
 -5 0 -1 2582.6 36.25
 5 0 2 -0.13 1.07
 -5 0 -2 1.15 1.44
 -5 0 -2 0.47 0.4
 5 0 2 0.47 0.77
 5 0 2 2.17 1.19
 5 0 2 0.44 0.9
 -5 0 -2 2 0.83
 5 0 3 152.44 9.04
 -5 0 -3 157.21 8.89
 -5 0 -3 162.33 9.28
 -5 0 -3 163.41 7.76
 5 0 3 166.97 9.34
 5 0 3 159.59 8.36
 5 0 3 175.74 10.26
 -5 0 -4 0.36 0.73
 5 0 4 0.73 0.83
 5 0 4 0.82 0.88
 5 0 4 0.32 0.62
 -5 0 -4 0.56 0.86
 -5 0 -4 0.17 0.72
 -5 0 -4 2.12 0.85
 5 0 4 -0.66 0.61
 5 0 4 0.84 0.33
 5 0 5 298.67 12.27
 -5 0 -5 304.03 12.92
 -5 0 -5 327.3 12.62
 -5 0 -5 311.33 12.17
 5 0 5 306.75 13.51
 5 0 5 301.11 13.02
 -5 0 -5 303.67 12.87
 5 0 5 316.03 14.48
 5 0 6 0.56 0.45
 -5 0 -6 0.83 0.93
 -5 0 -6 1.05 0.93
 -5 0 -6 1.02 0.95
 5 0 6 0.97 1.02
 5 0 6 1.22 0.91
 5 0 6 1.06 1.04
 -5 0 -6 -0.13 0.74
 -5 0 -7 207.74 11.16
 5 0 7 200.96 9.97
 -5 0 -7 220.78 10
 -5 0 -7 194.49 10.92
 5 0 7 199.2 11.52
 -5 0 -7 205.27 10.84
 5 0 7 214.98 12.31
 5 0 8 3.96 1.59
 -5 0 -8 -0.1 0.83
 -5 0 -8 0.46 1.25
 5 0 8 0.59 1.1
 -5 0 -8 1.38 0.76
 -5 0 -8 1.11 1.35
 5 0 8 0.29 0.89
 -5 0 -9 311.31 14.5
 5 0 9 291.99 12.13
 -5 0 -9 303.58 12.02
 -5 0 -9 291.92 6.6
 5 0 9 304.77 15.29
 -5 0 -9 269.46 13.92
 -5 0 -9 303.63 14.67
 -5 0 -9 308.32 13.73
 5 0 10 4.08 1.77
 -5 0 -10 3.11 2.57
 -5 0 -10 3.85 3.53
 -5 0 -10 1.51 0.76
 5 0 10 1.08 1.63
 -5 0 -10 3.37 2.16
 -5 0 -10 2.1 2.8
 -5 0 -10 2 1.52
 -5 0 -11 5459.49 71.01
 5 0 11 5185.69 72.52
 -5 0 -11 5624.37 81.28
 -5 0 -11 5405.99 60.87
 5 0 11 5472.64 84.5
 -5 0 -11 5755.39 80.4
 5 0 12 1.75 1.22
 -5 0 -12 4 2.66
 -5 0 -12 2.01 0.96
 5 0 12 0.11 1.91
 -5 0 -12 4.62 2.63
 -5 0 -13 1126.76 31.61
 -5 0 -13 1103.96 25.07
 5 0 13 1026.5 24.98
 5 0 13 1108.41 33.7
 -5 0 -13 1078.21 20.6
 -5 0 -14 2.13 1.34
 5 0 14 6.25 3.06
 -5 0 -14 3.36 1.42
 -5 0 -14 2.39 2.7
 -5 0 -15 147.53 7.68
 -5 0 -15 137.69 8.45
 -5 0 -16 -0.34 1.46
 -5 0 -16 1.9 1.23
 -5 0 -16 -1.45 1.78
 -5 0 -17 140.03 8.34
 -5 0 -17 128.04 8.33
 -5 0 -17 140.34 11.92
 -5 0 -18 0.08 1.16
 -5 0 -18 2.42 1.44
 -5 0 -18 -0.08 0.89
 -5 0 -19 16.03 3.17
 -5 0 -19 11.91 2.31
 -5 0 -20 2.14 1.87
 -5 0 -20 -0.88 2.01
 -5 0 -20 -0.89 1.22
 -5 0 -21 1.06 1.29
 -5 0 -21 0.12 2.05
 -5 0 -21 4.87 1.57
 -5 0 -22 1.03 1.65
 -5 0 -22 2.95 3.13
 -5 0 -23 313.78 21.29
 -5 0 -23 298.47 19.79
 -5 0 -24 5.14 4
 -5 0 -24 4.48 3.98
 -5 0 -25 67.42 10.62
 -5 0 -25 75 10.39
 -5 0 -26 8.05 5.17
 -5 0 -27 36.52 8.3
 -5 0 -28 1.68 4.11
 -5 0 -29 7.47 4.54
 -5 0 -30 -1.68 3.27
 5 1 -28 60.01 11.26
 5 -1 -28 106.74 15.55
 5 1 -27 47.49 10.15
 -5 -1 27 69.66 13.9
 5 -1 -27 68.94 12.2
 -5 1 27 72.88 14.43
 5 1 -26 12.77 5.39
 -5 -1 26 7.77 5.38
 5 -1 -26 3.05 3.71
 -5 1 26 2.14 2.96
 5 1 -25 25.23 6.88
 -5 1 25 34.41 9.74
 -5 -1 25 41.38 10.06
 5 -1 -25 45.13 9.31
 5 1 -24 12.93 4.6
 -5 -1 24 12.08 4.56
 5 -1 -24 7.74 4
 5 1 -23 47.45 9.77
 -5 1 23 51.14 10.84
 -5 -1 23 60.31 11.33
 5 -1 -23 47.18 9.08
 5 1 -22 46.53 9.58
 -5 1 22 43.21 9.55
 -5 -1 22 42.99 9.53
 5 -1 -22 24.44 6.15
 5 1 -21 66.88 10.94
 -5 -1 21 96.95 13.72
 -5 1 21 81.59 12.85
 5 -1 -21 71.62 10.52
 5 1 -20 78.15 11.97
 5 1 -20 87.59 9.71
 -5 -1 20 89.94 12.82
 5 -1 -20 96.95 11.77
 -5 1 20 111.28 15.1
 5 1 -19 99.76 13.07
 5 1 -19 84.34 9.47
 -5 -1 19 94.74 12.95
 -5 1 19 104.51 14.23
 5 -1 -19 88.83 11.26
 5 -1 -18 369.08 17.38
 5 1 -18 404.96 26.27
 5 1 -18 433.25 20.18
 -5 -1 18 413.78 25.92
 -5 -1 18 362 17.3
 -5 1 18 457.21 28.81
 5 -1 -18 407.26 23.28
 5 -1 -17 783.11 13.28
 5 -1 -17 732.55 25.25
 5 1 -17 788.51 36.12
 5 1 -17 839.58 28.44
 -5 -1 17 727.32 24.92
 -5 -1 17 787.5 34.98
 -5 1 17 849.82 38.68
 5 -1 -17 788.77 31.92
 5 -1 -16 919.16 28.87
 5 -1 -16 984.49 14.13
 5 1 -16 1007.82 40.81
 5 1 -16 942.62 31.6
 -5 -1 16 918.24 28.41
 -5 -1 16 988.08 38.26
 -5 1 16 1038.42 42.32
 5 -1 -16 918.62 34.03
 5 -1 -15 184.25 12.33
 5 1 -15 208.03 17.75
 5 1 -15 200.12 13.42
 -5 -1 15 193.02 12.35
 -5 -1 15 211.93 16.68
 5 -1 -15 189.78 14.69
 -5 1 15 221.94 18.47
 5 -1 -14 -1.36 3.16
 5 1 -14 5.24 3.13
 5 1 -14 2.51 1.85
 -5 1 14 -0.73 1.47
 5 -1 -14 -0.66 2.53
 -5 -1 14 2.89 2.21
 -5 -1 14 0.68 1.35
 5 -1 -13 70.24 7.63
 5 1 -13 92.04 11.19
 5 1 -13 93.64 8.23
 -5 -1 13 88.27 8.59
 -5 -1 13 104.66 10.74
 -5 1 13 109.06 12.45
 5 -1 -13 88.35 9.64
 5 -1 -12 12.38 2.75
 5 1 -12 22.88 3.95
 5 1 -12 23.31 5.91
 5 1 -12 22.88 3.99
 -5 -1 12 22.79 4.96
 5 -1 -12 18.63 4.26
 -5 -1 12 23.17 4.43
 -5 1 12 19.77 5.26
 -5 -1 12 20.86 4.59
 -5 1 11 10.13 3.53
 5 -1 -11 8.01 2.21
 5 1 -11 17.42 4.91
 5 1 -11 12.54 2.8
 5 1 -11 12.09 2.74
 -5 -1 11 16.4 4.22
 5 -1 -11 8.09 2.21
 -5 -1 11 15.69 3.85
 -5 -1 11 10.32 3.1
 -5 1 10 7.97 2.79
 5 -1 -10 5.45 1.86
 -5 1 10 3.85 2.76
 5 1 -10 2.32 1.45
 5 1 -10 6.14 3.56
 5 1 -10 4.55 1.77
 -5 1 10 3.89 1.67
 -5 -1 10 4.37 2.48
 -5 -1 10 4.49 1.63
 -5 -1 10 5.22 2.58
 5 -1 -10 2.55 1.32
 5 1 -10 4.25 1.94
 -5 1 9 3.33 1.59
 -5 1 9 2.55 1.83
 5 -1 -9 5.12 1.7
 5 1 -9 3.08 2.17
 5 1 -9 9.66 2.2
 5 1 -9 4.54 1.5
 -5 -1 9 2.98 1.69
 -5 1 9 2.23 1.3
 -5 -1 9 2.25 2.06
 5 -1 -9 7.22 2.68
 -5 -1 9 1.64 1.19
 5 1 -9 4.58 1.91
 5 -1 -8 422.63 17.97
 5 1 -8 422.95 15.71
 -5 1 8 433.12 17.65
 5 1 -8 437.61 20.61
 5 1 -8 394.98 12.05
 -5 1 8 406.52 16.04
 -5 -1 8 450.18 20.89
 -5 -1 8 408.17 20.8
 -5 1 8 384.23 20.76
 -5 -1 8 444.41 18.07
 5 1 -8 433.57 15.73
 5 -1 -8 429.74 19.83
 -5 1 8 461.51 22.8
 5 -1 -7 342.37 15.87
 5 1 -7 372.32 14.56
 -5 1 7 354.54 15.17
 5 1 -7 362.92 17.89
 -5 1 7 369.58 14.8
 -5 -1 7 379.98 18.97
 -5 -1 7 333.3 18.24
 -5 1 7 381.3 20.38
 -5 1 7 346.89 19.45
 -5 -1 7 353.18 15.21
 5 1 -7 376.3 13.92
 5 -1 -7 355.96 17.82
 5 -1 -6 945.57 26.58
 5 1 -6 1004.1 24.7
 -5 1 6 937.31 24.6
 5 1 -6 942.5 28.11
 -5 -1 6 973.85 30.69
 -5 -1 6 888.23 28.42
 -5 1 6 937.23 32.7
 -5 -1 6 948.04 24.35
 5 1 -6 977.11 22.49
 5 -1 -6 977.75 30.02
 5 1 -5 885.49 25.98
 5 -1 -5 911.72 25.61
 -5 1 5 906.61 14.52
 -5 -1 5 904.97 27.01
 5 1 -5 919.31 23.64
 -5 1 5 865.22 22.96
 5 -1 -5 893.87 28.55
 -5 -1 5 907.7 22.32
 5 1 -5 894.2 20.29
 -5 1 5 890.63 31.99
 5 1 -4 3251.54 54.25
 -5 1 4 3318.16 51.08
 5 1 -4 3320.27 52.41
 -5 -1 4 3264.02 57.35
 -5 1 4 3290.38 39.56
 5 -1 -4 3338.17 55.02
 5 1 -4 3320.57 45.82
 -5 -1 4 3365.48 47.93
 5 -1 -4 3330.41 61.57
 -5 1 4 3313.62 67.5
 5 1 -3 53.17 5.51
 5 -1 -3 61.41 6.24
 -5 1 3 60.95 5.55
 -5 1 3 56.69 3.55
 -5 -1 3 56.42 6.24
 5 1 -3 66.4 6.08
 -5 1 3 49.07 7.55
 5 -1 -3 57.45 7.24
 -5 -1 3 55.41 4.39
 5 1 -3 52.94 4.1
 5 1 -2 2.55 1.65
 -5 1 2 3.02 0.98
 -5 -1 2 3.12 1.45
 5 1 -2 0.39 0.59
 5 -1 -2 4.65 1.64
 -5 1 2 1.55 1.23
 5 -1 -2 1.92 1.84
 -5 -1 2 2.9 0.94
 -5 1 2 1.33 1.41
 -5 1 1 148.18 8.66
 5 1 -1 149.74 9.98
 -5 -1 1 126.57 9.74
 5 -1 -1 142.98 9.34
 5 1 -1 137.14 7.92
 -5 1 1 134.25 6.41
 5 -1 -1 142.67 6.89
 5 -1 -1 136.2 11.58
 -5 -1 1 133.22 5.44
 -5 1 1 145.97 13.82
 5 -1 0 19.74 3.51
 -5 1 0 10 2.34
 5 1 0 19.09 4.14
 5 1 0 12.25 2.14
 -5 -1 0 11.09 2.05
 -5 -1 0 14.01 3.19
 5 -1 0 15.15 2.28
 5 -1 0 7.86 2.69
 -5 -1 0 13.87 1.45
 -5 1 0 19.1 5.61
 5 -1 1 106.18 8.08
 -5 1 -1 97.6 7.07
 -5 -1 -1 97.05 8.86
 5 1 1 114.9 9.42
 5 1 1 102.48 6.08
 5 -1 1 100.66 6.93
 -5 -1 -1 104.9 5.73
 5 -1 1 119.29 10.97
 5 -1 1 107.55 6.36
 -5 1 -1 115.81 13.1
 5 1 2 633.58 22.86
 -5 1 -2 610.2 18.59
 5 -1 2 584.93 19.7
 -5 -1 -2 563.96 22.55
 5 1 2 587.53 14.58
 -5 -1 -2 589.34 13.74
 5 -1 2 611.66 17.25
 -5 1 -2 577.79 15.5
 5 -1 2 676.39 25.84
 5 -1 2 634.1 16.81
 5 -1 2 595.8 19.67
 -5 1 -2 586.23 30.53
 -5 1 -3 160.12 9.23
 5 1 3 144.48 9.07
 5 1 3 165.18 11.35
 5 -1 3 150.64 9.78
 -5 -1 -3 144.46 11.45
 5 1 3 147.27 6.54
 -5 -1 -3 152.06 6.09
 5 -1 3 144.91 7.89
 -5 1 -3 144.86 15.04
 -5 1 -3 145.7 7.59
 5 -1 3 151.08 8.3
 5 -1 3 162.63 10.25
 -5 1 -4 2536.06 43.03
 5 -1 4 2406.95 45.12
 5 1 4 2532.42 49.68
 -5 -1 -4 2319.67 51.08
 5 1 4 2210.82 42.68
 -5 -1 -4 2422.01 31.72
 5 1 4 2522.54 33.7
 5 -1 4 2277.19 38.51
 5 -1 4 2513.66 46.54
 -5 1 -4 2341.65 38.66
 5 1 4 2457.77 45.29
 5 -1 4 2458.54 41.18
 -5 1 -4 2326.88 63.05
 -5 -1 -4 2335.23 28.47
 -5 1 -5 138.78 8.88
 5 -1 5 144.85 9.77
 -5 -1 -5 133.63 11.59
 5 1 5 127.06 10.1
 5 1 5 129.08 8.94
 5 -1 5 132.6 7.56
 -5 -1 -5 140.48 5.39
 -5 1 -5 138.82 7.12
 5 1 5 143.29 5.79
 -5 1 -5 136.96 8.16
 5 -1 5 149.31 10.22
 5 1 5 144.77 9.9
 -5 1 -5 128.59 13.53
 5 -1 5 142.26 8.81
 -5 -1 -5 132.14 5.09
 5 1 6 128.22 8.71
 -5 -1 -6 139.42 11.91
 -5 1 -6 139.28 9.02
 5 -1 6 138.92 9.71
 5 1 6 146.4 10.93
 -5 -1 -6 137.63 5.2
 -5 1 -6 136.25 7.26
 5 -1 6 138.33 7.62
 5 -1 6 137.31 8.99
 -5 1 -6 128.7 8.25
 5 -1 6 147.76 10.31
 -5 1 -6 128.77 12.39
 5 1 6 136.45 9.55
 -5 -1 -6 136.24 5.83
 5 -1 7 6.81 2.3
 5 1 7 7.07 2.07
 -5 1 -7 9.55 2.46
 -5 1 -7 9.43 2.11
 -5 -1 -7 9.17 3.33
 5 1 7 10.91 3.19
 -5 -1 -7 7.48 1.16
 5 -1 7 5.42 1.52
 5 -1 7 6.46 2.08
 -5 1 -7 7.16 2.09
 5 1 7 6.33 2.35
 5 -1 7 9.95 3.04
 -5 1 -7 8.85 2.91
 -5 1 -7 8.74 3.18
 -5 -1 -7 8.04 1.62
 -5 -1 -8 885.42 31.95
 5 -1 8 867.65 25.77
 5 1 8 880.9 28.42
 5 1 8 885.99 21.79
 -5 1 -8 915.07 24.99
 5 -1 8 903.67 20.96
 -5 1 -8 884.09 20.4
 -5 -1 -8 935.24 15.7
 -5 1 -8 872.44 28.25
 -5 1 -8 891.57 25.11
 5 -1 8 891.36 25.79
 5 1 8 965.31 27.88
 5 -1 8 922.17 28.15
 -5 -1 -8 819.03 26.04
 -5 -1 -8 868.38 19.36
 -5 1 -9 10.49 2.51
 5 -1 9 11.19 2.96
 5 1 9 10.21 2.26
 -5 1 -9 9.72 2.05
 -5 -1 -9 11.52 4.28
 5 -1 9 11.08 2.27
 5 1 9 10.94 3.16
 -5 -1 -9 12.01 1.62
 5 -1 9 10.39 3.1
 5 1 9 12.92 3.46
 -5 1 -9 13.8 3.16
 -5 -1 -9 12.24 3.13
 -5 -1 -9 12.37 2.39
 -5 1 -10 -0.31 1.53
 5 -1 10 2.81 1.73
 5 1 10 1.56 0.9
 -5 -1 -10 1.4 0.69
 -5 1 -10 0.52 0.87
 5 -1 10 5.59 1.88
 5 -1 10 2.03 1.75
 5 1 10 3.28 2.16
 -5 -1 -10 3.03 1.31
 -5 1 -11 39.14 5.15
 -5 -1 -11 54.16 8.1
 5 1 11 45.95 4.1
 -5 1 -11 43.08 4.47
 5 -1 11 44.95 4.56
 -5 -1 -11 43.67 3.37
 5 -1 11 44.04 6.53
 5 1 11 45.08 6.49
 -5 -1 -11 44.97 4.86
 5 1 12 10.42 1.95
 -5 1 -12 5.9 2.07
 -5 1 -12 7.81 1.83
 5 -1 12 4.7 1.81
 -5 -1 -12 4.63 1.22
 -5 -1 -12 8.92 3.62
 5 1 12 4.1 1.67
 5 -1 12 14.28 4.21
 -5 -1 -12 4.31 1.73
 -5 1 -13 210.12 12.57
 5 1 13 192.96 8.14
 -5 -1 -13 216.36 16.35
 -5 1 -13 200.12 10.68
 5 1 13 205.11 14.14
 5 -1 13 225.45 15.15
 -5 -1 -13 201.72 11.54
 -5 1 -14 789.68 25.47
 5 1 14 713.26 16.33
 -5 -1 -14 802.52 32.81
 -5 1 -14 774.89 22.07
 5 -1 14 766.85 29.44
 5 1 14 800.76 29.29
 -5 -1 -14 745.83 23.8
 -5 1 -15 392.71 18.07
 -5 -1 -15 413.3 23.71
 5 -1 15 418.13 22.17
 5 1 15 398.01 21.09
 -5 1 -15 360.53 15.38
 -5 1 -16 1277.6 34.37
 -5 -1 -16 1348.22 44.6
 5 1 16 1216.83 38.48
 5 -1 16 1335.39 42.06
 -5 1 -16 1207.77 30.35
 -5 1 -17 250.81 14.94
 -5 -1 -17 257.52 19.38
 5 -1 17 289.3 19.53
 5 1 17 246.68 17.19
 -5 1 -17 230.48 12.95
 -5 1 -18 10.46 3.15
 -5 -1 -18 10.49 4.47
 -5 1 -18 7.75 2.81
 -5 -1 -19 8.14 4.25
 -5 1 -19 13.27 3.36
 -5 1 -19 9.87 3.13
 -5 -1 -20 7.84 2.61
 -5 1 -20 5.09 2.22
 -5 1 -20 2.11 1.48
 -5 1 -21 96.7 9.4
 -5 1 -21 100.55 11.65
 -5 1 -21 87.61 9.23
 -5 -1 -21 99.42 13
 -5 1 -22 -0.72 2.6
 -5 1 -22 3.14 2.51
 -5 1 -22 4.51 2.51
 -5 -1 -22 2.41 2.99
 -5 1 -23 76.94 8.6
 -5 1 -23 82.5 11.3
 -5 -1 -23 83.64 12.25
 -5 1 -23 75.26 8.61
 -5 -1 -23 70.07 10.67
 -5 -1 -24 3.09 4.12
 -5 1 -24 4.21 3.19
 -5 -1 -24 3.2 3.04
 -5 -1 -25 47.11 9.71
 -5 1 -25 60.97 9.92
 -5 -1 -25 45.79 8.91
 -5 1 -26 145.63 16.15
 -5 -1 -26 117.81 15.67
 -5 -1 -26 118.95 14.9
 -5 1 -27 120.44 15.28
 -5 -1 -27 105.64 14.91
 -5 -1 -27 112.4 14.84
 -5 1 -28 184.64 19.24
 -5 -1 -28 170 19.07
 -5 -1 -28 190.92 19.57
 5 -2 -27 11.08 5.96
 5 -2 -26 14.04 5.52
 5 2 -25 17.76 6.79
 -5 2 25 34.63 9.89
 5 -2 -25 33.86 8.41
 5 2 -24 8.41 4.83
 -5 2 24 14.11 5.64
 5 -2 -24 8.21 2.98
 5 2 -23 13.99 6.41
 5 -2 -23 8.56 4.47
 -5 2 23 9.76 5.32
 5 2 -22 11.77 5.48
 5 -2 -22 3.49 2.95
 -5 2 22 6.9 4.41
 5 2 -21 185.78 20.5
 -5 2 21 237.87 23.48
 5 -2 -21 220.66 19.27
 5 2 -20 18.23 6.17
 -5 2 20 26.55 7.74
 5 -2 -20 19.24 5.72
 5 2 -19 41 9.53
 -5 2 19 54.53 10.8
 5 -2 -19 40.17 8.08
 5 2 -18 104.3 14.36
 -5 2 18 124.51 15.59
 5 -2 -18 106.04 12.7
 5 2 -17 5.12 3.58
 5 -2 -17 6.83 3.41
 -5 2 17 12.63 5.26
 5 2 -16 167.13 17.3
 5 -2 -16 169.86 15.71
 5 -2 -15 15.62 3.32
 5 2 -15 13.84 5.71
 5 -2 -15 15.35 3.57
 5 -2 -15 10.97 4.91
 -5 2 15 12.92 5.22
 5 -2 -14 326 14.37
 -5 2 14 390.52 17.15
 5 2 -14 352.3 23.91
 5 -2 -14 292.88 13.87
 -5 2 14 378.14 25.3
 5 -2 -14 349.27 21.78
 -5 -2 14 359.25 14.14
 5 -2 -13 171.74 10.42
 -5 2 13 178.28 11.49
 5 2 -13 190.44 17.16
 -5 -2 13 183.84 9.59
 5 -2 -13 147.76 9.19
 -5 -2 13 159.16 10.26
 -5 2 13 173.93 17.07
 5 -2 -13 162.13 14.46
 5 -2 -12 621.46 20.58
 -5 2 12 607.74 21.09
 5 2 -12 612.35 29.62
 -5 -2 12 649.84 17.7
 5 -2 -12 539.59 16.99
 5 -2 -12 613.65 27.86
 -5 2 12 662.52 32.59
 -5 -2 12 627.24 22.71
 -5 2 11 1.63 1.66
 -5 2 11 6.33 3.12
 5 -2 -11 4.45 2.28
 5 2 -11 1.89 2.48
 5 -2 -11 0.91 0.97
 -5 -2 11 1.17 1.21
 -5 -2 11 0.75 1.66
 -5 -2 11 3.95 2.53
 5 -2 -11 2.21 2.45
 5 -2 -10 62.62 6.44
 -5 2 10 59.1 6.13
 5 2 -10 59.58 8.72
 -5 -2 10 62.71 8.63
 5 -2 -10 54.2 4.36
 -5 -2 10 55.77 4.64
 -5 -2 10 55.58 7.16
 -5 2 10 55.59 9.47
 5 -2 -10 51.6 7.97
 -5 2 9 1043.12 26.44
 5 -2 -9 1013.02 27.7
 5 2 -9 991.75 34.72
 5 -2 -9 909.49 18.24
 -5 -2 9 1005.9 21.03
 -5 -2 9 1010.96 35.28
 -5 -2 9 863.71 27.56
 -5 2 9 1019.68 39.05
 5 2 -9 1099.19 27.18
 5 -2 -9 1005.51 34.86
 5 -2 -8 29.51 4.73
 -5 2 8 25.82 2.08
 -5 2 8 29.94 4.47
 -5 2 8 31.82 7
 5 2 -8 28.02 6.02
 5 -2 -8 22.39 2.18
 -5 -2 8 31.82 3.45
 -5 -2 8 30.55 5.77
 5 2 -8 28.27 4.14
 5 -2 -8 24.16 5.78
 -5 2 7 213.39 11.48
 5 -2 -7 195.51 11.89
 -5 2 7 214.23 7.67
 5 2 -7 191.28 13.95
 -5 -2 7 206.24 8.58
 5 -2 -7 167.65 4.97
 -5 2 7 186.99 7.21
 -5 -2 7 207.87 14.92
 5 2 -7 205.4 10.29
 5 -2 -7 196.85 14.64
 -5 2 6 549.68 18.68
 5 -2 -6 510.68 19.72
 -5 2 6 506.39 14.26
 5 2 -6 510.59 22.41
 -5 -2 6 507.23 14.13
 -5 2 6 493.2 12.56
 -5 -2 6 527.07 23.75
 5 2 -6 530.53 15.99
 5 -2 -6 500.32 23.44
 5 -2 -5 154.18 10.74
 -5 2 5 164.21 10.17
 5 2 -5 177.43 12.69
 -5 -2 5 160.49 12.59
 5 -2 -5 154.94 12.81
 5 2 -5 173.44 8.32
 5 -2 -4 238.28 13.57
 -5 2 4 271.38 13.15
 5 2 -4 239.74 14.48
 -5 -2 4 260.62 16.01
 5 2 -4 259.4 9.66
 5 -2 -4 247.43 16.1
 -5 -2 3 23.17 5.48
 -5 -2 3 22.18 3.91
 5 2 -3 18.74 4.21
 5 -2 -3 22.3 4.57
 -5 2 3 19.02 3.69
 5 2 -3 19.21 2.45
 5 -2 -3 22.41 5.42
 5 2 -2 1742.96 40.09
 -5 -2 2 1760.34 36.23
 -5 2 2 1742.49 37.28
 5 -2 -2 1776.13 40.57
 -5 -2 2 1802.36 46.62
 -5 2 2 1700.76 44.91
 5 -2 -2 1828.63 45.97
 5 2 -2 1815.35 26.41
 5 2 -1 808.25 25.4
 -5 -2 1 819.32 23.03
 -5 2 1 817.79 24.26
 5 -2 -1 830.3 26.63
 -5 -2 1 825.35 30.5
 -5 2 1 793.06 29.08
 5 2 -1 843.07 14.28
 5 -2 -1 822.35 29.87
 -5 -2 0 2132.26 39.91
 5 2 0 2115.76 42.9
 -5 2 0 2138.67 42.8
 -5 -2 0 2081.92 50.77
 -5 2 0 2065.68 48.43
 5 -2 0 2158.46 50.94
 5 2 0 2132.4 24.75
 -5 2 -1 19.19 4.26
 5 2 1 7.48 2.54
 -5 -2 -1 15.32 3.49
 -5 -2 -1 16.94 4.78
 -5 2 -1 8.96 1.6
 5 -2 1 17.03 4.72
 -5 2 -1 15.76 4.91
 -5 -2 -2 405.77 21.09
 -5 2 -2 404.5 17.49
 -5 -2 -2 394.57 14.89
 5 -2 2 392.57 17.78
 5 2 2 401.42 16.43
 5 -2 2 399.2 21.51
 -5 2 -2 395.6 11.54
 -5 2 -2 386.23 19.14
 -5 2 -3 994.59 28.59
 -5 -2 -3 954.17 33.18
 5 2 3 973.84 26.25
 5 -2 3 975.72 28.84
 -5 -2 -3 1023.97 24.82
 5 -2 3 1016.63 35.58
 -5 2 -3 994.54 21.02
 -5 2 -3 966.91 30.72
 -5 2 -4 342.4 16.43
 -5 -2 -4 315.39 18.92
 -5 -2 -4 356.57 13.88
 -5 2 -4 352.56 15.63
 5 2 4 351.16 14.88
 5 -2 4 336.96 16.29
 5 -2 4 372.93 20.82
 -5 2 -4 341.89 12.4
 -5 2 -4 341.61 17.49
 -5 2 -5 95.44 8.87
 -5 -2 -5 86.22 9.8
 -5 -2 -5 101.68 7.27
 5 -2 5 98.49 8.67
 -5 2 -5 89.17 7.84
 5 2 5 95.21 7.46
 -5 2 -5 98.18 6.99
 5 -2 5 97.77 9.94
 5 -2 5 91.8 10.13
 5 2 5 101.53 9.04
 -5 2 -5 88.35 8.58
 -5 2 -6 189.94 12.57
 -5 -2 -6 161.27 13.78
 -5 -2 -6 187.54 9.88
 5 -2 6 183.21 11.92
 5 2 6 184.28 10.2
 -5 2 -6 180.07 11.23
 5 2 6 188.76 12.35
 5 -2 6 188.03 14.01
 -5 2 -6 177.02 9.91
 -5 2 -6 178.73 12.34
 -5 -2 -7 646.75 28.38
 -5 2 -7 736.71 25.82
 -5 2 -7 710.24 23.2
 -5 -2 -7 701.34 19.7
 5 -2 7 759.36 28.24
 5 2 7 720.13 25.06
 -5 2 -7 716.96 21.76
 -5 2 -7 707.52 24.97
 -5 -2 -8 142.42 13.37
 -5 2 -8 172.18 12.39
 -5 -2 -8 156.73 8.88
 -5 2 -8 173.42 11.26
 -5 2 -8 165.53 10.84
 5 -2 8 165.4 13.12
 5 2 8 172.08 12.02
 -5 2 -8 160.92 11.42
 5 2 8 155.98 6.38
 -5 2 -9 25.76 5.09
 5 2 9 23.5 4.11
 -5 2 -9 20.95 4.02
 -5 -2 -9 23.35 3.49
 -5 -2 -9 21.74 6.19
 5 2 9 23.32 4.76
 5 -2 9 27.24 5.39
 5 2 9 22.43 2.7
 -5 2 -9 18.26 3.81
 -5 2 -10 831.26 29.01
 -5 -2 -10 696.06 32.18
 5 2 10 746.28 22.92
 -5 2 -10 840.75 26.22
 -5 -2 -10 816.9 21.67
 5 2 10 848.64 28.76
 5 -2 10 857.96 30.72
 5 2 10 815.18 18.68
 -5 2 -10 779.61 26
 -5 2 -11 224.34 14.97
 -5 -2 -11 215.54 18.31
 5 2 11 199.67 10.54
 -5 2 -11 207.68 12.86
 -5 -2 -11 209.72 10.64
 5 -2 11 223.18 15.9
 5 2 11 228.11 14.81
 5 2 11 225.97 10.01
 -5 2 -11 215.05 13.32
 5 2 12 722.93 18.58
 -5 2 -12 770.87 28.89
 -5 -2 -12 621.28 32.26
 -5 2 -12 758.43 25.59
 -5 -2 -12 719.79 20.73
 5 2 12 758.16 28.37
 5 -2 12 751.42 29.24
 5 2 12 725.21 19.88
 -5 -2 -12 626.69 25.07
 -5 2 -12 745.57 25.12
 -5 2 -13 6.47 3.7
 -5 -2 -13 3.73 2.67
 5 2 13 2.36 1.47
 -5 -2 -13 9.04 6.14
 -5 2 -13 -0.15 2.26
 -5 -2 -13 1.1 1.42
 5 2 13 6.14 3.52
 5 -2 13 13.29 4.26
 5 2 13 4.82 2.37
 -5 2 -13 5.7 3.78
 5 2 14 287.77 8.64
 -5 2 -14 360.38 20.14
 -5 -2 -14 309.28 24.05
 -5 -2 -14 317.71 13.85
 -5 2 -14 329.72 17.35
 5 -2 14 352.14 20.14
 5 2 14 351.05 19.52
 5 2 14 323.88 14.4
 -5 -2 -14 328.02 19.45
 -5 2 -14 325.12 16.23
 -5 2 -15 64.79 8.71
 -5 -2 -15 47.08 7.91
 -5 -2 -15 56.3 11.34
 -5 2 -15 55.89 7.46
 -5 -2 -15 46.42 5.4
 5 2 15 59.08 8.11
 5 -2 15 48.1 7.78
 5 2 15 53.39 6.15
 -5 2 -16 74.16 9.4
 -5 2 -16 66.52 7.98
 -5 -2 -16 53.63 11.12
 5 2 16 70.26 9.19
 5 -2 16 76.24 9.66
 5 2 16 63.64 6.99
 -5 2 -17 -0.73 2.47
 -5 -2 -17 11.53 6.61
 -5 2 -17 3.37 2.72
 5 -2 17 6.1 3.47
 5 2 17 2.95 2.94
 5 2 17 0.96 2.07
 -5 2 -18 31.08 6.59
 -5 -2 -18 28.08 8.27
 -5 2 -18 27.74 5.62
 5 2 18 29.67 6.21
 5 -2 18 35.66 7.24
 5 2 18 25.17 4.98
 -5 2 -19 291.93 20.08
 -5 -2 -19 255.99 24.5
 -5 2 -19 236.56 16.31
 5 -2 19 244.09 18.71
 -5 -2 -19 250.89 20.09
 5 2 19 251.88 15.56
 -5 2 -20 0.25 2.58
 -5 2 -20 1.92 2.61
 -5 -2 -20 3.28 3.9
 5 -2 20 5.82 3.32
 5 2 20 5.11 2.84
 -5 -2 -20 0.93 2.21
 -5 2 -21 88.32 11.6
 -5 -2 -21 70.09 13.88
 -5 2 -21 79.38 9.79
 5 -2 21 84.66 11.28
 -5 -2 -21 90.31 12.46
 -5 2 -22 50.49 8.78
 -5 -2 -22 53.24 12.43
 -5 2 -22 53.9 8.18
 5 -2 22 58.51 10.1
 -5 -2 -22 42.37 9.18
 -5 2 -23 19.38 5.14
 -5 -2 -23 30.69 9.35
 -5 2 -23 23.46 6.42
 -5 -2 -23 15.46 5.78
 -5 -2 -24 82.92 15.34
 -5 2 -24 87.65 11.91
 -5 -2 -24 77.45 12.74
 -5 -2 -25 11.64 8.01
 -5 2 -25 9.43 4.05
 -5 -2 -25 12.82 5.72
 -5 -2 -26 12.47 6.15
 -5 -2 -27 9.74 5.1
 -5 3 23 1.66 5.67
 5 3 -22 56.78 13.47
 -5 3 22 70.51 14.06
 5 -3 -22 52.47 10.83
 5 3 -21 0.3 3.82
 -5 3 21 10.03 6.28
 5 -3 -21 4.11 4.18
 5 3 -20 136.6 18.94
 -5 3 20 161.25 20.04
 5 -3 -20 117.37 15.61
 5 3 -19 36.34 9.99
 5 -3 -19 23.58 6.77
 -5 3 19 52.27 11.56
 5 3 -18 4.45 4.59
 -5 3 18 3.88 3.07
 5 -3 -18 10.89 5.04
 5 3 -17 122.37 16.61
 -5 3 17 162.74 19.14
 5 -3 -17 131.3 15.38
 5 3 -16 2.16 1.88
 -5 -3 16 2.72 1.99
 5 -3 -16 3.72 2.75
 -5 3 16 2.63 2.95
 5 3 -15 74.26 12.65
 -5 -3 15 72.23 7.16
 5 -3 -15 78.48 11.65
 -5 3 15 76.37 12.71
 -5 3 14 130.95 9.85
 5 3 -14 127.93 15.66
 -5 -3 14 134.85 9.4
 -5 3 14 157.32 17.57
 5 -3 -14 137 15.04
 -5 3 13 16.55 6.46
 -5 3 13 25.4 4.34
 5 3 -13 22.02 6.76
 -5 -3 13 18.08 3.45
 5 -3 -13 30.24 6.76
 -5 3 12 172.26 11.07
 5 3 -12 164.64 16.83
 -5 -3 12 179.15 10.75
 5 -3 -12 160.9 15.9
 -5 3 12 182.42 18.59
 -5 3 11 22.14 7.39
 -5 3 11 21.47 4.32
 5 3 -11 16.29 5.66
 -5 -3 11 12.48 3.16
 5 -3 -11 15.72 5.06
 -5 3 10 298.82 14.92
 5 3 -10 255.61 20.07
 -5 -3 10 289.97 13.66
 -5 3 10 283.91 22.8
 5 -3 -10 270.21 20.29
 -5 3 9 64.98 7.13
 5 3 -9 62.48 10.59
 -5 -3 9 63.68 6.54
 -5 3 9 74.45 11.76
 5 -3 -9 68.38 10.21
 -5 3 8 327.27 13.98
 -5 3 8 318.42 15.75
 5 3 -8 313.76 21.42
 -5 -3 8 319.63 14.67
 -5 -3 8 339.44 20.69
 5 -3 -8 294.33 20.56
 -5 3 7 1.28 2.24
 -5 3 7 -1.85 2.25
 5 3 -7 9.86 5.23
 -5 -3 7 6.01 3.51
 -5 -3 7 1.07 1.29
 5 3 -7 4.4 2.12
 5 -3 -7 0.66 2.68
 -5 3 6 36.86 5.49
 -5 3 6 38.99 5.21
 5 3 -6 43.55 7.98
 -5 -3 6 38.01 6.57
 5 3 -6 38.76 4.66
 5 -3 -6 29.32 6.77
 -5 3 5 407.68 18.54
 -5 3 5 403.8 18.06
 5 3 -5 377.98 22.27
 -5 -3 5 414.72 21.72
 5 3 -5 406.24 14.65
 5 -3 -5 402.84 23.27
 -5 3 4 69.2 7.75
 -5 3 4 57.02 7.03
 5 3 -4 61.59 9.22
 -5 -3 4 75.19 9.14
 5 3 -4 68.19 5.72
 5 -3 -4 74.18 10.13
 -5 3 3 174.98 12.84
 -5 3 3 182.02 12.67
 5 3 -3 181.5 14.75
 -5 -3 3 184.15 13.92
 5 3 -3 187.19 8.9
 5 -3 -3 177.69 15.4
 -5 3 2 20.18 4.48
 5 3 -2 17.09 4.72
 -5 -3 2 12.12 3.48
 -5 3 2 15.9 2.07
 5 -3 -2 22.44 6.15
 5 3 -2 18.12 2.72
 5 3 -1 8.78 3.13
 -5 -3 1 10.04 2.79
 5 -3 -1 13.78 4.6
 5 3 -1 16.7 2.32
 -5 3 0 31.87 5.61
 5 3 0 29.85 5.64
 -5 -3 0 26.09 4.9
 5 3 0 24.18 2.63
 5 -3 0 35.62 7.21
 5 3 1 102.07 10.39
 -5 3 -1 96.32 9.78
 -5 -3 -1 103.92 12.13
 5 3 1 86.32 4.61
 5 -3 1 94.02 11.31
 -5 3 -2 109.09 10.81
 -5 -3 -2 124.73 13.24
 5 3 2 97.65 10.13
 -5 3 -2 98.23 5.23
 5 3 2 80.74 4.25
 5 -3 2 105.28 11.75
 -5 3 -3 385.87 20.52
 -5 -3 -3 379.05 23
 5 3 3 393.91 20.22
 -5 3 -3 364.4 11.9
 5 3 3 344.46 8.43
 5 -3 3 395.49 23.4
 -5 3 -4 144.58 12.76
 -5 -3 -4 138.54 13.77
 5 3 4 132.89 11.45
 5 -3 4 143.7 14.65
 -5 3 -4 141.07 8.07
 5 3 4 127.13 4.49
 -5 3 -5 18.63 5.28
 -5 3 -5 9.07 2.92
 5 3 5 12.34 3.49
 -5 -3 -5 16.75 5.42
 5 3 5 9.52 3.07
 -5 3 -5 9.88 2.54
 5 -3 5 18.5 5.23
 5 3 5 9.96 1.14
 -5 3 -6 103.09 11.05
 -5 -3 -6 77.04 10.47
 -5 3 -6 99.85 10.02
 5 3 6 89.54 9.3
 5 -3 6 104.73 12.19
 5 -3 6 90.81 11.52
 -5 3 -6 89.39 7.48
 -5 3 -6 95.44 9.42
 5 3 6 83.35 3.88
 -5 3 -7 140.69 13.11
 -5 -3 -7 135.16 13.94
 -5 3 -7 135.93 11.94
 5 -3 7 149.48 14.63
 5 3 7 138.92 11.68
 -5 3 -7 143.34 10.18
 5 -3 7 144.14 13.86
 -5 3 -7 148.92 11.35
 5 3 7 124.87 5.33
 -5 3 -8 275.01 18.75
 -5 -3 -8 266.02 19.59
 -5 3 -8 285.3 17.52
 5 -3 8 311.69 20.91
 5 3 8 267.69 16.44
 -5 3 -8 285.9 15.28
 5 3 8 255.12 8.53
 -5 3 -9 39.71 7.64
 -5 3 -9 42.34 7.22
 -5 -3 -9 38.88 7.76
 5 -3 9 39.13 7.74
 5 3 9 46.69 7.09
 5 3 9 36.67 3.6
 -5 3 -9 39.78 5.57
 -5 3 -10 127.82 13.06
 -5 -3 -10 104.45 12.55
 -5 3 -10 112.45 11.33
 5 3 10 124.93 11.43
 5 -3 10 129.54 13.67
 5 3 10 114.33 6.55
 -5 3 -11 7.12 3.58
 -5 -3 -11 3.82 2.74
 -5 3 -11 3.68 2.84
 5 3 11 6.58 2.97
 5 -3 11 4.36 3.11
 5 3 11 4.62 1.67
 -5 -3 -12 64.74 9.74
 -5 3 -12 77.26 10.36
 -5 3 -12 62.11 8.8
 5 -3 12 66.4 9.79
 5 3 12 69.7 8.78
 5 3 12 65.85 5.71
 -5 3 -13 39.45 7.64
 -5 -3 -13 35.76 7.74
 -5 3 -13 45.25 7.56
 5 3 13 45.83 7.4
 5 -3 13 39.93 7.76
 5 3 13 35.14 4.59
 -5 -3 -13 34.49 7.26
 -5 3 -14 -0.33 2.38
 -5 -3 -14 0.81 2.29
 -5 3 -14 -1.31 2.08
 5 3 14 6.34 3.41
 5 -3 14 3.53 2.94
 -5 -3 -14 -1.57 3.59
 -5 -3 -15 133.11 14.96
 -5 3 -15 155.44 15.5
 -5 3 -15 146.62 13.88
 5 3 15 164.6 14.33
 5 -3 15 152.13 14.8
 -5 -3 -15 146.17 15.64
 -5 3 -16 13.33 4.95
 -5 3 -16 15.7 5
 -5 -3 -16 12.53 5.68
 5 -3 16 19 5.87
 5 3 16 15.29 5.16
 -5 -3 -16 12.04 4.72
 -5 -3 -17 93.6 12.92
 -5 3 -17 106.15 13.14
 -5 3 -17 95.21 11.61
 5 -3 17 95.72 11.93
 5 3 17 93.61 11.12
 -5 -3 -17 89.13 13.08
 -5 -3 -18 112.27 14.62
 -5 3 -18 121.09 14.36
 -5 3 -18 108.44 12.58
 5 -3 18 109.7 13.25
 5 3 18 110.41 11.91
 -5 -3 -18 105.59 14.04
 -5 3 -19 5.87 4.75
 -5 -3 -19 -1.03 3.72
 -5 3 -19 1.66 2.41
 5 3 19 2.14 2.89
 5 -3 19 3.89 4.27
 -5 -3 -19 5.35 4.94
 -5 -3 -20 138.3 16.29
 -5 3 -20 154.16 16.63
 -5 3 -20 141.49 14.84
 5 -3 20 141.3 14.98
 -5 -3 -20 145.12 17.04
 -5 3 -21 11.91 5.45
 -5 3 -21 -1.89 2.09
 -5 -3 -21 5.32 4.16
 5 -3 21 10.72 5.15
 -5 -3 -21 1.3 3.09
 -5 3 -22 74.33 12.32
 -5 3 -22 62.83 10.19
 5 -3 22 61.43 10.35
 -5 -3 -22 64.86 11.92
 -5 3 -23 9.2 4.84
 -5 3 -23 9.68 5.53
 -5 3 -24 92 14.01
 -5 3 -25 1.14 3.56
 -5 4 19 14.99 7.63
 -5 4 18 19.31 7.9
 -5 4 17 9.51 6.98
 5 4 -16 10.06 5.81
 -5 4 16 -1.39 2.52
 5 4 -15 9.79 5.43
 -5 4 15 3.28 4.04
 5 -4 -15 10.61 4.52
 5 4 -14 31.2 9.06
 -5 4 14 26.2 7.99
 5 -4 -14 22.01 7.02
 5 4 -13 -3.84 4.03
 -5 4 13 6.13 6
 5 -4 -13 -0.26 4.71
 5 4 -12 10.9 5.23
 -5 4 12 13.18 5.71
 5 -4 -12 14.36 5.86
 5 4 -11 54.89 11.05
 -5 4 11 47.9 6.93
 -5 4 11 57.24 11.86
 5 -4 -11 36.63 8.7
 -5 4 10 134.24 11.53
 5 4 -10 111.95 15.21
 -5 -4 10 139.47 11.6
 -5 4 10 137.5 17.72
 5 -4 -10 120.81 15.37
 -5 4 9 162.72 12.72
 5 4 -9 137.66 16.93
 -5 -4 9 167.95 12.73
 -5 4 9 156.09 18.89
 5 -4 -9 148.01 16.82
 -5 4 8 217.74 15.06
 5 4 -8 229.02 21.15
 -5 -4 8 223.35 14.92
 5 -4 -8 203.07 19.65
 -5 4 7 85.17 9.57
 5 4 -7 80.25 12.48
 -5 -4 7 83.79 9.16
 5 -4 -7 81.46 12.23
 5 4 -6 110.61 14.34
 -5 4 6 117.09 11.19
 -5 -4 6 124.96 11.39
 5 -4 -6 130.67 14.97
 5 4 -5 87.01 12.47
 -5 4 5 92.34 10.1
 -5 -4 5 78.12 9.29
 5 -4 -5 81.47 11.84
 5 4 -4 35.38 7.8
 -5 4 4 36.55 6.92
 -5 -4 4 36.01 6.61
 5 -4 -4 38.92 8.39
 -5 4 3 97.99 11.11
 5 4 -3 86.76 12.07
 -5 -4 3 91.28 10.25
 -5 -4 3 86.98 10.31
 5 -4 -3 94.09 12.88
 -5 4 2 36.26 6.64
 5 4 -2 25.14 6.72
 -5 -4 2 30.73 6.02
 5 -4 -2 33.87 7.92
 -5 -4 2 27.68 6.07
 -5 4 1 11.24 3.6
 5 4 -1 14.24 5.16
 -5 -4 1 19.97 5.1
 5 -4 -1 22.75 6.61
 -5 -4 1 20.28 5.28
 -5 4 0 19.34 5.12
 5 4 0 27.03 7.23
 -5 -4 0 21.82 4.91
 5 -4 0 25.64 7.27
 -5 -4 0 15.52 4.22
 -5 4 -1 62.71 9.63
 5 4 1 54.34 9.18
 -5 -4 -1 58.06 7.56
 -5 -4 -1 49.24 8.5
 5 -4 1 59.24 9.96
 -5 4 -2 90.82 11.43
 5 4 2 73.14 10.61
 -5 -4 -2 59.97 7.71
 -5 -4 -2 89.86 11.52
 5 -4 2 79.47 12.07
 -5 4 -3 127.84 13.96
 5 4 3 111.85 12.68
 -5 -4 -3 115.63 10.4
 -5 -4 -3 117.44 13.26
 5 -4 3 146.42 15.79
 -5 4 -4 197.01 17.55
 5 4 4 162.55 15.39
 5 -4 4 197.81 18.65
 5 4 4 174.32 14.18
 -5 -4 -4 162.09 15.94
 -5 4 -5 125.68 14.14
 5 4 5 121.27 11.76
 5 -4 5 105.25 13.64
 -5 -4 -5 125.77 14.24
 -5 4 -6 252.96 20.46
 -5 4 -6 227.62 17.94
 5 -4 6 239.86 20.98
 5 -4 6 236.84 21.4
 5 4 6 242.99 16.61
 -5 -4 -6 225.13 19.21
 -5 4 -7 178.65 17.27
 -5 4 -7 151.54 15.01
 5 -4 7 167.33 17.79
 5 4 7 168.21 13.89
 -5 -4 -7 146.45 15.81
 -5 4 -8 106.34 13.83
 -5 -4 -8 119.74 14.6
 -5 4 -8 119.01 13.23
 5 -4 8 125.35 15.87
 5 4 8 98.39 10.68
 -5 -4 -8 92.25 12.75
 -5 4 -9 123.25 14.66
 -5 -4 -9 101.2 13.43
 -5 4 -9 103.43 12.51
 5 -4 9 121.68 14.97
 5 4 9 107.73 11.18
 -5 -4 -9 110.66 13.79
 -5 4 -10 4.35 4.36
 -5 -4 -10 12.17 6
 -5 4 -10 6.48 4.2
 5 4 10 6.13 3.7
 5 -4 10 7.42 4.92
 -5 -4 -10 1.84 3.31
 -5 4 -11 -3.14 2.89
 -5 -4 -11 4.58 4.19
 -5 4 -11 -1.31 2.27
 5 -4 11 6.45 4.11
 -5 -4 -11 0.9 2.76
 -5 4 -12 21.13 6.65
 -5 4 -12 30.51 7.22
 -5 -4 -12 30.8 7.45
 5 -4 12 30.93 7.6
 -5 -4 -12 14.54 4.94
 -5 4 -13 20.14 6.84
 -5 4 -13 6.55 3.48
 -5 -4 -13 11.1 5.3
 5 -4 13 20.21 6.26
 -5 -4 -13 7.78 3.9
 -5 4 -14 13.05 5.35
 -5 4 -14 12.31 5.16
 -5 -4 -14 17.3 6.19
 5 -4 14 9 5.63
 -5 -4 -14 8 4.2
 -5 4 -15 45.36 9.93
 -5 4 -15 39.56 8.54
 -5 -4 -15 35.91 8.33
 5 -4 15 40.35 9.02
 -5 -4 -15 30.12 8.42
 -5 4 -16 52.85 10.41
 5 -4 16 62.97 10.79
 -5 -4 -16 44.63 9.53
 -5 4 -16 45.97 9.47
 5 -4 17 15.15 5.04
 -5 4 -17 24.21 7.43
 -5 4 -18 73.47 12.19
 -5 4 -19 22.63 7.03
 -5 4 -20 41.33 10.18
 -5 5 12 5.25 5.39
 -5 5 11 70.45 14.45
 -5 5 10 3.85 6.53
 -5 5 9 49.28 11.48
 -5 5 8 9.6 6.98
 5 -5 -7 0.46 3.7
 -5 5 6 2.65 2.9
 5 -5 -6 5.19 4.03
 -5 5 5 19.86 5.54
 5 -5 -5 24.08 7.72
 -5 5 4 2.9 3.94
 5 -5 -4 9.82 6.06
 5 5 -3 14.39 6.77
 -5 5 3 5.37 3.69
 5 -5 -3 11.3 6.03
 5 5 -2 2.48 3.71
 -5 5 2 1.08 2.18
 5 -5 -2 7.99 6.06
 5 5 -1 3.14 4.28
 -5 5 1 3.86 3.16
 5 -5 -1 6.39 6.27
 5 5 0 7.78 4.54
 -5 5 0 -4.4 4.26
 5 -5 0 8.55 7.2
 5 5 1 30.14 7.99
 -5 5 -1 24.99 6.65
 -5 -5 -1 22.12 6.74
 -5 5 -2 -2.76 2.41
 -5 -5 -2 1.14 2.63
 -5 5 -3 48.36 10.1
 -5 -5 -3 37.83 8.53
 -5 -5 -4 -0.54 2.51
 -5 -5 -5 -0.8 2.7
 -5 -5 -6 5.44 4.58
 -5 -5 -7 45.21 10.74
 -5 -5 -8 5.41 5.58
 6 0 -28 27.91 7.34
 -6 0 27 0.26 4.12
 -6 0 26 2.54 3.81
 -6 0 25 1.53 2.69
 6 0 -24 97.56 13.25
 -6 0 24 120.07 17.75
 6 0 -23 0.51 5.3
 -6 0 23 3.31 4.99
 6 0 -22 488.47 28.12
 -6 0 22 534.54 34.96
 6 0 -21 -0.01 2.18
 -6 0 21 1.37 2.84
 -6 0 20 303.27 24.7
 6 0 -20 273.33 20.04
 -6 0 19 2.17 3.17
 6 0 -19 5.74 4.14
 6 0 -18 498.67 16.37
 6 0 -18 479.1 25.32
 6 0 -17 1.06 1.24
 -6 0 17 5.85 4.4
 6 0 -17 0.94 2.67
 6 0 -16 139.67 7.98
 6 0 -16 130.58 12.79
 -6 0 16 157.52 15.72
 6 0 -15 0.45 0.87
 6 0 -15 -0.91 1.95
 -6 0 15 2.28 2.11
 6 0 -14 583.33 16.17
 6 0 -14 542.51 25.25
 -6 0 14 621.79 29.82
 6 0 -13 2.1 2.22
 6 0 -13 1.82 0.68
 -6 0 13 5.63 3.41
 6 0 -13 4.04 2.34
 -6 0 13 0.03 2.11
 6 0 -12 3.63 2.24
 6 0 -12 2.81 0.72
 -6 0 12 4.3 2.6
 6 0 -12 2.5 1.51
 -6 0 12 4.55 2.33
 6 0 -11 0.8 1.77
 6 0 -11 1.57 0.59
 -6 0 11 -1.1 1.87
 6 0 -11 0.58 1.35
 -6 0 11 0.25 1.46
 -6 0 11 1.37 1.48
 6 0 -10 876.78 19.32
 6 0 -10 876.22 26.87
 6 0 -10 872.94 30.95
 -6 0 10 895.3 31.25
 -6 0 10 888.34 32.32
 -6 0 10 804.38 32.91
 6 0 -9 4.11 2.34
 6 0 -9 4.59 2.8
 6 0 -9 3.16 1.19
 -6 0 9 0.09 1.56
 6 0 -9 -0.88 1.26
 -6 0 9 0.99 1.39
 -6 0 9 -1.24 2.1
 6 0 -8 704.59 17.41
 6 0 -8 718.69 24.08
 6 0 -8 736.98 28.18
 -6 0 8 659.38 25.64
 -6 0 8 690.05 26.85
 6 0 -7 1.14 1.53
 -6 0 7 0.46 0.97
 -6 0 7 -0.59 1.92
 6 0 -7 1.93 1.74
 6 0 -7 2.15 2.12
 -6 0 7 -0.09 1.17
 6 0 -6 1168.49 24.59
 -6 0 6 1070.92 24.65
 6 0 -6 1133.31 31.55
 6 0 -6 1253.8 37.52
 -6 0 6 1109.63 32.52
 -6 0 6 1020.91 40.82
 -6 0 5 1.35 0.65
 6 0 -5 3.28 1.82
 -6 0 5 1.72 1.81
 6 0 -5 3.96 2.55
 6 0 -5 1.61 1.72
 -6 0 5 1.68 2.14
 -6 0 4 53.29 5.01
 6 0 -4 57.63 5.37
 6 0 -4 57.95 6.9
 -6 0 4 58.29 6.76
 -6 0 3 5.67 2.26
 6 0 -3 1.6 1.09
 -6 0 3 1.36 1.54
 6 0 -3 2.02 2.08
 -6 0 3 2.32 2.29
 -6 0 2 3863.57 68.13
 6 0 -2 3901.76 64.89
 -6 0 2 3697.22 57.47
 6 0 -2 3996.67 57.33
 6 0 -2 3583.88 48.11
 -6 0 2 3576.96 74.63
 -6 0 1 3.51 2.82
 6 0 -1 1.4 1.89
 6 0 -1 2.12 1.52
 -6 0 1 4.49 2.66
 6 0 -1 1.4 0.73
 -6 0 1 3.19 3.07
 6 0 0 1331.42 33.98
 -6 0 0 1400.58 31.53
 -6 0 0 1519.88 37.88
 6 0 0 1428.97 31.49
 6 0 0 1479.38 26.99
 -6 0 -1 0.66 1.09
 6 0 1 -0.38 1.35
 6 0 1 0.18 0.63
 6 0 1 1.76 1.34
 -6 0 -1 2.2 1.75
 6 0 2 59.24 6.24
 -6 0 -2 76.36 7.39
 6 0 2 52.71 5.99
 -6 0 -2 58.69 5.72
 -6 0 -2 57.86 4.68
 6 0 2 67.16 5.47
 6 0 2 58.37 5.96
 -6 0 -3 0.62 0.95
 6 0 3 0.35 0.98
 -6 0 -3 0.2 0.65
 6 0 3 0.44 0.66
 6 0 3 0.63 0.65
 -6 0 -3 0.57 0.92
 6 0 3 -0.57 0.67
 -6 0 -4 117.31 8.35
 -6 0 -4 130.85 9.11
 6 0 4 124.56 8.87
 -6 0 -4 116.68 7.29
 6 0 4 122.97 8.89
 6 0 4 119.25 8.09
 6 0 4 115.4 9.19
 -6 0 -5 0.36 1.16
 6 0 5 0.78 0.91
 6 0 5 -0.55 0.64
 -6 0 -5 1.38 1.27
 6 0 5 2.13 1.45
 -6 0 -5 -0.33 0.65
 6 0 5 -0.73 0.94
 6 0 6 1034.81 26.42
 -6 0 -6 1132.21 27.22
 -6 0 -6 1067.8 27.76
 6 0 6 1109.09 29.53
 6 0 6 1107.62 28.88
 -6 0 -6 1075.16 25.92
 -6 0 -6 998.08 27.08
 6 0 6 1062.62 30.59
 6 0 7 1.21 1.14
 -6 0 -7 0.74 1.2
 6 0 7 0.13 1.15
 6 0 7 2.37 1.88
 -6 0 -7 1.4 1.37
 -6 0 -7 2.41 1.77
 -6 0 -7 -0.13 1.2
 -6 0 -8 2.13 1.12
 -6 0 -8 2.94 1.58
 6 0 8 6.79 2.77
 6 0 8 2.8 1.5
 -6 0 -8 7.83 2.41
 -6 0 -8 2.34 1.36
 -6 0 -9 2.35 1.9
 -6 0 -9 1.27 2.66
 6 0 9 -1.05 1.46
 -6 0 -9 3.27 2.53
 6 0 10 4103.37 63.03
 -6 0 -10 4162.54 62.02
 -6 0 -10 4367.11 69.86
 6 0 10 4204.21 72.83
 -6 0 -10 4376.01 67.84
 -6 0 -11 4.54 2.77
 6 0 11 5.24 2.12
 -6 0 -11 7.1 3.95
 6 0 11 3.23 2.55
 -6 0 -11 4.29 2.21
 6 0 12 895.92 24.84
 -6 0 -12 934.03 29.31
 -6 0 -12 939.02 24.51
 6 0 12 945.96 31.6
 -6 0 -12 919.9 15.34
 6 0 13 1.24 1.35
 -6 0 -13 2.35 1.9
 -6 0 -13 5.09 3.02
 -6 0 -13 1.52 0.65
 6 0 14 749.49 22.5
 -6 0 -14 807.29 22.73
 -6 0 -14 828.55 28.51
 6 0 14 801.08 30.34
 -6 0 -14 798.18 16.23
 -6 0 -15 1.3 1.65
 6 0 15 4.82 3.81
 -6 0 -15 -1.1 1.5
 -6 0 -15 1.76 1.13
 -6 0 -16 381.48 12.15
 -6 0 -16 386.82 15.33
 -6 0 -16 386.09 20.1
 -6 0 -17 0.27 0.76
 -6 0 -17 0.18 1.01
 -6 0 -18 212.07 9.87
 -6 0 -18 248.22 16.74
 -6 0 -18 232.47 12.14
 -6 0 -19 1.16 1.16
 -6 0 -19 1.68 2.99
 -6 0 -19 -1.2 1.59
 -6 0 -20 120.18 8.03
 -6 0 -20 131.7 9.31
 -6 0 -20 126.28 12.74
 -6 0 -21 -3.02 2.64
 -6 0 -21 1.55 1.92
 -6 0 -22 582.06 28.95
 -6 0 -23 1.92 3.68
 -6 0 -24 275.67 20.88
 -6 0 -24 285.46 20.57
 -6 0 -25 3.25 4.46
 -6 0 -25 16.9 6.33
 -6 0 -26 262.99 21.82
 -6 0 -27 8.36 5.82
 -6 0 -28 128.7 15.88
 -6 0 -29 -4.88 5.01
 6 1 -27 3.69 3.82
 6 -1 -27 4.52 3.4
 6 1 -26 1.55 3.21
 -6 1 26 4.21 4.04
 -6 -1 26 8.88 4.66
 6 -1 -26 11.29 5.49
 6 1 -25 12.94 5.73
 -6 1 25 12.54 5.56
 -6 -1 25 9.26 5.32
 6 -1 -25 12.06 5.49
 6 1 -24 12.4 5.53
 -6 1 24 -2.31 5.32
 -6 -1 24 9.52 4.74
 6 -1 -24 11.26 5.55
 6 1 -23 5.24 4.35
 -6 1 23 6.38 4.3
 6 -1 -23 12.5 5.64
 -6 -1 23 13.43 6.5
 6 1 -22 2.08 3.2
 -6 1 22 8.69 4.98
 6 -1 -22 14.41 5.78
 -6 -1 22 16.52 6.59
 6 1 -21 25.54 7.03
 6 -1 -21 16.15 6.85
 -6 1 21 6.88 4.84
 -6 -1 21 10.11 5.32
 6 1 -20 108.53 14.45
 -6 -1 20 142.29 16.68
 -6 1 20 152.33 17.97
 6 -1 -20 121.85 14.21
 6 1 -19 485 29.84
 -6 -1 19 579.65 32.59
 6 -1 -19 536.14 28.49
 6 1 -18 91.14 13.14
 -6 -1 18 102.78 13.35
 6 -1 -18 99.67 12.07
 -6 1 18 104.54 14.52
 6 -1 -17 616.83 24.58
 6 1 -17 636.41 33.52
 6 1 -17 596.27 24.32
 -6 -1 17 612.47 25.49
 -6 -1 17 666.2 33.01
 -6 1 17 728.29 37.05
 6 -1 -17 618.83 29.39
 6 -1 -16 405.73 19.81
 6 1 -16 432.21 27.15
 6 1 -16 406.28 19.08
 -6 -1 16 400.34 20.62
 -6 -1 16 424.56 25.41
 -6 1 16 459.04 28.96
 6 -1 -16 405.56 23.22
 6 -1 -15 30.22 5.13
 6 1 -15 34.55 7.96
 6 1 -15 34.22 5.28
 6 -1 -15 33.57 6.9
 -6 -1 15 33.38 6.08
 -6 -1 15 40.64 7.67
 -6 1 15 30.31 7.06
 6 -1 -14 125.48 11.18
 6 1 -14 148.66 15.2
 6 1 -14 144.18 10.07
 -6 -1 14 150.66 13.93
 -6 1 14 168.76 16.34
 6 -1 -14 140.96 13.1
 -6 -1 14 142.42 12.35
 6 -1 -13 72.27 8.21
 6 1 -13 88.81 11.48
 6 1 -13 80.81 7.06
 -6 -1 13 84.57 10.62
 -6 -1 13 80.95 9.97
 -6 1 13 93.8 11.72
 6 -1 -13 73.6 9.34
 -6 -1 13 80.08 9.3
 6 -1 -12 171.53 13.13
 6 1 -12 207.19 11.89
 6 1 -12 221.55 17.6
 6 1 -12 203.27 10.55
 -6 1 12 193.89 13.04
 -6 -1 12 225.34 17.2
 -6 -1 12 208.21 15.46
 -6 1 12 220.04 17.83
 6 -1 -12 195.97 14.98
 -6 -1 12 189.66 14.64
 -6 1 11 26.14 6.12
 6 -1 -11 15.58 3.59
 6 1 -11 31.62 6.69
 6 1 -11 22.75 3.81
 -6 -1 11 23.03 5.42
 6 1 -11 23.8 3.32
 -6 1 11 24.57 4.53
 6 -1 -11 30.88 6.28
 -6 -1 11 26.02 5.64
 -6 -1 11 23.53 5.23
 6 -1 -10 175.63 13.08
 6 1 -10 210.82 11.54
 -6 1 10 240.14 14.54
 6 1 -10 230.3 16.83
 6 1 -10 202.23 8.99
 -6 -1 10 199.31 15.64
 -6 1 10 207.67 13.06
 6 -1 -10 199.2 14.91
 -6 1 10 219.86 16.94
 -6 -1 10 216.32 14.39
 6 1 -10 199.41 11.86
 -6 -1 10 210.71 16.07
 6 -1 -9 37.2 6
 6 1 -9 38.66 4.85
 -6 1 9 44.46 7.59
 -6 1 9 42.38 6.06
 6 1 -9 43.42 7
 6 1 -9 47.73 3.89
 -6 -1 9 43.41 6.88
 -6 1 9 69.92 7.34
 6 -1 -9 45.59 7.16
 -6 -1 9 43.33 6.43
 6 1 -9 42.18 5.28
 -6 -1 9 45.61 7.69
 -6 1 8 334.1 16.67
 6 -1 -8 304 17.05
 6 1 -8 331.08 14.14
 6 1 -8 334.19 18.81
 -6 -1 8 303.15 19.44
 -6 -1 8 334.9 19.41
 -6 1 8 327.7 15.82
 -6 1 8 362.69 21.1
 -6 -1 8 335.09 16.43
 6 1 -8 311.76 13.86
 6 -1 -8 317.45 18.18
 -6 1 7 1102.76 30.4
 6 -1 -7 1083.25 32.51
 6 1 -7 1144.17 27.82
 6 1 -7 1169.83 34.82
 -6 -1 7 1181.48 37.03
 -6 -1 7 1008.78 35.24
 -6 1 7 1165.9 37.82
 -6 -1 7 1124.72 29.94
 6 -1 -7 1107.97 35.13
 6 1 -7 1094.35 26.4
 -6 1 6 1162.62 30.14
 6 -1 -6 1161.93 33.48
 -6 1 6 1248.01 19.24
 -6 -1 6 1203.82 33.88
 6 1 -6 1229.76 29.1
 6 1 -6 1205.75 33.93
 -6 -1 6 1073.49 34.19
 6 1 -6 1201.1 26.73
 -6 -1 6 1190.57 29.58
 6 -1 -6 1215.99 36.71
 -6 1 6 1138.37 41.39
 6 1 -5 2052.07 44.08
 6 1 -5 2151.56 40.65
 6 -1 -5 2014.34 44.84
 -6 1 5 2031.09 40.76
 -6 -1 5 2036.66 45.39
 -6 1 5 2069.03 29.61
 -6 -1 5 2015.56 38.57
 6 -1 -5 2066.12 49.76
 -6 1 5 1983.49 56.49
 6 1 -5 2016.04 35.68
 6 -1 -4 1206.65 32.73
 6 1 -4 1246.77 30.14
 -6 1 4 1224.86 20.99
 -6 1 4 1208.19 29.25
 -6 -1 4 1137.39 32.29
 6 1 -4 1179.87 30.73
 6 -1 -4 1149.71 36.6
 6 1 -4 1163.36 24.95
 -6 -1 4 1170.5 26.2
 -6 1 4 1159.29 42.69
 -6 1 3 967.35 18.71
 -6 1 3 972.3 25.38
 -6 -1 3 971.08 29.45
 6 -1 -3 976.73 28.68
 6 1 -3 1032.57 27.66
 6 1 -3 938.94 25.61
 6 -1 -3 959.77 33.27
 -6 -1 3 937.34 21.91
 -6 1 3 918.47 38.73
 6 -1 -2 506.91 19.88
 -6 1 2 515.54 13.56
 -6 1 2 510.19 17.58
 -6 -1 2 476.98 20.2
 6 1 -2 543.49 20.19
 6 1 -2 472.53 16.78
 6 -1 -2 517.24 24.27
 -6 -1 2 488.46 14.08
 -6 1 2 450.94 27.68
 -6 -1 1 944.55 29.6
 6 -1 -1 965.23 27.94
 6 1 -1 1070.49 29.63
 -6 1 1 964.88 24.93
 -6 1 1 923.62 20.22
 6 1 -1 919.92 23.08
 6 -1 -1 997.93 22.78
 6 -1 -1 1036.01 35
 -6 -1 1 915.53 13.89
 -6 -1 1 929.15 18.9
 -6 1 1 890.86 40.43
 -6 1 0 1003.48 25.65
 -6 -1 0 925.04 29.69
 6 -1 0 955.23 27.88
 6 1 0 1043.4 30.29
 6 1 0 930.83 22.3
 -6 1 0 984.55 21.72
 6 -1 0 982.87 22.81
 6 -1 0 1083.73 36.02
 -6 -1 0 985.8 16.29
 -6 -1 0 935.59 17.98
 -6 1 0 933.47 42.1
 -6 1 -1 30.09 4.24
 6 -1 1 23.13 4.28
 6 1 1 23.37 4.07
 -6 -1 -1 19.34 4.25
 -6 1 -1 23.29 3.24
 6 1 1 25.65 3.29
 6 1 1 30.71 5.16
 6 -1 1 25.54 3.39
 -6 -1 -1 27.34 2.66
 6 -1 1 29.36 5.86
 -6 1 -1 17.21 5.85
 -6 -1 -1 23.02 2.24
 -6 1 -2 1.56 1.23
 6 1 2 2.2 1.23
 6 -1 2 3.3 2.03
 6 1 2 6.33 2.63
 -6 -1 -2 6.02 3.17
 -6 1 -2 3.76 1.58
 6 -1 2 2.44 1.06
 6 1 2 2.68 0.95
 6 -1 2 3.03 1.03
 6 -1 2 6.72 2.31
 -6 1 -2 7.78 3.74
 6 -1 3 949.01 27.62
 6 1 3 910.76 26.89
 -6 -1 -3 959.4 32.04
 -6 1 -3 1010.22 25.92
 6 -1 3 952.08 22.82
 -6 1 -3 966.16 23.68
 6 1 3 944.51 19.07
 -6 1 -3 941.96 42.23
 6 -1 3 986.57 28.12
 -6 1 -3 923.22 22.55
 6 -1 3 968.65 24.25
 6 -1 4 1008.55 28.71
 -6 1 -4 1086.31 27.12
 -6 -1 -4 1082 34.6
 6 1 4 1073.57 31.87
 6 1 4 999.69 28.26
 -6 -1 -4 1044.48 18.09
 6 -1 4 987.62 23.09
 6 1 4 1032.03 19.04
 6 -1 4 1087.98 30.07
 6 1 4 1068.18 29.85
 6 -1 4 1035.76 26.12
 -6 1 -4 968.74 23.88
 -6 1 -4 987.23 41.88
 -6 -1 -4 956.7 15.93
 -6 1 -5 1175.7 28.72
 6 1 5 1204.53 34.27
 6 -1 5 1157.82 31.3
 6 1 5 1148.5 30.13
 -6 -1 -5 1155.66 36.69
 -6 -1 -5 1156.14 18.27
 6 1 5 1169.08 19.45
 6 -1 5 1155.15 24.85
 6 1 5 1163.3 31.57
 6 -1 5 1231.27 32.74
 -6 1 -5 1093.42 42.32
 6 -1 5 1214.66 29.34
 -6 1 -5 1098.16 26.25
 -6 -1 -5 1077.83 18.51
 -6 1 -6 425.92 16.68
 6 1 6 364.05 16.12
 6 -1 6 389.74 17.5
 6 1 6 391.39 19.24
 -6 -1 -6 375.65 20.78
 6 -1 6 360.87 13.16
 -6 -1 -6 378.92 8.56
 -6 1 -6 366.13 14.86
 6 1 6 391.34 17.62
 6 -1 6 414.62 18.56
 -6 1 -6 360.46 22.62
 6 -1 6 388.46 16.4
 -6 -1 -6 360.11 10.13
 6 -1 7 1271.04 33.61
 6 1 7 1242.77 30.56
 -6 -1 -7 1255.81 39.54
 -6 1 -7 1341.39 31.58
 -6 -1 -7 1319.47 18.12
 6 -1 7 1261.48 26.01
 -6 1 -7 1306.3 24.95
 6 1 7 1321.14 34.61
 -6 1 -7 1211.64 40.86
 -6 -1 -7 1286.28 29.63
 6 -1 7 1358.27 35.94
 -6 1 -7 1260.94 30.32
 6 -1 7 1307.7 32.75
 -6 1 -7 1245.88 34.09
 -6 -1 -7 1241.63 22.8
 -6 1 -8 778.8 23.5
 6 -1 8 761.6 25.32
 -6 -1 -8 773.36 30.74
 6 1 8 737.81 21.88
 6 -1 8 767.26 19.23
 -6 -1 -8 705.03 11.87
 -6 1 -8 736.13 18.33
 6 1 8 788.9 26.64
 6 -1 8 748.82 26.46
 6 -1 8 750.7 24.69
 -6 1 -8 729.81 29.93
 -6 -1 -8 739.54 22.42
 -6 1 -8 734.93 23.22
 -6 -1 -8 748.77 17.68
 6 1 9 190.99 10.37
 -6 1 -9 210.54 12.07
 -6 -1 -9 209.54 16.3
 -6 -1 -9 175 5.15
 -6 1 -9 208.24 9.31
 6 -1 9 193.97 9.18
 6 1 9 210.11 13.89
 6 -1 9 206.54 13.85
 6 -1 9 199.28 12.72
 -6 -1 -9 203.72 11.8
 -6 -1 -9 199.27 9.17
 6 1 10 686.24 19.72
 -6 1 -10 739.55 23.66
 -6 -1 -10 720.26 30.59
 6 -1 10 740.54 19
 -6 1 -10 732.93 18.78
 -6 -1 -10 771.89 12.54
 6 -1 10 702.81 25.51
 6 -1 10 739.01 27.36
 6 1 10 761.72 27.22
 -6 -1 -10 673.83 18.89
 -6 1 -11 1464.46 34.94
 -6 -1 -11 1487.32 45.15
 6 1 11 1377.06 28.55
 -6 -1 -11 1458.8 20.3
 6 -1 11 1371.64 28.43
 -6 1 -11 1458.22 28.58
 6 -1 11 1491.2 40.8
 6 1 11 1446.96 39.64
 -6 -1 -11 1338.85 29.43
 6 1 12 94.51 6.66
 -6 1 -12 112.46 9.23
 -6 -1 -12 106.75 12.2
 6 -1 12 97.93 7.04
 -6 -1 -12 105.37 4.52
 -6 1 -12 101.81 7.05
 6 -1 12 109.51 10.87
 6 1 12 103.73 10.25
 -6 -1 -12 96.67 7.58
 -6 1 -13 37.86 5.46
 6 1 13 43.89 4.37
 -6 -1 -13 39.37 7.38
 -6 -1 -13 38.43 2.91
 6 -1 13 38.81 4.68
 -6 1 -13 39.85 4.55
 6 1 13 35.59 6.22
 6 -1 13 55.53 7.86
 -6 -1 -13 37.53 4.9
 6 1 14 10.77 2.08
 -6 1 -14 13.07 3.49
 -6 1 -14 9.64 2.34
 -6 -1 -14 13.32 4.6
 -6 -1 -14 11.51 1.74
 6 -1 14 10.67 3.4
 6 1 14 10.59 3.89
 -6 -1 -14 12.04 2.91
 -6 1 -15 337.49 16.89
 6 1 15 304.13 11.43
 -6 -1 -15 360.77 22.78
 6 -1 15 348.4 20.67
 6 1 15 344.77 20.4
 -6 -1 -15 307.44 9.87
 -6 1 -15 332.75 14.15
 -6 1 -16 27.11 4.96
 6 1 16 21.34 2.89
 6 1 16 22.5 5.46
 6 -1 16 28.21 6.31
 -6 -1 -16 16.98 5.6
 -6 1 -16 24.01 3.79
 -6 1 -17 73.7 8.04
 6 -1 17 70.34 9.91
 6 1 17 58.99 8.79
 -6 1 -17 74.84 6.87
 -6 -1 -17 71.66 10.14
 -6 1 -17 79.61 9.36
 -6 1 -18 20.77 4.48
 6 1 18 18.24 4.72
 -6 -1 -18 23.2 6.34
 -6 1 -18 24.37 4.04
 -6 1 -18 14.91 4.33
 -6 -1 -19 0.81 0.88
 -6 -1 -19 2.41 1.94
 -6 1 -19 3.06 2.04
 -6 1 -19 1.15 3.41
 -6 1 -19 0.14 1.23
 -6 1 -20 106.59 11.57
 -6 1 -20 103.09 8.85
 -6 1 -20 91.33 9.41
 -6 -1 -20 94.41 12.51
 -6 1 -21 103.73 11.91
 -6 1 -21 93.65 8.73
 -6 1 -21 101.57 10.21
 -6 -1 -21 103.83 13.65
 -6 -1 -22 58.53 10.51
 -6 1 -22 44.58 8.49
 -6 1 -22 37.14 6.2
 -6 1 -23 252.45 20.41
 -6 1 -23 237.84 15.81
 -6 -1 -23 216.03 20.17
 -6 -1 -23 224.25 19.55
 -6 -1 -24 12.07 5.6
 -6 1 -24 10.16 5.68
 -6 -1 -24 13.49 6.48
 -6 -1 -25 15.32 5.87
 -6 1 -25 21.92 6.47
 -6 -1 -25 23.81 6.75
 -6 -1 -26 10.54 5.73
 -6 1 -26 11.06 4.83
 -6 -1 -26 22.72 7.2
 -6 -1 -27 57.2 11.88
 -6 1 -27 55 10.8
 -6 -1 -27 50.15 10.48
 -6 -1 -28 -1.06 3.05
 -6 -1 -28 11.84 5.63
 6 -2 -26 61.16 11.93
 6 2 -25 8.45 5.44
 -6 2 25 16.29 7.74
 6 -2 -25 10.15 5.24
 6 2 -24 8.72 4.49
 6 -2 -24 22.02 6.95
 -6 2 24 18.83 8.24
 6 2 -23 106.15 16.57
 -6 2 23 161.59 20.6
 6 -2 -23 124.16 15.84
 6 2 -22 49.71 11.25
 6 -2 -22 63.95 11.08
 -6 2 22 73.9 14.31
 6 2 -21 133.21 18.1
 6 -2 -21 146.56 16.41
 6 2 -20 6.15 4.96
 6 -2 -20 -0.36 2.64
 6 2 -19 177.32 20.07
 6 -2 -19 140.82 15.4
 6 2 -18 13.94 6.27
 6 -2 -18 11.39 5.23
 -6 2 18 21.32 7.02
 6 2 -17 52.36 10.53
 6 -2 -17 53.25 9.11
 -6 2 17 80.17 12.93
 6 2 -16 33.99 8.31
 -6 2 16 45.14 9.31
 6 -2 -16 33.19 7.15
 6 2 -15 8.95 5.06
 6 -2 -15 5.62 2.74
 -6 -2 15 6.86 3.99
 6 -2 -15 -1.59 2.38
 -6 2 15 3.13 3.59
 6 -2 -14 673.35 23.53
 -6 2 14 766.6 26.11
 6 2 -14 651.17 34.01
 6 -2 -14 572.74 20.22
 -6 2 14 768.84 37.1
 6 -2 -14 679.53 31.63
 -6 -2 14 677.37 29.44
 6 -2 -13 5.47 2.64
 -6 2 13 5.14 2.76
 -6 2 13 2.97 2.92
 6 2 -13 12.89 5.5
 6 -2 -13 4.49 1.89
 -6 -2 13 11.18 4.29
 -6 -2 13 5.07 2.43
 6 -2 -13 2.58 2.63
 6 -2 -12 74.31 7.74
 -6 2 12 72.78 7.8
 6 2 -12 72.94 10.8
 -6 -2 12 77.53 10.57
 -6 -2 12 72.97 8.77
 -6 2 12 81.45 11.46
 6 -2 -12 76.82 10.09
 -6 2 11 83.19 8.05
 6 -2 -11 85.11 8.28
 6 2 -11 83.19 10.95
 -6 -2 11 83.93 9.55
 -6 -2 11 92.08 11.31
 -6 -2 11 97.21 5.87
 6 -2 -11 74.29 10.06
 -6 2 11 108.11 13.06
 -6 2 10 149.6 10.52
 6 -2 -10 150.1 11.09
 6 2 -10 151.52 14.33
 -6 -2 10 168.68 15.12
 -6 -2 10 147.12 6.92
 -6 -2 10 130.6 11.63
 -6 2 10 166.72 16.06
 6 -2 -10 153.49 14.12
 6 -2 -9 197.11 12.8
 -6 2 9 207.67 12.07
 6 2 -9 181.92 15.13
 -6 -2 9 191.57 13.03
 -6 -2 9 218.31 16.97
 -6 2 9 198.45 9.52
 -6 -2 9 197.47 7.68
 -6 2 9 207.57 17.72
 6 2 -9 208.29 11.37
 6 -2 -9 204.93 16.17
 6 -2 -8 47.87 6.55
 -6 2 8 49.7 5.96
 6 2 -8 41.8 7.15
 -6 -2 8 44.87 3.49
 -6 2 8 43.7 4.37
 -6 -2 8 54.95 8.27
 6 -2 -8 41.73 7.46
 6 2 -8 50.58 5.4
 6 -2 -7 219.87 13.64
 -6 2 7 219.74 7.66
 -6 2 7 222.6 12.4
 6 2 -7 211.68 15.23
 -6 2 7 196.22 6.02
 -6 -2 7 204.38 7.65
 -6 -2 7 225.3 16.57
 -6 2 7 217.37 9.98
 6 2 -7 239.04 11.11
 6 -2 -7 219.83 16.46
 -6 2 6 304.53 14.69
 6 2 -6 278.3 17.07
 -6 -2 6 282.79 9.25
 -6 -2 6 305.89 19.22
 6 -2 -6 295.81 7.52
 6 -2 -6 310.23 19.33
 6 2 -6 312.19 12.22
 -6 2 5 62.22 6.72
 6 2 -5 46.67 6.72
 -6 -2 5 48.79 7.29
 -6 -2 5 50.84 3.92
 6 2 -5 56.58 4.75
 6 -2 -5 64.45 9.15
 -6 -2 4 2.15 2.53
 6 2 -4 0.61 1.14
 -6 2 4 8.27 2.72
 6 2 -4 2.54 1.42
 6 -2 -4 6.29 3.15
 -6 2 3 227.09 12.6
 -6 -2 3 229.2 16.51
 6 2 -3 216.56 13.77
 6 -2 -3 191.06 5.37
 6 2 -3 220 8.08
 6 -2 -3 245.2 17
 6 2 -2 820.39 26.82
 -6 -2 2 856.86 23.92
 -6 2 2 845.73 25.42
 -6 -2 2 799 31.53
 6 2 -2 810.85 15.3
 6 -2 -2 871.27 32.72
 -6 -2 1 499.45 17.62
 6 2 -1 459.21 19.15
 -6 -2 1 468.12 23.74
 -6 2 1 470.82 18.87
 6 -2 -1 473.24 24.07
 6 2 -1 451.9 9.39
 -6 2 0 166.56 11.14
 -6 -2 0 180.6 14.58
 -6 -2 0 165.33 9.73
 6 2 0 172 11.27
 6 -2 0 164.49 14.31
 -6 -2 -1 39.85 4.8
 6 2 1 34.26 4.86
 -6 -2 -1 37 6.42
 -6 2 -1 43 5.63
 6 -2 1 32.12 6.34
 -6 2 -1 40.17 7.06
 6 2 2 2.96 1.09
 -6 -2 -2 2.82 1.88
 -6 -2 -2 6.93 2.1
 -6 2 -2 3.42 1.08
 6 -2 2 1.59 2.16
 -6 2 -2 4.92 3.22
 -6 2 -3 20.79 4.2
 -6 -2 -3 14.24 4.06
 6 2 3 19.82 3.68
 -6 -2 -3 21.25 3.42
 -6 2 -3 17.74 2.68
 6 -2 3 21.27 5.36
 -6 2 -3 27.19 5.79
 -6 2 -4 78.97 7.89
 -6 -2 -4 68.95 8.95
 -6 -2 -4 64.62 5.74
 6 2 4 62.15 6.14
 6 -2 4 76.43 8.96
 -6 2 -4 65.85 5.48
 6 -2 4 63.35 9.01
 -6 2 -4 56.9 8.25
 -6 -2 -5 74.05 9.62
 -6 2 -5 76.92 8.07
 -6 -2 -5 70.96 5.9
 6 2 5 73.09 6.59
 -6 2 -5 70.7 6.09
 6 -2 5 82.96 9.6
 6 2 5 67.72 8.01
 -6 2 -5 70.83 9.33
 -6 -2 -6 645.72 29.73
 -6 2 -6 732.77 25.7
 -6 -2 -6 751.2 20.13
 -6 2 -6 723.79 23.26
 6 2 6 713.64 20.92
 -6 2 -6 719.64 21.38
 6 2 6 757.25 27.13
 6 -2 6 767.85 29.26
 -6 2 -6 660.06 28.44
 -6 -2 -7 53.54 9
 -6 2 -7 63.48 7.63
 6 2 7 59.43 6.75
 -6 -2 -7 59.67 5.37
 -6 2 -7 56.04 6.36
 -6 2 -7 63.03 6.48
 6 -2 7 62.34 8.42
 6 2 7 54.53 7.3
 -6 2 -7 41.95 6.95
 -6 2 -8 176.24 12.6
 -6 -2 -8 146.12 14.8
 6 2 8 170.82 11.27
 -6 -2 -8 168.63 8.97
 -6 2 -8 162.78 10.8
 6 -2 8 192.09 14.51
 -6 2 -8 164.36 10.97
 6 2 8 172.05 12.83
 -6 2 -8 166.57 14.12
 -6 2 -9 456.99 20.89
 -6 -2 -9 387.7 24.72
 6 2 9 356.91 17.19
 -6 2 -9 416.8 18
 -6 -2 -9 430.45 14.68
 6 2 9 452.9 21.37
 6 -2 9 428.01 22.02
 -6 2 -9 388.08 21.96
 -6 2 -10 306.73 17.29
 -6 -2 -10 288.68 21.84
 6 2 10 275.61 14.38
 -6 2 -10 297.27 15.15
 -6 -2 -10 292.58 11.99
 6 2 10 316.7 18.09
 6 -2 10 292.36 18.48
 -6 2 -10 288.32 19.04
 6 2 11 560.46 19.45
 -6 2 -11 605.47 25.09
 -6 -2 -11 517.76 30.24
 -6 -2 -11 586.1 17.38
 -6 2 -11 605.14 22.31
 6 -2 11 595.68 26.57
 6 2 11 614.68 26.24
 -6 -2 -11 497.33 20.06
 -6 2 -11 568.97 26.88
 6 2 12 29.17 3.99
 -6 2 -12 44.68 7.11
 -6 -2 -12 25.37 5.07
 -6 -2 -12 28.91 8.2
 -6 -2 -12 30.02 3.94
 -6 2 -12 30.11 5.2
 6 -2 12 34.34 6.99
 6 2 12 27.09 5.62
 -6 2 -12 34.18 7.16
 6 2 13 339.87 12.64
 -6 2 -13 375.36 20.21
 -6 -2 -13 360.96 26.8
 -6 -2 -13 358.03 13.58
 -6 2 -13 377.02 17.89
 6 2 13 387.27 21.1
 6 -2 13 373.29 21.29
 -6 -2 -13 333.54 18.34
 -6 2 -13 331.13 20.68
 -6 2 -14 7.13 2.79
 -6 -2 -14 5.84 3
 -6 2 -14 4.41 2.21
 -6 -2 -14 12.97 6.75
 -6 -2 -14 4.57 1.63
 6 2 14 5.86 3.05
 6 -2 14 5.87 2.44
 -6 2 -14 9.73 4.06
 -6 2 -15 127.09 11.97
 -6 -2 -15 122.47 16.51
 -6 2 -15 132.04 11.06
 6 2 15 127.08 12.55
 6 -2 15 136.21 13.31
 -6 -2 -15 114.84 11.73
 -6 2 -16 9 3.67
 6 2 16 8.56 3.63
 6 -2 16 12.95 4.19
 -6 2 -16 11.81 3.28
 -6 2 -17 55.3 8.51
 6 -2 17 56.46 8.95
 6 2 17 56.83 9.22
 -6 -2 -17 56.81 12.38
 -6 2 -17 53.94 7.38
 -6 2 -18 326.14 20.83
 -6 -2 -18 284.57 26.78
 6 2 18 320.72 20.92
 6 -2 18 334.18 21.86
 -6 2 -18 297.45 17.65
 -6 2 -19 56.81 8.99
 6 -2 19 48.14 8.51
 6 2 19 43.82 8.35
 -6 -2 -19 38.87 9.91
 -6 2 -19 38.81 6.74
 -6 2 -20 87.41 11.22
 -6 -2 -20 79.31 14.25
 -6 2 -20 79.09 9.36
 6 -2 20 83.92 11.29
 6 2 20 75.9 10.65
 -6 2 -21 111.51 12.94
 -6 -2 -21 112.69 17.45
 -6 2 -21 96.51 10.64
 6 -2 21 99.13 12.54
 -6 -2 -21 102.29 13.73
 -6 2 -22 19.99 5.56
 -6 -2 -22 14.79 8.19
 -6 2 -22 15.74 5.07
 6 -2 22 16.37 5.7
 -6 -2 -22 6.97 5.52
 -6 2 -23 200.77 17.87
 -6 -2 -23 200.06 23.21
 -6 -2 -23 190.93 19.62
 -6 -2 -24 5.49 6.45
 -6 2 -24 8.52 4.14
 -6 -2 -24 4.01 3.25
 -6 -2 -25 88.8 16.03
 -6 2 -25 105.47 13.55
 -6 -2 -25 96.84 14.88
 -6 -2 -26 6.27 4.25
 -6 3 22 12.76 6.35
 6 3 -21 62.7 13.45
 -6 3 21 83.04 15.25
 6 -3 -21 43.04 10.2
 6 3 -20 9.23 5.35
 6 -3 -20 8.42 4.39
 -6 3 20 16.08 8.33
 6 3 -19 4.52 3.57
 -6 3 19 5.8 4.77
 6 -3 -19 -4.35 3.86
 6 3 -18 161.59 20.15
 -6 3 18 195.58 21.51
 6 -3 -18 161.01 17.71
 6 3 -17 3.31 3.76
 -6 3 17 3.46 3.89
 6 -3 -17 0.85 2.24
 6 3 -16 69.51 12.82
 -6 3 16 78.69 13.22
 6 -3 -16 63.12 11.01
 6 3 -15 92.69 14
 6 -3 -15 76.86 11.9
 -6 3 15 113.27 15.6
 6 3 -14 8.64 5.66
 -6 3 14 2.56 2.84
 -6 3 14 1.45 1.87
 6 -3 -14 3.6 3.55
 -6 3 13 141.63 10.79
 6 3 -13 140.59 16.78
 -6 -3 13 154.14 9.27
 6 -3 -13 127.9 14.74
 -6 3 12 16.75 3.91
 -6 3 12 19.88 6.83
 6 3 -12 17.7 6.4
 -6 -3 12 15.56 2.9
 6 -3 -12 14.97 5.12
 -6 3 11 268.35 14.8
 6 3 -11 247.23 21.14
 -6 -3 11 240.18 11.54
 -6 3 11 285.86 23.38
 6 -3 -11 249.52 20.27
 -6 3 10 36.56 5.65
 -6 3 10 29.71 9.12
 6 3 -10 37.25 8.74
 -6 -3 10 33.2 4.49
 -6 -3 10 32.38 7.25
 6 -3 -10 43.2 8.74
 -6 3 9 780.88 26.02
 6 3 -9 714.4 34.16
 -6 -3 9 757.46 21.36
 -6 -3 9 770.68 34.17
 6 -3 -9 729.89 34.39
 -6 3 8 11.98 3.85
 6 3 -8 23.3 7
 -6 -3 8 9.09 2.57
 -6 -3 8 11.96 5.23
 6 -3 -8 13.54 5.77
 6 3 -8 15.22 3.85
 -6 3 7 125.36 10.25
 6 3 -7 131.74 14.04
 -6 -3 7 117.14 8.37
 -6 -3 7 126.43 13.33
 6 3 -7 127.74 8.55
 6 -3 -7 112.72 13.24
 -6 3 6 378.88 18.22
 -6 3 6 368.53 16.37
 6 3 -6 369.34 22.99
 -6 -3 6 349.28 14.93
 -6 -3 6 381.69 22.64
 6 3 -6 393.74 14.56
 6 -3 -6 389.01 24.27
 -6 3 5 11.14 3.31
 6 3 -5 11.92 5.15
 -6 3 5 9.87 3.13
 -6 -3 5 6.58 3.06
 6 -3 -5 17.76 6.34
 6 3 -5 7.58 2.12
 -6 3 4 183.3 12.81
 -6 3 4 189.44 13.09
 6 3 -4 192.69 15.88
 -6 -3 4 206.6 16.29
 6 3 -4 206.95 9.19
 6 -3 -4 214.17 17.82
 -6 3 3 201.04 13.63
 6 3 -3 192.63 15.49
 -6 -3 3 206.19 15.94
 6 3 -3 210.32 8.58
 6 -3 -3 193.41 16.88
 -6 3 2 86.32 9.05
 6 3 -2 80.43 9.96
 -6 -3 2 79.96 9.77
 6 -3 -2 92 11.74
 6 3 -2 89.03 5.01
 -6 3 1 59.39 7.61
 6 3 -1 61.34 8.43
 -6 -3 1 59.66 7.71
 6 3 -1 56.72 3.58
 6 -3 -1 73.01 10.49
 6 3 0 5.43 3.1
 -6 -3 0 12.26 6.03
 -6 3 0 8.13 3.64
 6 -3 0 1.67 2.91
 6 3 0 3.09 0.76
 6 3 1 626.69 26.58
 -6 3 -1 673.77 26.91
 -6 -3 -1 662.64 32.71
 6 -3 1 683.04 32.38
 -6 3 -2 107.66 11
 -6 -3 -2 93.4 12.92
 6 -3 2 100.96 12.96
 6 3 2 91.37 9.9
 -6 3 -3 1189.83 37.16
 -6 -3 -3 1139.19 43.19
 6 3 3 1123.58 35.25
 -6 3 -3 1086.96 22.31
 6 -3 3 1211.38 44.56
 -6 3 -4 20.44 5.27
 6 3 4 13.5 4.11
 -6 -3 -4 17.07 6.88
 -6 3 -4 9.47 2.38
 6 -3 4 8.8 4.27
 -6 3 -5 106.23 11.02
 -6 -3 -5 101.22 12.29
 -6 3 -5 100.15 7.29
 6 3 5 104.47 10.84
 6 -3 5 118.23 13.36
 6 -3 5 119.39 13.46
 6 3 5 101.2 9.9
 -6 3 -6 139.2 13.08
 -6 -3 -6 148.68 15.03
 6 3 6 146.04 12.67
 6 -3 6 148.35 14.76
 6 -3 6 157.78 15.47
 -6 3 -6 144.13 9.44
 -6 3 -6 135.81 11.77
 6 3 6 124.93 10.85
 -6 3 -7 80.59 10.07
 -6 3 -7 61.62 7.99
 -6 -3 -7 55.53 9.4
 6 3 7 57.61 7.93
 6 -3 7 70.89 10.9
 -6 3 -7 62.44 6.84
 -6 3 -8 118.32 12.34
 -6 -3 -8 103.71 13.2
 -6 3 -8 129.47 11.69
 6 3 8 126.45 12.03
 6 -3 8 139.28 14.39
 -6 3 -8 115.5 10.59
 -6 3 -9 48.32 8.14
 6 3 9 52.89 7.96
 6 -3 9 55.8 9.43
 -6 -3 -9 40.39 8.09
 -6 3 -9 44.72 7.34
 -6 3 -10 163.66 15.01
 -6 -3 -10 140.43 15.17
 6 3 10 158.65 13.78
 6 -3 10 154.44 15.18
 -6 3 -10 144.93 12.91
 -6 3 -11 10.23 4.34
 6 -3 11 5.32 4.34
 6 3 11 8.88 3.64
 -6 -3 -11 8.01 4.73
 -6 3 -11 8.21 3.64
 -6 3 -12 -0.12 2.51
 6 3 12 11.43 3.93
 6 -3 12 8.77 4.12
 -6 -3 -12 2.77 2.26
 -6 3 -12 11.89 4.36
 -6 -3 -13 94.28 13.32
 -6 3 -13 133.65 13.96
 6 -3 13 111.94 13.21
 6 3 13 118.58 12.17
 -6 3 -13 112.91 11.88
 -6 3 -14 79.6 11.02
 6 -3 14 79.14 11.17
 6 3 14 79.45 10.26
 -6 -3 -14 62.32 11.03
 -6 3 -14 62.77 8.89
 -6 3 -15 271.4 20.8
 -6 -3 -15 239.36 21.62
 -6 3 -15 270.9 18.71
 6 -3 15 272.22 20.35
 6 3 15 270.91 19.19
 -6 3 -16 31.3 7.93
 -6 -3 -16 39.92 9.28
 -6 3 -16 36.98 7.32
 6 3 16 29.18 6.47
 6 -3 16 37.82 7.65
 -6 -3 -16 30.18 7.79
 -6 3 -17 61.48 10.44
 -6 -3 -17 46.93 10.42
 -6 3 -17 57.67 8.78
 6 3 17 42.24 8.15
 6 -3 17 54.62 9.54
 -6 -3 -17 46.62 9.69
 -6 3 -18 6.07 4.47
 -6 -3 -18 0.12 2.23
 -6 3 -18 7.53 3.79
 6 3 18 8.35 4.06
 6 -3 18 4.57 3.54
 -6 -3 -18 5.48 3.8
 -6 3 -19 3.13 3.48
 -6 -3 -19 3.33 3.72
 -6 3 -19 9.7 4.33
 6 3 19 4.27 3.78
 6 -3 19 10.82 4.66
 -6 -3 -19 6.7 4.42
 -6 3 -20 10.75 4.98
 -6 -3 -20 11.64 5.8
 -6 3 -20 10.66 4.38
 6 3 20 5.42 3.42
 6 -3 20 5.24 3.99
 -6 -3 -20 6.75 4.51
 -6 3 -21 -0.8 3.74
 -6 3 -21 1.73 2.53
 -6 -3 -21 0.83 2.95
 6 -3 21 7.14 4.04
 -6 -3 -21 1.61 2.84
 -6 3 -22 22.92 6.05
 -6 3 -22 33.7 8.37
 -6 3 -23 19.68 6.36
 -6 3 -24 1.23 4.47
 -6 4 18 6 5.52
 -6 4 17 1.77 2.99
 -6 4 16 6.33 3.14
 6 4 -15 66 13.21
 -6 4 15 85.93 15.3
 6 -4 -15 64.84 12.18
 6 4 -14 61.63 12.6
 -6 4 14 69.69 13.2
 6 -4 -14 53.01 11.46
 6 4 -13 123.07 17.53
 6 -4 -13 96.63 14.4
 -6 4 13 105.04 16.39
 6 4 -12 42.86 10.5
 -6 4 12 55.53 11.62
 6 -4 -12 37.89 9.04
 6 4 -11 6.62 4.06
 -6 4 11 18.26 7.26
 -6 4 11 15.71 4.34
 6 -4 -11 7.59 3.82
 6 4 -10 3.98 4.12
 -6 4 10 9.16 4.12
 -6 4 10 7.46 6.44
 6 -4 -10 5.35 3.88
 6 4 -9 30.08 8.25
 -6 4 9 50.92 11.06
 -6 4 9 31.3 5.82
 6 -4 -9 31.88 8.46
 6 4 -8 0.86 2.42
 -6 4 8 3.89 3.28
 6 -4 -8 4.51 4.34
 6 4 -7 56.86 10.64
 -6 4 7 60.86 8.2
 6 -4 -7 60.89 11.09
 -6 4 6 3.42 2.82
 6 4 -6 3.88 2.94
 -6 -4 6 0.6 2.19
 -6 4 5 23.35 5.25
 6 4 -5 31.54 7.8
 -6 -4 5 36.27 7.14
 6 -4 -5 31.29 8
 -6 -4 5 26.6 5.77
 -6 4 4 9.61 4.32
 6 4 -4 22.86 6.36
 -6 -4 4 18.94 5.38
 6 -4 -4 29.67 7.99
 -6 -4 4 11.42 4.24
 -6 4 3 73.11 9.72
 6 4 -3 75.45 11.61
 -6 -4 3 72.79 9.87
 -6 -4 3 81.59 10.46
 6 -4 -3 102.15 13.74
 -6 4 2 42.26 7.47
 6 4 -2 43.46 9.22
 -6 -4 2 46.13 7.79
 6 -4 -2 44.26 9.39
 -6 -4 2 37.72 7.55
 -6 4 1 173.99 15.15
 6 4 -1 174.65 16.75
 -6 -4 1 179.64 14.95
 -6 -4 1 177.02 15.72
 6 -4 -1 184.37 18.44
 -6 4 0 1.05 1.86
 6 4 0 5.7 3.94
 -6 -4 0 5.07 3.51
 6 -4 0 7.84 5.03
 -6 -4 0 0.17 2.66
 -6 4 -1 9.28 4.05
 6 4 1 9.48 4.9
 -6 -4 -1 11.44 3.99
 6 -4 1 10.1 5.75
 -6 -4 -1 8.59 4.19
 -6 4 -2 21.01 6.23
 6 4 2 21.73 6.33
 -6 -4 -2 22.32 5.25
 6 -4 2 19.99 6.23
 -6 -4 -2 34.31 7.28
 -6 4 -3 36.6 7.88
 6 4 3 35.79 7.42
 -6 -4 -3 29.75 5.88
 6 -4 3 38.76 8.94
 -6 -4 -3 33 7.1
 -6 4 -4 7.68 4.26
 6 4 4 13.91 5.62
 6 4 4 17.87 5.12
 -6 -4 -4 12.48 3.68
 6 -4 4 11.44 5.83
 -6 -4 -4 9.78 4.81
 -6 4 -5 144.97 14.94
 6 4 5 121 12.44
 6 -4 5 138.15 16.23
 6 -4 5 140.5 16.91
 -6 -4 -5 131.88 14.7
 -6 4 -6 105.16 13.49
 -6 -4 -6 103.95 14.98
 6 -4 6 103.74 14.33
 6 4 6 97.92 11.21
 6 -4 6 99.04 14.37
 -6 -4 -6 94.51 12.59
 -6 4 -7 132.25 14.87
 -6 -4 -7 130.14 16.12
 6 4 7 141.34 13.5
 6 -4 7 143.71 16.87
 -6 -4 -7 109.24 13.67
 -6 4 -8 87.98 12.39
 -6 -4 -8 97.79 13.91
 6 4 8 89.22 10.78
 6 -4 8 83.75 13.2
 -6 -4 -8 66.77 10.68
 -6 4 -9 13.75 5.55
 -6 -4 -9 14.51 6.25
 -6 4 -9 12.33 5
 6 4 9 2.43 1.59
 6 -4 9 10.94 5.33
 -6 -4 -9 1.29 2.16
 -6 4 -10 15.59 6.11
 -6 4 -10 7.27 4.31
 -6 -4 -10 4.23 3.33
 6 4 10 11.47 4.27
 6 -4 10 8.35 5.37
 -6 -4 -10 10.13 5.42
 -6 4 -11 28.11 7.89
 -6 4 -11 34.03 7.73
 -6 -4 -11 38.63 8.79
 6 -4 11 34.65 8.27
 6 4 11 25.08 6.06
 -6 -4 -11 32.52 8.2
 -6 4 -12 10.23 5.44
 -6 4 -12 6.99 4.12
 -6 -4 -12 5.82 5.68
 6 -4 12 3.17 4.15
 -6 -4 -12 5.56 3.26
 -6 4 -13 2.95 4.7
 -6 4 -13 9.79 4.8
 -6 -4 -13 4.57 5.38
 6 -4 13 7.22 5.31
 -6 -4 -13 5.62 4.13
 -6 4 -14 32.63 8.75
 -6 4 -14 35.44 7.84
 -6 -4 -14 35.04 9.22
 6 -4 14 33.04 8.32
 -6 -4 -14 35.49 8.91
 -6 4 -15 13.5 6.68
 -6 -4 -15 16.78 6.71
 -6 4 -15 12.93 5.34
 6 -4 15 19.29 7.14
 -6 -4 -15 8.49 4.94
 -6 4 -16 19.31 6.6
 -6 -4 -16 26.92 8.14
 -6 4 -17 70.61 11.87
 -6 -4 -17 63.28 11.55
 -6 4 -18 57.99 10.76
 -6 4 -19 66.8 11.55
 -6 4 -20 52.2 10.49
 -6 5 9 8.35 7.75
 -6 5 8 39.51 10.95
 -6 5 6 6.44 3.6
 6 -5 -6 3.46 3.93
 -6 5 5 -2.05 2.51
 6 -5 -5 4.61 4.45
 -6 5 4 -3.1 2.15
 6 -5 -4 5.02 4.94
 -6 5 3 2.87 3.84
 6 -5 -3 4.68 4.62
 6 5 -2 38.26 9.78
 -6 5 2 21.35 6.01
 6 -5 -2 19.1 6.25
 6 5 -1 3.14 3.65
 -6 5 1 4.54 3.99
 6 -5 -1 1.01 3.78
 6 5 0 84.87 13.56
 -6 5 0 76.88 11.78
 6 5 1 6.13 4.87
 -6 5 -1 8.77 4.48
 -6 -5 -1 4.1 5.17
 6 5 2 145.66 17.36
 -6 5 -2 156.08 17.05
 -6 -5 -2 122.17 15.5
 -6 -5 -3 10.07 5.13
 -6 -5 -4 77.22 13.06
 -6 -5 -5 0.23 3.78
 -6 -5 -6 12.73 6.01
 -6 -5 -7 8.9 5.6
 -7 0 26 -5.3 5.02
 -7 0 25 20.57 6.92
 7 0 -24 5.41 5.88
 -7 0 24 13.62 7.14
 7 0 -23 681.06 35.81
 -7 0 23 796.63 45.63
 -7 0 22 5.96 5.87
 7 0 -22 3.42 4.6
 7 0 -21 72.23 11.07
 -7 0 21 98.99 14.9
 -7 0 20 -4.54 4.24
 7 0 -20 0.7 3.57
 7 0 -19 549.64 29.27
 -7 0 19 699.52 38.09
 -7 0 18 1.01 3.17
 7 0 -18 5.75 3.85
 7 0 -17 496.75 15.81
 7 0 -17 490.96 26.34
 -7 0 17 558.85 32.32
 7 0 -16 -0.13 1.13
 7 0 -16 -0.6 2.27
 -7 0 16 -1.93 2.22
 7 0 -15 161.99 8.36
 7 0 -15 147.99 13.84
 -7 0 15 167.32 15.6
 -7 0 15 188.72 17.48
 7 0 -14 -0.2 0.96
 -7 0 14 0.74 1.53
 7 0 -14 -1.24 2.97
 -7 0 14 0.13 1.62
 7 0 -13 333.79 11.99
 7 0 -13 296.07 19.21
 -7 0 13 329.82 21.22
 -7 0 13 367.46 23.31
 7 0 -12 1.68 1.21
 -7 0 12 -0.14 1.96
 7 0 -12 1.24 1.3
 -7 0 12 3.18 2.66
 7 0 -11 872.33 20.49
 -7 0 11 828.12 33.06
 7 0 -11 783.41 31.66
 -7 0 11 909.46 34.98
 7 0 -10 5.99 1.85
 -7 0 10 -1.33 2.11
 -7 0 10 1.24 2.61
 7 0 -10 2.39 2.32
 7 0 -9 666.22 24.52
 7 0 -9 657.06 17.92
 7 0 -9 652.94 27.98
 -7 0 9 572.21 26.02
 -7 0 9 611.65 27.07
 -7 0 9 526.85 29.75
 7 0 -8 3.93 2.34
 -7 0 8 2.18 1.71
 7 0 -8 8.71 4.78
 -7 0 8 6 4.03
 -7 0 8 3.87 1.93
 7 0 -7 7137.1 101.02
 7 0 -7 6918.26 85.94
 -7 0 7 6504.87 87.79
 7 0 -7 7603.24 113.82
 -7 0 7 6628.57 103.34
 -7 0 7 6228.81 121.66
 7 0 -6 4.58 2.49
 -7 0 6 -0.9 0.96
 -7 0 6 3.8 3.28
 -7 0 6 1.37 4.26
 7 0 -5 1534.87 38.26
 -7 0 5 1280.51 29.46
 7 0 -5 1424.92 29.88
 -7 0 5 1214.37 48.49
 -7 0 5 1337.16 37.11
 -7 0 4 0.65 0.87
 7 0 -4 -1.93 1.86
 7 0 -4 2.26 2.34
 -7 0 4 4.14 2.43
 -7 0 4 0.47 1.99
 -7 0 3 4.17 2.14
 7 0 -3 2.27 1.15
 7 0 -3 4.46 1.33
 -7 0 3 2.75 2.28
 -7 0 2 2.73 1.96
 7 0 -2 1.13 1.78
 -7 0 2 5.03 2.73
 7 0 -2 -1.1 1.53
 7 0 -2 0.57 0.82
 -7 0 2 1.59 2.37
 7 0 -1 52.29 5.85
 -7 0 1 54 7.41
 -7 0 1 47.66 5.88
 7 0 -1 46.17 6.36
 -7 0 1 37.87 7.49
 7 0 -1 43.23 4.3
 -7 0 0 2.21 2.23
 7 0 0 0.38 0.76
 -7 0 0 1.75 1.78
 7 0 0 2.01 1.54
 7 0 0 1.64 1.19
 -7 0 0 4.33 2.78
 7 0 1 934.55 29.47
 -7 0 -1 1010.42 27.5
 7 0 1 1014.44 28.72
 -7 0 -1 1055.98 32.33
 7 0 1 1024.78 23.87
 -7 0 -2 3.38 2.17
 7 0 2 0.22 1.48
 7 0 2 1.39 1.3
 7 0 2 0.24 0.82
 -7 0 -2 0.85 0.51
 -7 0 -2 -0.7 1.53
 7 0 2 0.62 1.15
 7 0 3 189.11 12.35
 -7 0 -3 207.4 11.92
 -7 0 -3 219.15 13.44
 -7 0 -3 214.03 10.04
 7 0 3 215.02 11.07
 7 0 3 203.16 12.33
 7 0 3 214.3 13.16
 7 0 4 0.96 1.5
 -7 0 -4 2.95 2.11
 7 0 4 1.53 1.38
 -7 0 -4 1.59 1.12
 7 0 4 1.33 1.52
 -7 0 -4 1.73 1.51
 7 0 4 2.09 1.93
 7 0 5 2754.67 51.97
 -7 0 -5 2819.47 51.79
 -7 0 -5 2987.44 53.41
 7 0 5 2927.27 54.1
 -7 0 -5 2816.2 46.72
 7 0 5 2974.54 52.19
 7 0 5 2742.2 33.06
 7 0 5 2992.24 57.17
 -7 0 -6 0.72 2.18
 7 0 6 3 1.82
 -7 0 -6 2.06 2.09
 7 0 6 1.27 2.49
 7 0 6 0.23 1.75
 -7 0 -6 2.15 2.66
 7 0 6 3.39 3.05
 7 0 7 3025.06 54.02
 -7 0 -7 2972.34 55.16
 -7 0 -7 3136.34 54.26
 7 0 7 3135.48 58.77
 -7 0 -7 2919.57 54.88
 -7 0 -7 3074.41 52.3
 7 0 8 2.65 1.55
 -7 0 -8 0.53 1.81
 7 0 8 -1.51 2.15
 -7 0 -8 3.23 2.03
 7 0 8 0.34 1.57
 -7 0 -8 1.06 2.03
 -7 0 -9 80.9 7.99
 7 0 9 73.47 7.3
 -7 0 -9 80.23 7.38
 -7 0 -9 85.16 7.99
 7 0 10 -0.07 1.78
 -7 0 -10 -0.66 1.18
 -7 0 -10 0.58 1.7
 7 0 10 0.96 1.53
 7 0 11 6.38 2.3
 -7 0 -11 5.66 2.21
 -7 0 -11 4.34 2.18
 7 0 11 1.58 2.17
 -7 0 -11 1.48 1.21
 7 0 12 2.28 1.15
 -7 0 -12 -1.12 1.8
 7 0 12 2.03 1.76
 -7 0 -12 -1.73 1.92
 7 0 13 16.37 3.49
 -7 0 -13 20.21 3.72
 7 0 13 16.07 4.46
 -7 0 -13 20.41 4.54
 7 0 14 1.16 1.02
 -7 0 -14 -0.27 0.9
 7 0 14 1.1 1.9
 -7 0 -14 -0.12 1.31
 -7 0 -14 0.59 0.51
 -7 0 -15 169.27 10.69
 7 0 15 160.59 10.72
 -7 0 -15 182.04 13.71
 7 0 15 150.62 13.55
 -7 0 -15 165.29 5.91
 7 0 16 0.88 1.34
 -7 0 -16 2.1 1.46
 7 0 16 0.31 1.94
 -7 0 -16 1.12 0.8
 -7 0 -16 4.81 3.21
 -7 0 -17 1205.62 30.71
 -7 0 -17 1204.4 38.5
 7 0 17 1219.79 41.65
 -7 0 -17 1196.84 21.79
 -7 0 -18 1.74 1.55
 -7 0 -18 2.4 2.51
 -7 0 -19 227.33 13.04
 -7 0 -19 224.24 16.87
 -7 0 -20 5.48 3.97
 -7 0 -20 0.67 1.11
 -7 0 -21 86.36 10.82
 -7 0 -22 6.82 3.85
 -7 0 -23 4.8 4.69
 -7 0 -24 1.29 2.36
 -7 0 -25 155.76 16.35
 -7 0 -26 -2.85 3.82
 -7 0 -27 40.5 8.85
 -7 0 -28 6.93 5.32
 7 -1 -27 64.5 13.06
 7 1 -26 16.52 5.96
 7 -1 -26 36.12 9.54
 -7 -1 26 44.98 11.59
 7 1 -25 23.48 7.39
 -7 1 25 35.82 9.69
 7 -1 -25 56.03 11.29
 -7 -1 25 64.43 13.54
 7 1 -24 55 11.03
 -7 -1 24 96.35 15.81
 -7 1 24 90.29 16.12
 7 -1 -24 83.92 13.15
 7 1 -23 40.52 9.6
 -7 1 23 85.82 15.14
 7 -1 -23 61.75 12.17
 -7 -1 23 67.12 12.97
 7 1 -22 343.09 26.66
 -7 -1 22 423.2 31.88
 7 -1 -22 425.74 28.42
 7 1 -21 39.68 9.11
 7 -1 -21 42.49 9.19
 -7 -1 21 50.57 11.38
 -7 1 21 62.05 13.23
 7 1 -20 26.31 6.95
 7 -1 -20 45.12 8.9
 -7 -1 20 48.31 10.11
 -7 1 20 39.4 9.8
 7 1 -19 10.11 5.27
 7 -1 -19 14.56 6.28
 -7 -1 19 15.25 6.21
 -7 1 19 16.66 7.43
 7 1 -18 272.36 22.75
 -7 -1 18 303.11 23.74
 -7 1 18 348 27.24
 7 -1 -18 287.14 21.41
 7 1 -17 19.13 6.43
 7 1 -17 10.17 3.4
 -7 1 17 30.33 8.25
 7 -1 -17 18.44 5.7
 -7 -1 17 16.51 5.94
 7 1 -16 7.61 4.4
 7 1 -16 5.98 2.42
 7 -1 -16 3.55 3.08
 -7 -1 16 1.72 2.81
 -7 1 16 6.59 4.89
 -7 -1 16 5.05 3.09
 7 1 -15 1.19 1.85
 7 1 -15 0.63 1
 -7 -1 15 -1.92 2.99
 -7 1 15 -1.92 3.1
 7 -1 -15 4.08 2.64
 -7 -1 15 0.32 1.22
 -7 -1 15 -1.36 1.84
 7 1 -14 31.06 7.56
 7 1 -14 30.82 4.33
 -7 -1 14 30.16 7.12
 7 -1 -14 39.65 7.62
 -7 -1 14 21.21 5.24
 -7 1 14 27.15 6.73
 -7 -1 14 28.86 6.3
 7 1 -13 22.42 6.36
 7 1 -13 16.6 3.17
 -7 1 13 17.92 4.47
 -7 -1 13 18.86 5.6
 -7 1 13 23.32 6.07
 7 -1 -13 18.85 5.58
 -7 -1 13 17.52 4.82
 -7 -1 13 17.18 4.81
 7 -1 -12 540.42 25.45
 7 1 -12 638.86 31.4
 7 1 -12 566.06 16.58
 -7 1 12 583.92 25.04
 -7 -1 12 588.8 29.89
 -7 -1 12 622.32 28.31
 -7 1 12 649.31 32.06
 7 -1 -12 566.02 27.1
 -7 -1 12 530.86 27.56
 7 -1 -11 103.75 11.02
 7 1 -11 128.21 13.81
 7 1 -11 101.04 6.08
 -7 1 11 112.11 10.6
 -7 -1 11 113.7 12.65
 -7 -1 11 110.91 11.35
 -7 1 11 127.72 13.99
 7 -1 -11 103 11.43
 -7 -1 11 103.96 12.16
 7 1 -10 1561.97 34.7
 -7 1 10 1777.11 43.6
 7 -1 -10 1331.53 40.92
 7 1 -10 1734.55 50.06
 7 1 -10 1423.74 24.45
 -7 -1 10 1583.19 48.76
 -7 1 10 1544.73 41.02
 -7 -1 10 1586.66 43.1
 7 -1 -10 1536.22 45.06
 -7 -1 10 1466.83 47.65
 -7 1 10 1660.49 50.47
 -7 1 9 78.02 8.86
 7 -1 -9 57.81 8.16
 7 1 -9 61.18 6.34
 7 1 -9 67.66 9.35
 -7 -1 9 59.18 9.15
 -7 -1 9 63.21 9.19
 -7 1 9 64.92 7.76
 -7 -1 9 70.96 8.47
 7 -1 -9 61.53 8.82
 7 1 -9 55.34 6.31
 -7 1 9 76.73 10.24
 7 -1 -8 345.41 19.56
 7 1 -8 390.33 16.11
 -7 1 8 398.82 19.48
 7 1 -8 408.21 21.84
 7 -1 -8 355.03 21.05
 -7 -1 8 330.02 21.73
 -7 -1 8 376.52 22
 -7 1 8 402.01 22.96
 -7 -1 8 381.82 18.72
 7 1 -8 367.62 15.97
 7 1 -7 83.24 7.44
 7 -1 -7 69.36 8.75
 -7 1 7 79.96 8.6
 -7 1 7 74.93 4.13
 -7 -1 7 87.34 9.26
 7 1 -7 81.68 9.48
 7 -1 -7 80.47 9.86
 -7 -1 7 65.52 9.22
 7 1 -7 79.61 7.12
 -7 1 7 87.67 10.68
 -7 -1 7 84.73 8.36
 7 1 -6 829.64 24.37
 -7 1 6 792.89 16.69
 -7 -1 6 799.66 28.14
 7 -1 -6 708.67 28.02
 -7 1 6 745.73 25.6
 7 1 -6 780.6 28.34
 -7 -1 6 696.06 29.34
 7 -1 -6 721.71 30.32
 7 1 -6 726.34 21.58
 -7 -1 6 743.38 24.25
 -7 1 5 107.9 9.18
 7 1 -5 112.15 8.87
 -7 -1 5 104.56 9.85
 7 -1 -5 104.95 10.29
 -7 1 5 104.18 6.15
 7 1 -5 116.7 10.11
 7 -1 -5 96.8 11.06
 -7 -1 5 105.49 10.51
 -7 -1 5 98.27 8.13
 7 -1 -4 460.23 21.56
 -7 1 4 464.57 13.4
 7 1 -4 486.91 19.16
 -7 -1 4 479.54 21.32
 -7 1 4 448.7 18.49
 7 1 -4 481.05 19.81
 7 -1 -4 457.5 23.99
 -7 -1 4 462.51 17.19
 -7 1 3 315.29 15.1
 7 -1 -3 320.58 17.78
 7 1 -3 363.88 16.86
 -7 1 3 328.62 11.41
 -7 -1 3 327.59 17.44
 7 1 -3 310.11 15.01
 7 -1 -3 341.58 20.64
 -7 -1 3 316.55 13.24
 -7 1 3 284.64 24.12
 -7 1 2 741.75 23.3
 -7 -1 2 736.87 26.8
 7 -1 -2 713.26 26.41
 -7 1 2 739.1 18.1
 7 1 -2 792.04 26.24
 7 1 -2 701.13 23.65
 7 1 -2 700.17 21.99
 7 -1 -2 785.58 31.63
 -7 -1 2 693.75 19.21
 -7 1 2 724.99 39.23
 7 -1 -1 13.9 3.68
 7 1 -1 8.49 2.68
 -7 1 1 13.35 3.21
 7 1 -1 13.27 2.8
 -7 -1 1 13.86 3.27
 7 1 -1 19.99 4.48
 -7 1 1 14.5 2.52
 -7 -1 1 13.19 1.37
 7 -1 -1 16.45 3.02
 7 -1 -1 11.53 3.95
 -7 -1 1 13.57 2.25
 -7 1 1 13.68 5.92
 -7 1 0 287.91 13.95
 -7 1 0 299.19 11.89
 -7 -1 0 295.83 17.18
 7 -1 0 305.76 16.63
 7 1 0 344.39 17.66
 7 1 0 280.13 14.85
 7 1 0 291.63 12.28
 -7 -1 0 283.22 7.73
 7 -1 0 349.96 20.7
 7 -1 0 304.26 13.26
 -7 -1 0 273.1 10.37
 -7 1 0 308.05 26.04
 7 1 1 60.41 7.42
 7 -1 1 62.87 7.63
 -7 -1 -1 54.56 7.72
 7 1 1 56.81 6.9
 -7 1 -1 61.28 6.47
 7 1 1 57.13 5.1
 -7 1 -1 58.89 5.55
 7 -1 1 54.34 6.41
 7 -1 1 57.05 5.82
 -7 -1 -1 50.03 3.57
 -7 1 -1 49.98 10.33
 -7 -1 -1 52.4 4.35
 -7 1 -2 1239.9 30.59
 7 -1 2 1115.07 32.62
 -7 -1 -2 1135.17 35.88
 7 1 2 1140.84 32.2
 7 -1 2 1186.95 32.06
 -7 -1 -2 1130.52 21.28
 7 -1 2 1161.31 28.53
 -7 1 -2 1156.17 50.61
 7 -1 2 1151 27.1
 -7 1 -2 1160.2 26.77
 7 1 2 1095.94 23.29
 7 1 3 147.64 11.18
 -7 1 -3 154.33 10.28
 7 -1 3 137.73 10.94
 -7 -1 -3 154.26 13.29
 7 1 3 169.62 12.58
 7 -1 3 136.45 9.33
 7 -1 3 141.54 10.68
 -7 -1 -3 138.59 7.17
 -7 1 -3 140.55 17.14
 7 1 3 124.2 6.57
 7 -1 3 133.93 8.33
 -7 1 -3 140.64 9.01
 -7 1 -4 521.39 19.23
 -7 -1 -4 474.86 23.67
 7 1 4 512.82 20.82
 7 -1 4 496 20.83
 7 -1 4 486.44 18.63
 7 1 4 495.23 21.16
 -7 1 -4 425.33 28.84
 -7 -1 -4 480.83 14.82
 7 -1 4 461.53 15.51
 -7 1 -4 473.83 17.29
 7 1 4 463.02 12.31
 7 1 5 246.17 14.29
 -7 1 -5 252.71 13.28
 -7 -1 -5 220.9 16.45
 7 1 5 246.06 7.9
 7 -1 5 236.27 10.68
 -7 1 -5 246.41 12.6
 -7 1 -5 228.76 11.82
 7 1 5 231.08 14.35
 7 -1 5 237.43 14.56
 -7 -1 -5 247.79 11.03
 -7 1 -5 230.08 20.24
 7 -1 5 229.15 12.88
 -7 1 -6 719.84 23.12
 7 1 6 651.65 23.45
 -7 -1 -6 686.6 29.31
 7 -1 6 626.35 18.16
 7 1 6 654.22 12.32
 -7 1 -6 645.83 21.5
 7 1 6 685.22 25.24
 7 -1 6 665.91 23.23
 7 -1 6 681.32 25.42
 -7 1 -6 610.71 31.82
 -7 1 -6 662.79 21.37
 -7 -1 -6 654.95 19.49
 -7 -1 -6 618.34 14.58
 7 1 7 264.19 14.33
 -7 -1 -7 287.73 19.19
 -7 1 -7 293.16 14.59
 7 -1 7 268.04 11.16
 -7 1 -7 286.8 14.42
 7 1 7 300.41 16.65
 -7 1 -7 261.5 13.49
 -7 1 -7 269.9 20
 7 -1 7 274.32 15
 7 -1 7 292.28 16.67
 -7 -1 -7 286.97 13.14
 -7 -1 -7 262.02 9.59
 7 1 8 552.96 20.44
 -7 1 -8 584.7 21.19
 -7 -1 -8 581.89 27.58
 7 -1 8 549.73 16.23
 -7 1 -8 575.83 21.11
 -7 1 -8 551.48 27.88
 7 -1 8 576.85 22.65
 7 -1 8 588.83 24.35
 7 1 8 561.19 23.47
 -7 -1 -8 559.84 19.55
 -7 -1 -8 559.85 15.46
 -7 -1 -9 577.17 28.23
 -7 1 -9 629.85 22.01
 7 1 9 554.62 20.08
 7 -1 9 591.41 16.84
 -7 1 -9 613.42 22.46
 7 1 9 604.3 25.01
 7 -1 9 581.52 23.49
 7 -1 9 609.59 25.19
 -7 1 -9 584.12 28.07
 -7 -1 -9 600.15 20.9
 -7 -1 -9 552.5 16.38
 7 1 10 1521.35 34.11
 -7 1 -10 1594.83 37.36
 -7 -1 -10 1680.25 49.62
 7 -1 10 1541.46 29.43
 -7 1 -10 1509.38 28.64
 -7 1 -10 1591.85 38.78
 7 1 10 1672.07 43.7
 7 -1 10 1591.6 41.32
 7 -1 10 1642.89 43.66
 -7 -1 -10 1497.48 30.34
 7 1 11 290.93 13.5
 -7 1 -11 311.14 15.59
 -7 -1 -11 307.65 20.61
 7 -1 11 282.41 11.32
 -7 1 -11 288.57 11.29
 -7 1 -11 306.16 16.45
 7 -1 11 317.59 18.88
 7 -1 11 310.49 17.54
 7 1 11 294.95 17.95
 -7 -1 -11 279.97 12.6
 7 1 12 7.51 2.21
 -7 1 -12 7.86 2.6
 -7 -1 -12 8.37 4.23
 7 -1 12 7.71 2.08
 -7 1 -12 7.25 3.37
 -7 1 -12 4.85 1.56
 7 -1 12 11.05 3.6
 7 1 12 8.52 3.42
 7 -1 12 12.28 4.33
 -7 -1 -12 6.45 2.28
 -7 1 -13 272.69 14.95
 7 1 13 244.63 11.74
 -7 -1 -13 258.27 19.18
 7 -1 13 241.57 11.35
 -7 1 -13 266.92 11.38
 -7 1 -13 263.88 16.11
 7 -1 13 275.87 18.24
 7 1 13 252.44 17.39
 -7 -1 -13 232.85 12.52
 -7 1 -14 134.02 10.54
 7 1 14 116.38 7.94
 -7 -1 -14 117.43 13.18
 -7 1 -14 120.54 7.79
 -7 1 -14 134.09 11.65
 7 1 14 138.77 13.16
 7 -1 14 140.52 13.33
 -7 -1 -14 112.56 8.92
 -7 1 -15 61.4 7.19
 7 1 15 51.13 5.19
 7 1 15 53.24 8.2
 7 -1 15 61.49 8.84
 -7 -1 -15 57.69 9.82
 -7 1 -15 48.29 5.11
 -7 -1 -15 47.48 2.58
 -7 1 -15 53.16 7.47
 -7 -1 -15 43.43 2.48
 -7 1 -16 277.53 15.69
 7 1 16 243.27 11.31
 -7 -1 -16 292.55 21.25
 7 1 16 257.51 18.66
 7 -1 16 280.62 19.85
 -7 1 -16 299.12 18.32
 -7 -1 -16 231.93 6.64
 -7 1 -16 275.64 12.66
 -7 1 -17 143.34 11.54
 -7 -1 -17 129.59 14.68
 7 -1 17 119.85 13.45
 7 1 17 114 12.29
 -7 1 -17 123.12 8.63
 -7 1 -17 144.55 13.07
 -7 1 -18 12.18 3.52
 7 1 18 7.55 3.74
 -7 1 -18 7.99 2.56
 -7 -1 -18 16.01 5.65
 -7 1 -18 8.63 3.47
 -7 1 -19 177.03 13.02
 -7 -1 -19 194.5 18.25
 7 1 19 158.46 15.39
 -7 1 -19 177.59 15.62
 -7 1 -19 179.21 11.01
 -7 1 -20 169.64 15.18
 -7 1 -20 138.97 11.8
 -7 -1 -20 154.86 16.59
 -7 1 -21 316.39 21.87
 -7 1 -21 278.64 17.04
 -7 -1 -21 321.09 24.38
 -7 1 -22 526 29
 -7 1 -22 488.74 22.94
 -7 -1 -22 530.75 31.96
 -7 1 -23 116.54 13.95
 -7 1 -23 92.65 10.24
 -7 -1 -23 97.37 14.14
 -7 -1 -24 9.68 6.02
 -7 1 -24 25.75 7.24
 -7 -1 -25 39.1 9.53
 -7 1 -25 35.54 8.29
 -7 -1 -25 30.92 8.19
 -7 -1 -26 0.1 3.4
 -7 1 -26 -0.06 3.8
 -7 -1 -26 -2.55 3.91
 -7 -1 -27 19.14 7.68
 -7 -1 -27 18.69 5.66
 -7 -1 -28 7.28 4.96
 -7 -1 -28 8.21 4.88
 -7 -1 -29 22.92 8.12
 7 -2 -26 5.69 5.66
 7 -2 -25 6.47 5.41
 7 2 -24 24.6 7.71
 7 -2 -24 47.28 10.97
 -7 2 24 37.71 11.32
 7 2 -23 12.08 6.26
 7 -2 -23 30.29 9.09
 -7 2 23 32.5 10.35
 7 2 -22 119.68 17.88
 7 -2 -22 133.22 16.51
 7 2 -21 14.81 6.22
 -7 2 21 20.89 8.5
 7 -2 -21 16.61 6.49
 7 2 -20 209.8 22.85
 7 -2 -20 201.44 19.73
 -7 -2 20 226.07 21.49
 7 2 -19 2.22 4.7
 -7 -2 19 9.58 5.58
 7 -2 -19 11.47 5.57
 -7 2 19 7.35 4.91
 7 2 -18 164.65 19.74
 -7 2 18 243.64 23.35
 7 -2 -18 198.99 18.67
 -7 -2 18 194.22 18.77
 7 2 -17 16.25 6.32
 -7 -2 17 29.47 7.73
 7 -2 -17 39.8 8.79
 -7 2 17 31.37 8.27
 7 2 -16 36.18 9.08
 -7 -2 16 40.85 8.37
 7 -2 -16 55.81 10.19
 -7 2 16 40.91 8.74
 7 2 -15 500.74 31.47
 -7 2 15 551.12 32.85
 7 -2 -15 455.63 27.41
 -7 -2 15 489.32 27.22
 -7 2 14 19.68 4.92
 -7 2 14 13.06 5.86
 7 2 -14 17.63 5.98
 -7 -2 14 14.97 5.85
 -7 -2 14 19.06 6.15
 7 -2 -14 17.02 5.96
 -7 2 13 120.82 10.92
 7 2 -13 106.44 13.84
 -7 -2 13 124.19 14.57
 -7 2 13 127.5 15.02
 -7 -2 13 112.33 11.66
 7 -2 -13 118.14 13.51
 -7 -2 13 117.9 12.44
 -7 2 12 199.31 13.79
 7 2 -12 187.28 17.63
 -7 -2 12 213.87 18.9
 -7 -2 12 178.78 15.14
 7 -2 -12 189.4 16.98
 -7 2 12 209.27 18.97
 -7 -2 12 186.71 14.75
 -7 2 11 1.93 1.96
 -7 2 11 4.82 4.17
 7 2 -11 4.32 3.33
 -7 -2 11 -0.55 1.72
 -7 -2 11 5.29 3.63
 -7 -2 11 5.25 3.35
 7 -2 -11 4.9 4.03
 -7 2 10 691.85 24.6
 7 2 -10 656.72 31.23
 -7 -2 10 714.75 33.76
 -7 2 10 652.05 21.28
 -7 -2 10 600.2 27.68
 -7 2 10 741.17 34.87
 7 -2 -10 716.32 32.14
 -7 -2 10 649.62 25.04
 -7 2 9 3.15 2.82
 -7 2 9 15.27 6.06
 7 2 -9 4.1 3.26
 -7 2 9 0.12 0.84
 -7 -2 9 5.31 2.83
 -7 -2 9 3.31 2.76
 -7 -2 9 3.93 2.96
 7 -2 -9 3.98 4.31
 7 2 -9 3.55 2.69
 -7 2 8 748.72 24.96
 7 2 -8 739.92 30.94
 -7 -2 8 670.06 12.8
 -7 -2 8 786.08 34.48
 -7 2 8 710.2 21.71
 7 2 -8 752.65 21.81
 7 -2 -8 695.8 31.47
 -7 -2 8 671.55 22.71
 -7 2 7 125.87 4.82
 -7 2 7 122.14 9.79
 7 2 -7 104.86 11.47
 -7 -2 7 92.41 4.02
 -7 -2 7 127.26 13.48
 7 2 -7 117.99 7.94
 7 -2 -7 112.93 12.67
 -7 2 6 1111.37 19.36
 -7 2 6 1184.94 31.51
 7 2 -6 1092.61 35.9
 7 -2 -6 1170.07 21.23
 -7 -2 6 1196.92 41.74
 7 2 -6 1152.18 25.06
 7 -2 -6 1196.09 41.05
 -7 2 5 28.91 5.11
 7 2 -5 24.28 5.36
 -7 -2 5 35.86 7.53
 -7 2 5 24.44 2.94
 -7 -2 5 19.03 1.92
 7 -2 -5 20.3 2.28
 7 -2 -5 39.66 8.3
 7 2 -5 23.15 3.25
 -7 -2 4 171.29 15.33
 -7 2 4 180.12 11.84
 7 2 -4 168.38 12.82
 7 -2 -4 170.29 6.88
 7 -2 -4 179.94 15.64
 7 2 -4 163.96 7.87
 -7 2 3 1095.02 30.47
 -7 -2 3 1022.18 37.87
 7 2 -3 1012.07 31.86
 7 -2 -3 1027.06 19.41
 7 2 -3 1013.37 20.11
 7 -2 -3 1077.32 39.04
 -7 2 2 49.49 6.58
 -7 -2 2 48.5 8.43
 7 2 -2 43.55 6.36
 7 -2 -2 38.17 3.51
 7 -2 -2 41.02 7.78
 -7 -2 1 324.61 20.58
 -7 2 1 339.06 16.53
 7 -2 -1 314.36 10.74
 7 -2 -1 316.69 21.05
 -7 -2 1 338.87 14.63
 7 2 -1 321.35 16.4
 -7 2 0 240.89 13.95
 -7 -2 0 220.32 16.96
 7 -2 0 239.44 18.42
 7 -2 0 230.7 9.66
 -7 -2 0 242.9 12.02
 7 2 0 236.88 13.63
 -7 2 -1 152.7 11.09
 -7 -2 -1 155.07 14.2
 7 -2 1 174.25 15.81
 7 -2 1 149.91 8.12
 -7 -2 -1 163.42 9.67
 7 2 1 150.82 10.51
 -7 2 -2 233.13 13.88
 -7 -2 -2 223.98 17.17
 7 -2 2 247.27 18.77
 7 -2 2 207.55 10.11
 7 2 2 227.99 12.61
 -7 -2 -2 222.35 11.08
 -7 2 -3 61.75 7.2
 7 -2 3 60.93 8.25
 7 -2 3 67.57 9.9
 -7 -2 -3 53.1 8.21
 -7 -2 -3 56.03 5.4
 7 2 3 78.38 7.12
 -7 -2 -4 877.28 35.53
 -7 2 -4 913.61 28.97
 -7 -2 -4 936.7 22.94
 7 2 4 900.09 24.94
 7 -2 4 924.73 33.14
 -7 2 -4 865.25 22.53
 -7 -2 -5 455.24 25.66
 -7 2 -5 496.18 21.28
 -7 -2 -5 500.03 16.07
 7 2 5 485.31 17.44
 7 -2 5 512.12 24.62
 7 2 5 524.35 23.7
 -7 2 -5 469.52 16.82
 -7 2 -5 440.74 27.04
 -7 -2 -6 678.98 32.19
 -7 2 -6 756.95 26.87
 7 2 6 690.68 24.82
 -7 -2 -6 812.04 20.6
 7 2 6 747.08 21.36
 -7 2 -6 742.19 22.56
 7 2 6 812.97 29.93
 7 -2 6 830.71 31.63
 -7 2 -6 728.41 35.37
 -7 2 -7 107.18 10.04
 -7 -2 -7 98.38 12.4
 7 2 7 100.51 9.39
 -7 -2 -7 108.41 7.02
 7 2 7 99.6 10.3
 7 -2 7 131.42 12.56
 -7 2 -7 108.46 8.72
 -7 2 -7 112.22 13.98
 -7 2 -8 46.75 6.74
 7 2 8 43.26 6.4
 -7 -2 -8 45.53 8.86
 -7 -2 -8 48.89 4.55
 -7 2 -8 43.66 5.38
 7 -2 8 42.97 7.12
 7 2 8 52.68 7.64
 -7 2 -8 51.5 9.67
 7 2 9 382.29 18.67
 -7 2 -9 405.51 19.98
 -7 -2 -9 349.25 24.45
 -7 2 -9 372.97 16.91
 -7 -2 -9 392.23 13.46
 7 2 9 382.4 20.56
 7 -2 9 418.42 22.5
 -7 2 -9 332.52 23.84
 -7 2 -10 16.24 4.38
 7 2 10 13.09 3.6
 -7 -2 -10 16.48 7.68
 -7 2 -10 7.48 1.99
 -7 -2 -10 11.9 2.36
 7 -2 10 13.49 4.32
 7 2 10 11.29 3.87
 -7 2 -10 10.04 5.72
 -7 2 -11 180.19 13.69
 -7 -2 -11 212.11 19.99
 7 2 11 188.99 11.74
 -7 -2 -11 186.68 9.01
 -7 2 -11 188.04 12.02
 7 2 11 188.95 15.03
 7 -2 11 184.76 15.25
 -7 -2 -11 164.89 10.84
 -7 2 -11 173.47 17.47
 -7 2 -12 1.09 1.96
 7 2 12 1.67 1.46
 -7 -2 -12 5.85 2.74
 -7 -2 -12 -0.16 0.97
 -7 2 -12 1.43 1.62
 7 2 12 0.92 1.83
 7 -2 12 1.33 2.56
 -7 2 -12 1.14 3.16
 7 2 13 154.08 9.46
 -7 2 -13 152.18 12.9
 -7 -2 -13 179.96 19.7
 -7 2 -13 161.14 11.54
 7 -2 13 155.41 14.17
 7 2 13 176.27 14.77
 -7 2 -13 135.98 15.94
 -7 -2 -13 140.79 11.44
 -7 2 -14 6.48 2.79
 7 2 14 10.61 4.13
 7 -2 14 11.34 4.27
 -7 -2 -14 22.46 8.46
 -7 2 -14 11.09 3.54
 -7 2 -15 22.97 5.11
 7 -2 15 23.67 6.1
 7 2 15 31.68 6.44
 -7 2 -15 29.24 5.38
 -7 2 -16 49.97 7.78
 7 2 16 47.4 8.4
 7 -2 16 61.41 9.36
 -7 2 -16 61.06 7.55
 -7 2 -17 179.15 15.04
 -7 -2 -17 180.87 22.2
 7 -2 17 161.06 15.59
 7 2 17 177.01 16.1
 -7 2 -17 150.8 11.96
 -7 2 -18 74.58 10.2
 7 2 18 52.6 9.08
 7 -2 18 72.34 10.68
 -7 -2 -18 75.55 14.16
 -7 2 -18 69.93 8.38
 -7 2 -19 25.12 6.12
 7 2 19 38.63 7.67
 7 -2 19 42.84 8.47
 -7 -2 -19 18.26 7.04
 -7 2 -19 26.75 5.45
 -7 2 -20 1.48 3.18
 7 2 20 2.96 3.99
 7 -2 20 3.08 1.82
 -7 2 -20 3.83 2.6
 -7 -2 -20 -4.45 5.14
 -7 2 -21 23.35 6.1
 7 2 21 18.81 6.15
 7 -2 21 30.22 7.94
 -7 -2 -21 8.17 5.17
 -7 2 -22 2.95 3.43
 -7 -2 -22 -0.37 3.98
 7 -2 22 -0.77 2.21
 -7 -2 -23 -0.43 6.72
 -7 2 -23 4.23 2.72
 -7 -2 -23 0.28 3.69
 -7 -2 -24 20.85 9.08
 -7 2 -24 24.24 7.07
 -7 2 -24 11.99 3.98
 -7 -2 -24 18.05 6.16
 -7 -2 -25 34.67 9.58
 -7 -2 -25 31.77 9.39
 -7 -2 -26 36.51 10.86
 -7 3 21 4.67 5.54
 7 3 -20 58.93 13.67
 7 -3 -20 44.46 10.31
 -7 3 20 75.55 14.73
 7 3 -19 48.34 12.57
 7 -3 -19 44.93 10.51
 -7 3 19 61.85 12.94
 7 3 -18 96.53 16.24
 -7 3 18 91.39 15.2
 7 -3 -18 80.24 13.64
 7 3 -17 24.15 7.79
 -7 3 17 40.56 10.47
 7 -3 -17 19.18 6.44
 7 3 -16 17.53 7.55
 -7 3 16 28.4 7.9
 7 -3 -16 29.96 8.07
 7 3 -15 1.61 2.45
 -7 3 15 -1.89 2.84
 7 -3 -15 4.19 5.56
 7 3 -14 13.06 5.89
 -7 3 14 22.92 4.86
 -7 3 14 27.69 8.1
 7 -3 -14 17.15 6.04
 7 3 -13 39.76 9.37
 -7 3 13 39.73 9.4
 -7 3 13 26.86 5.18
 7 -3 -13 24.63 6.83
 7 3 -12 35.22 8.53
 -7 3 12 34.89 5.67
 -7 3 12 31.84 8.39
 7 -3 -12 31.93 8.68
 -7 3 11 154.38 11.89
 7 3 -11 152.38 16.78
 -7 -3 11 155.93 16.66
 -7 3 11 171.07 18.34
 7 -3 -11 148.86 16.34
 -7 3 10 108.69 9.86
 7 3 -10 115.61 14.32
 -7 -3 10 107.6 6.9
 -7 -3 10 112.6 14.05
 -7 3 10 121.22 15.37
 7 -3 -10 98.63 13.64
 -7 3 9 15.38 4.32
 7 3 -9 11.75 5.16
 -7 -3 9 12.08 2.65
 -7 -3 9 7.15 3.87
 7 -3 -9 15.04 5.85
 -7 3 8 7.97 3.41
 7 3 -8 17.48 5.72
 -7 -3 8 6.77 3.72
 -7 -3 8 4.36 1.89
 7 -3 -8 7.88 4.85
 -7 3 7 117.28 10.32
 7 3 -7 95.67 12.23
 -7 -3 7 102.62 7.17
 -7 -3 7 119.66 13.78
 7 -3 -7 104.15 13.44
 -7 3 6 48.73 6.86
 7 3 -6 55.77 9.16
 -7 -3 6 43.6 4.77
 -7 -3 6 44.1 8.13
 7 -3 -6 49.8 9.34
 -7 3 5 95.88 9.5
 7 3 -5 100.96 11.92
 -7 -3 5 97.91 12.01
 7 -3 -5 107.84 13.14
 -7 3 4 8.87 3.21
 7 3 -4 14.39 5.09
 -7 -3 4 0.24 2.38
 7 -3 -4 10.78 5.06
 -7 3 3 153.36 12.13
 7 3 -3 147.73 13.85
 -7 -3 3 132.18 13.78
 7 -3 -3 159.3 16.04
 -7 3 2 7.1 3.24
 7 3 -2 2.69 2.12
 -7 -3 2 6.59 2.8
 7 -3 -2 12.26 5.35
 7 3 -1 20.31 5.31
 -7 -3 1 36.42 8.93
 -7 3 1 28.22 5.6
 7 -3 -1 30.78 7.25
 -7 3 0 251.62 16.17
 -7 -3 0 260.08 21.36
 7 -3 0 279.75 21.67
 7 3 0 244.63 16.89
 -7 3 -1 222.3 15.41
 -7 -3 -1 223.89 20.09
 7 -3 1 234.35 20.04
 7 3 1 210.6 15.41
 -7 3 -2 472.06 23.01
 -7 -3 -2 470.57 29
 7 3 2 477.56 23.09
 7 -3 2 500.07 29.44
 7 3 3 14.04 4.29
 -7 -3 -3 18.03 6.45
 -7 3 -3 22.98 6.03
 7 -3 3 17.7 5.28
 -7 3 -4 106.09 11.04
 -7 -3 -4 101.32 12.98
 7 3 4 100.82 10.21
 7 -3 4 113.57 13.76
 -7 3 -5 35.2 6.48
 7 3 5 33.5 5.93
 -7 -3 -5 22.14 6.43
 7 3 5 38.7 6.89
 7 -3 5 43.42 8.65
 7 -3 5 40.64 8.05
 -7 3 -6 69.72 9.14
 -7 -3 -6 66.93 10.76
 7 -3 6 69.95 10.58
 7 3 6 68.41 9.53
 7 -3 6 73.07 10.84
 7 3 6 61.11 7.75
 -7 -3 -7 164.89 16.84
 -7 3 -7 191.51 15.48
 7 -3 7 188.54 17.32
 7 3 7 198.76 15.64
 -7 3 -8 26.39 6.24
 7 -3 8 24.51 7.66
 7 3 8 21.77 5.55
 -7 -3 -8 13.99 5.64
 -7 3 -9 310.67 20.43
 -7 -3 -9 252.28 21.47
 7 3 9 331.06 20.48
 7 -3 9 323.84 22.86
 -7 3 -9 299.5 18.27
 -7 3 -10 1.29 1.69
 7 -3 10 9.36 5.33
 7 3 10 3.81 3.52
 -7 -3 -10 -0.87 2.5
 -7 3 -10 1.06 2.26
 -7 3 -11 33.5 6.98
 7 -3 11 30.84 7.83
 7 3 11 32.77 7.3
 -7 -3 -11 21.99 6.52
 -7 3 -11 29.56 6.24
 -7 3 -12 210.58 17.58
 -7 -3 -12 147.62 17.14
 7 -3 12 210.04 18.1
 7 3 12 212.92 17.14
 -7 3 -12 188.5 14.96
 -7 3 -13 49.5 8.82
 7 3 13 49.41 8.7
 7 -3 13 46.92 9.1
 -7 -3 -13 30.34 8
 -7 3 -13 49.67 8.19
 -7 -3 -14 290.24 25.01
 -7 3 -14 350.33 23.44
 7 3 14 323.51 21.63
 7 -3 14 339.56 23.51
 -7 3 -14 326.51 20.19
 -7 3 -15 0.51 3.2
 7 3 15 5.79 4.83
 7 -3 15 12.79 5.42
 -7 -3 -15 -0.38 2.08
 -7 3 -15 7.44 4.28
 -7 -3 -16 125.17 17.22
 -7 3 -16 147.14 15.71
 7 -3 16 150.99 15.82
 7 3 16 140.72 14.93
 -7 3 -16 146.73 13.99
 -7 3 -17 10.63 5.54
 -7 -3 -17 4.12 4.5
 -7 3 -17 9.18 4.66
 7 3 17 5.68 3.42
 7 -3 17 11.13 5.31
 -7 -3 -18 102.72 16.03
 -7 3 -18 137.15 15.56
 -7 3 -18 125.77 13.37
 7 -3 18 121.17 14.27
 7 3 18 119.28 14.01
 -7 -3 -18 139.86 17.09
 -7 3 -19 32.95 8.13
 -7 -3 -19 36.7 10.04
 -7 3 -19 25.86 6.53
 7 3 19 32.08 7.51
 7 -3 19 25.45 6.23
 -7 -3 -19 31.31 8.63
 -7 3 -20 44.72 9.06
 -7 -3 -20 35.41 10.2
 -7 3 -20 37.78 7.8
 7 -3 20 31.75 7.45
 7 3 20 43.48 9
 -7 -3 -20 40.24 10.03
 -7 3 -21 69.76 11.65
 7 3 21 70.39 11.07
 -7 -3 -21 49.92 11.72
 -7 -3 -22 2.72 4.5
 -7 3 -22 1.75 4.17
 -7 3 -23 4.9 4.2
 -7 4 16 67.91 13.51
 -7 4 15 76.29 14.72
 7 4 -14 115.89 17.82
 -7 4 14 125.95 18.22
 7 -4 -14 107.42 16.12
 7 4 -13 77.76 14.58
 -7 4 13 81.74 14.87
 7 -4 -13 98.61 15.33
 7 4 -12 40.13 10.08
 -7 4 12 47.11 11.29
 7 -4 -12 39.71 9.92
 7 4 -11 38.52 9.35
 -7 4 11 48.69 7.56
 -7 4 11 48 11.71
 7 -4 -11 37.44 9.99
 7 4 -10 5.31 3.86
 -7 4 10 13.18 4.68
 -7 4 10 12.97 6.48
 7 -4 -10 8.34 5.36
 7 4 -9 36.9 9.42
 -7 4 9 34.07 6.49
 7 -4 -9 45.79 10.45
 7 4 -8 22.94 7.07
 -7 4 8 29.31 6.06
 7 -4 -8 25.73 8.15
 -7 4 7 4.77 2.91
 7 4 -7 4.96 2.05
 -7 -4 7 7.32 4.91
 7 -4 -7 6.99 5.05
 -7 4 6 0.29 1.66
 7 4 -6 5.05 3.36
 -7 -4 6 4.08 3.34
 7 -4 -6 7.82 5.05
 -7 4 5 40.38 7.25
 7 4 -5 40.71 8.82
 -7 -4 5 53.3 9.6
 7 -4 -5 52.68 10.89
 -7 4 4 109.16 11.48
 7 4 -4 98.37 13.91
 -7 -4 4 105.93 13.08
 7 -4 -4 117.11 15.39
 -7 4 3 195.18 16.12
 7 4 -3 205.28 19.48
 -7 -4 3 212.24 18.33
 7 -4 -3 200.89 20.08
 -7 4 2 228.14 17.15
 7 4 -2 214.71 19.59
 -7 -4 2 221.35 18.26
 7 -4 -2 221.51 20.83
 -7 4 1 99.42 12.06
 7 4 -1 88.28 12.41
 -7 -4 1 103.93 12.56
 7 -4 -1 101.69 14.57
 -7 4 0 150.54 14.53
 7 4 0 155.7 15.82
 7 -4 0 151.32 17.79
 -7 -4 0 160.38 15.03
 -7 4 -1 60.29 9.57
 7 4 1 56.47 9.9
 -7 -4 -1 56.76 8.76
 7 -4 1 66.4 12.16
 -7 4 -2 36.76 7.62
 7 4 2 28.97 7.14
 -7 -4 -2 20.46 4.95
 7 -4 2 25.5 7.55
 -7 4 -3 41.64 7.99
 7 4 3 43.94 8.3
 -7 -4 -3 46.05 7.74
 7 -4 3 39.62 9.33
 -7 4 -4 16.45 4.65
 7 4 4 9.87 4.19
 -7 -4 -4 11.53 3.83
 7 4 4 18.27 5.54
 7 -4 4 6.83 3.83
 -7 4 -5 1.28 3.6
 7 4 5 7.7 3.93
 -7 -4 -5 8.86 5.27
 7 4 5 -1.59 2.11
 7 -4 5 4.57 3.75
 7 -4 5 2.44 3.7
 -7 4 -6 14.98 5.24
 -7 -4 -6 24.4 7.86
 7 4 6 15.56 4.85
 7 -4 6 26.86 7.7
 7 -4 6 19.65 6.58
 -7 4 -7 16.01 6.04
 7 -4 7 9.47 5.3
 7 4 7 6 3.71
 -7 -4 -7 24.45 8.23
 -7 4 -8 11.48 4.66
 -7 -4 -8 24.97 7.85
 7 -4 8 7.47 5.59
 7 4 8 13.18 4.9
 -7 4 -9 17.12 5.9
 -7 -4 -9 21.48 7.45
 7 -4 9 18.23 7.13
 7 4 9 20.65 6.1
 -7 -4 -9 18.92 5.97
 -7 4 -10 91.96 13.01
 -7 -4 -10 100.33 14.87
 7 -4 10 100.34 14.26
 7 4 10 97.78 12.18
 -7 -4 -10 96.52 13.62
 -7 4 -11 26.34 7.31
 -7 -4 -11 23.07 7.71
 -7 4 -11 9.38 4.93
 7 -4 11 11.29 6.26
 7 4 11 15.6 5.69
 -7 -4 -11 11.49 5.47
 -7 4 -12 98.8 13.53
 -7 -4 -12 78.22 13.38
 -7 4 -12 76.15 11.25
 7 -4 12 90.84 13.74
 7 4 12 75.54 11.3
 -7 -4 -12 78.79 12.83
 -7 4 -13 37.98 8.68
 -7 4 -13 39.31 8.81
 -7 -4 -13 46.03 10.53
 7 -4 13 37.58 9.38
 -7 -4 -13 36.98 9
 -7 4 -14 72.77 12.32
 -7 -4 -14 48.45 10.84
 -7 4 -14 50.89 9.67
 7 -4 14 60.5 11.85
 -7 -4 -14 56.49 11.33
 -7 4 -15 3.08 2.41
 -7 -4 -15 9.38 6.41
 -7 4 -16 1.49 3.07
 -7 -4 -16 9.52 5.94
 -7 4 -17 13.74 5.36
 -7 -4 -17 6.87 5.16
 -7 4 -18 28.74 7.62
 -7 4 -19 10.83 5.25
 -7 5 6 0.57 2.57
 -7 5 5 29.51 6.99
 7 -5 -5 20.2 7.2
 -7 5 4 4.52 3.97
 7 -5 -4 1.38 4.83
 -7 5 3 7.48 3.78
 7 -5 -3 16.76 7.35
 -7 5 2 0.45 3.39
 7 -5 -2 3.95 3.52
 7 5 -1 23.45 8.01
 -7 5 1 27.56 7.46
 7 -5 -1 21.26 7.72
 7 5 0 15.99 6.66
 7 5 1 91.84 13.93
 7 5 2 22.06 7.74
 -7 -5 -2 10.53 5.86
 -7 -5 -3 64.83 11.82
 -7 -5 -4 3.14 4.28
 -7 -5 -5 12.86 6.25
 -7 -5 -6 7.09 4.92
 -8 0 25 7.12 6.45
 8 0 -24 4.81 3.25
 -8 0 24 2.22 4.9
 -8 0 23 8.82 6.17
 8 0 -23 -2.84 2.44
 -8 0 22 27.66 8.49
 8 0 -22 13.15 5.28
 -8 0 21 -1.78 4.38
 8 0 -21 0.04 2.77
 -8 0 20 47.04 9.88
 8 0 -20 23.49 5.97
 8 0 -19 -0.16 2.71
 -8 0 19 -1.84 4.11
 8 0 -18 8.6 3.76
 -8 0 18 6.78 3.96
 8 0 -17 3.9 3.47
 -8 0 17 5.08 4.48
 8 0 -16 641.04 18.34
 -8 0 16 641.46 33.62
 8 0 -16 587.2 29.23
 8 0 -15 -0.84 0.97
 -8 0 15 0.19 1.82
 8 0 -15 0.55 2.77
 -8 0 15 3.79 3.6
 8 0 -14 113.3 7.33
 -8 0 14 107.23 12.87
 8 0 -14 93.28 11.6
 -8 0 14 123.61 14.38
 8 0 -13 2.55 1.7
 -8 0 13 -0.8 3.01
 8 0 -13 -1.31 2.57
 -8 0 13 4.48 3.82
 8 0 -12 22.36 3.52
 -8 0 12 23.99 5.76
 8 0 -12 21.38 5.59
 -8 0 12 28.89 6.66
 8 0 -11 4.68 2.17
 -8 0 11 0.67 1.64
 -8 0 11 3.05 3.07
 8 0 -11 1.05 2.58
 8 0 -10 103.08 7.46
 8 0 -10 105.4 11.72
 -8 0 10 101.02 11.45
 -8 0 10 106.87 11.97
 8 0 -9 2.48 1.73
 8 0 -9 4.19 3.24
 -8 0 9 2.7 1.59
 -8 0 8 1745.7 37.9
 8 0 -8 1907.8 36.03
 8 0 -8 1903.7 52.14
 -8 0 8 1809.17 49.35
 8 0 -7 2.13 1.4
 -8 0 7 2.95 1.77
 -8 0 7 2.75 2.86
 -8 0 6 1227.19 30.08
 -8 0 6 1271.32 38.79
 -8 0 5 0.34 0.92
 8 0 -5 0.05 1.58
 -8 0 5 -0.98 2.03
 -8 0 4 385.35 16.4
 -8 0 4 377.64 26.97
 -8 0 4 401.79 19.83
 -8 0 3 -1.14 1.61
 8 0 -3 -3.23 2.14
 8 0 -3 1.55 0.8
 -8 0 3 2.82 2.74
 8 0 -2 100.27 9.9
 -8 0 2 94.64 8.58
 8 0 -2 122.68 9.13
 -8 0 2 112.42 11.44
 8 0 -2 89.56 6.32
 -8 0 2 85.85 11.86
 -8 0 1 1.83 1.89
 8 0 -1 0.56 1.12
 -8 0 1 1.32 2.15
 8 0 -1 2.81 2.03
 8 0 -1 0.68 1.27
 -8 0 1 3.62 3.25
 8 0 0 25.56 4.87
 -8 0 0 25.81 5.54
 8 0 0 31.91 5.08
 -8 0 0 30.15 5.05
 8 0 0 29.16 3.94
 -8 0 0 21.24 5.73
 -8 0 -1 0.93 1.95
 8 0 1 -1.71 2.03
 8 0 1 0.43 1.05
 -8 0 -1 0.54 0.97
 8 0 1 1.22 1.18
 8 0 2 318.69 16.84
 8 0 2 279.18 16.3
 -8 0 -2 305.94 15.57
 -8 0 -2 345.88 18.83
 8 0 2 324.42 16.74
 8 0 2 316.9 13.84
 8 0 3 2.23 2.62
 -8 0 -3 7.85 3.78
 -8 0 -3 2.26 1.73
 8 0 3 2.65 2.3
 8 0 3 1.7 2.01
 -8 0 -3 2.22 2.29
 8 0 3 3.42 2.98
 8 0 4 4527.87 78.51
 -8 0 -4 4615 75.14
 -8 0 -4 5128.7 81.79
 8 0 4 5075.2 80.06
 -8 0 -4 4924.05 68.93
 8 0 4 5124.87 74.9
 8 0 4 4754.28 81.12
 -8 0 -5 6.76 3.48
 8 0 5 6 3.08
 -8 0 -5 0.45 1.08
 8 0 5 1.38 1.23
 8 0 5 2.97 2.9
 -8 0 -5 4.7 3.14
 8 0 5 1.35 0.8
 -8 0 -6 1529.09 38.01
 -8 0 -6 1452.14 36.97
 8 0 6 1421 37.4
 8 0 6 1482.84 38.88
 -8 0 -6 1434.94 33.08
 8 0 6 1407.08 18.9
 -8 0 -7 0.24 1.42
 8 0 7 2.73 1.64
 -8 0 -7 2.02 1.6
 8 0 7 -0.27 1.49
 8 0 7 1.28 2.23
 -8 0 -7 -1.16 1.51
 8 0 8 131.89 10.61
 -8 0 -8 126.19 10.41
 -8 0 -8 148.9 10.93
 -8 0 -8 147.7 10.44
 8 0 8 161.92 12.64
 8 0 8 133.29 11.57
 8 0 9 3.77 2.13
 -8 0 -9 -0.75 1.02
 8 0 9 2.62 2.06
 -8 0 -9 0.34 1.4
 8 0 10 692.35 24.58
 -8 0 -10 686.23 25.84
 -8 0 -10 680.19 23.86
 8 0 10 708.59 28.35
 -8 0 -11 -0.04 1.23
 8 0 11 -0.78 1.74
 -8 0 -11 0.42 1.52
 -8 0 -12 3.12 1.71
 8 0 12 -0.81 1.44
 -8 0 -13 -2.38 1.65
 8 0 13 -1.39 2.45
 -8 0 -13 0.18 1.9
 -8 0 -14 104.36 8.96
 -8 0 -14 105.52 10.74
 8 0 14 108.47 11.85
 -8 0 -15 1.93 2.29
 8 0 15 0.82 2.48
 -8 0 -15 3.02 3.08
 -8 0 -16 1011.32 35.1
 -8 0 -16 993.37 29.42
 8 0 16 1008.28 38.13
 -8 0 -17 5.01 3.08
 8 0 17 9.18 5.07
 -8 0 -17 14.25 5.05
 -8 0 -18 686.74 24.35
 -8 0 -18 720.99 30.7
 8 0 18 673.64 32.36
 -8 0 -19 7.39 4.21
 -8 0 -19 3.49 3.02
 -8 0 -20 236.02 18.26
 -8 0 -20 241.25 14.34
 -8 0 -21 -1.63 2.67
 -8 0 -22 236.02 19.12
 -8 0 -23 -2.56 2.84
 -8 0 -24 -1.87 3.44
 -8 0 -25 -1.37 3.31
 -8 0 -26 -2.4 3.85
 -8 0 -27 -2.79 4.41
 8 -1 -27 20.74 7.52
 8 -1 -26 70.12 13.34
 8 1 -25 50.39 10.85
 -8 1 25 110.17 18.97
 8 -1 -25 93.68 14.88
 -8 -1 25 95.32 16.95
 8 1 -24 70.83 12.42
 -8 1 24 115.6 18.63
 -8 -1 24 79.61 15.59
 8 -1 -24 94.15 14.92
 8 1 -23 191.69 20.55
 -8 -1 23 276.4 27.12
 8 -1 -23 234.24 22.61
 8 1 -22 46.77 10.58
 8 -1 -22 65.96 11.85
 -8 1 22 70.84 14.08
 -8 -1 22 66.41 13.12
 8 1 -21 11.76 5.24
 8 -1 -21 16.02 6.02
 -8 -1 21 21.73 8.15
 -8 1 21 22.28 8.17
 8 1 -20 53.71 10.7
 8 -1 -20 65.09 10.93
 -8 -1 20 55.49 11.36
 -8 1 20 76.79 13.74
 8 1 -19 4.08 2.25
 -8 1 19 9.98 5.62
 8 -1 -19 -0.54 2.81
 -8 -1 19 2.49 3.11
 8 1 -18 46.92 9.99
 -8 1 18 74.92 13
 8 -1 -18 53.03 9.57
 -8 -1 18 65.86 11.37
 8 1 -17 13.18 5.15
 8 -1 -17 11.71 4.93
 -8 1 17 10.43 4.92
 -8 -1 17 8.91 4.1
 8 1 -16 151.89 16.91
 -8 -1 16 149.43 17.03
 -8 -1 16 153.78 16.55
 8 -1 -16 140.83 15.46
 8 1 -15 16.89 5.7
 8 1 -15 13.26 2.96
 -8 -1 15 11.16 4.64
 8 -1 -15 18.81 5.76
 -8 1 15 18.27 6.29
 -8 -1 15 21.08 6.36
 8 1 -14 318.73 23.47
 8 1 -14 281.45 11.82
 -8 1 14 287.81 19.36
 -8 -1 14 304.78 23.46
 -8 -1 14 295.24 21.74
 -8 1 14 366.59 25.54
 8 -1 -14 286.27 21.25
 8 1 -13 729.45 35.25
 8 1 -13 635.61 17.08
 -8 1 13 684.47 29.78
 -8 -1 13 688.46 35.17
 -8 -1 13 716.62 32.92
 8 -1 -13 667.51 31.47
 8 1 -12 403.27 25.48
 8 1 -12 339.05 10.87
 -8 1 12 369.33 21.4
 -8 -1 12 402.69 26.02
 8 -1 -12 360.52 23.02
 -8 -1 12 403.16 23.78
 -8 1 12 392.07 25.49
 8 1 -11 1850 55.2
 8 -1 -11 1660.98 51.06
 -8 1 11 1727.91 47.49
 -8 -1 11 1774.15 55.6
 -8 -1 11 1799.13 50.76
 -8 1 11 1930.5 56.97
 -8 1 10 764.84 29.39
 8 1 -10 738.42 32.84
 -8 -1 10 665.83 32.45
 -8 1 10 614.21 26.7
 8 -1 -10 623.83 30.32
 -8 -1 10 637.1 28.11
 -8 -1 10 604.96 31.87
 -8 1 10 730.32 33.65
 -8 1 9 124.26 11.66
 8 1 -9 120.48 12.64
 8 -1 -9 100.12 11.79
 -8 -1 9 93.32 12.4
 -8 -1 9 92.03 11.54
 8 1 -9 97.25 8.84
 -8 -1 9 107.39 11.12
 -8 1 9 108.99 12.41
 -8 -1 8 193.49 14.63
 -8 1 8 179.03 7.2
 -8 1 8 193.46 14.22
 8 1 -8 189.66 15.52
 -8 -1 8 141.61 15.24
 8 -1 -8 166.82 15.17
 -8 1 8 182.75 15.91
 8 1 -8 164.34 11.16
 -8 -1 8 179.81 13.51
 -8 1 7 52.56 4.04
 -8 -1 7 45.24 6.92
 -8 1 7 46.16 6.75
 8 1 -7 50.12 7.73
 8 -1 -7 58.56 8.83
 -8 -1 7 45.76 8.51
 -8 1 7 62.58 9.35
 -8 -1 7 50.6 6.96
 -8 1 6 200.78 14
 -8 1 6 209.14 9.22
 -8 -1 6 200.44 14.45
 8 1 -6 218.31 15.35
 8 -1 -6 184.14 16.14
 -8 -1 6 173.42 15.52
 -8 -1 6 192.29 12.94
 8 1 -5 11.26 3.5
 8 1 -5 8.6 3.1
 -8 1 5 6.99 2.06
 -8 -1 5 8.51 3.18
 -8 1 5 12.27 3.44
 -8 -1 5 13.18 3.35
 -8 -1 5 5.08 3.55
 8 -1 -5 5.85 3.11
 -8 1 4 112.87 9.82
 -8 1 4 113.84 7.26
 8 1 -4 124.92 10.07
 -8 -1 4 105.76 10.41
 8 1 -4 113.35 9.97
 8 -1 -4 117.44 12.69
 -8 -1 4 117.4 9.11
 -8 1 3 390.57 18.23
 -8 -1 3 383.48 19.81
 -8 1 3 384.47 13.61
 8 1 -3 382.72 17.64
 8 -1 -3 400.59 23.53
 -8 -1 3 376.92 15.95
 -8 -1 2 153.43 12.37
 -8 1 2 170.72 9.13
 -8 1 2 160.39 11.3
 8 1 -2 164.94 10.85
 8 -1 -2 187.55 15.75
 -8 -1 2 150.73 9.39
 -8 1 1 590.12 21.86
 -8 -1 1 588.91 25.07
 -8 1 1 593.77 17.93
 8 1 -1 553.02 19.4
 -8 -1 1 561.83 10.77
 8 -1 -1 631.1 21.19
 -8 -1 1 545.08 17.63
 -8 1 0 780.55 21.17
 -8 -1 0 813.29 30.21
 -8 1 0 788.14 25.24
 8 1 0 717.87 21.26
 8 -1 0 755.25 24.87
 8 -1 0 844.14 24.92
 -8 -1 0 726.39 14.21
 -8 -1 0 769.58 20.57
 -8 1 -1 1527.39 36.31
 -8 -1 -1 1460.79 42.5
 -8 1 -1 1519.63 31.64
 8 1 1 1423.58 29.84
 8 -1 1 1557.42 35.49
 -8 -1 -1 1414.16 23.52
 8 -1 1 1507.98 37.05
 -8 -1 -1 1478.47 29.17
 -8 1 -2 390.95 17.35
 -8 -1 -2 361.92 20.59
 8 1 2 385.38 19.23
 -8 1 -2 388.13 15.34
 8 -1 2 377.91 18.07
 8 -1 2 391.02 17.09
 -8 -1 -2 363.1 11.21
 8 1 2 345.79 12.83
 8 -1 2 344.12 15.14
 8 1 3 506.5 22.01
 -8 1 -3 483.8 17.59
 -8 1 -3 515.26 20.08
 -8 -1 -3 498.64 24.72
 8 -1 3 491.34 19.55
 8 -1 3 519.98 21.65
 -8 -1 -3 470.96 13.82
 8 1 3 457.63 13.86
 8 -1 3 464.95 16.68
 8 1 4 289.76 16.42
 -8 -1 -4 260.64 18.08
 -8 1 -4 278.33 14.56
 8 1 4 253.52 16.07
 8 -1 4 277.6 16
 -8 -1 -4 237.83 10.21
 8 -1 4 248.06 14.19
 8 -1 4 243.08 11.65
 -8 1 -4 244.81 12.84
 8 1 4 240.3 8.98
 8 1 5 333.04 17.64
 -8 1 -5 338.49 16.39
 -8 -1 -5 311.96 20.15
 8 1 5 311.44 17.8
 8 -1 5 307.49 17.32
 -8 -1 -5 309.58 12.58
 8 -1 5 327.52 16.58
 8 -1 5 301.54 12.61
 8 1 5 306.57 9.21
 -8 1 -5 319.17 14.95
 8 1 6 51.76 6.95
 -8 1 -6 60.16 6.85
 -8 -1 -6 73.04 10.03
 8 1 6 56.56 3.21
 8 -1 6 58.68 5.44
 -8 1 -6 73.49 7.43
 8 1 6 50.89 7.21
 -8 1 -6 55.14 6.19
 8 -1 6 68.56 7.68
 8 -1 6 53.19 7.26
 -8 -1 -6 58.41 5.72
 -8 -1 -7 154.76 14.65
 8 1 7 150.7 11.46
 -8 1 -7 160.45 11.28
 8 -1 7 153.14 8.48
 -8 1 -7 157.9 10.97
 8 -1 7 174.4 13.5
 -8 -1 -7 148.43 9.53
 8 1 7 157.97 12.75
 8 -1 7 153.35 11.76
 -8 -1 -7 125.11 6.98
 8 1 8 2.96 1.83
 -8 1 -8 6.54 2.34
 -8 -1 -8 6.29 4.23
 -8 1 -8 10.09 3.53
 8 -1 8 2.42 0.78
 8 -1 8 4.6 2.34
 -8 -1 -8 4.89 2.31
 8 1 8 4.96 2.57
 8 -1 8 7.38 3.25
 -8 -1 -8 2.54 0.66
 -8 -1 -9 880.06 35.7
 8 1 9 813.73 26.43
 -8 1 -9 846.09 27.09
 8 -1 9 776.95 19.87
 -8 1 -9 836.99 27.27
 8 1 9 854.01 31.21
 8 -1 9 842.56 29.92
 8 -1 9 881.74 31.97
 -8 -1 -9 771.55 20.34
 8 1 10 2.27 1.92
 -8 1 -10 3.98 2.06
 8 -1 10 2.31 0.84
 -8 -1 -10 5.62 3.61
 -8 1 -10 6.13 2.97
 8 -1 10 3.53 2.75
 8 1 10 1.18 1.66
 8 -1 10 6.49 3.3
 -8 -1 -10 2.58 1.44
 8 1 11 15 3.28
 -8 1 -11 14.02 3.39
 -8 -1 -11 23.57 5.95
 -8 1 -11 17.32 3.92
 8 -1 11 13.92 2.45
 8 -1 11 17.37 4.24
 8 1 11 11.72 4.08
 8 -1 11 25.03 5.68
 -8 -1 -11 20.26 3.41
 -8 1 -12 38.62 5.78
 8 1 12 39.02 5.26
 -8 -1 -12 44.9 8.64
 8 -1 12 30.51 3.68
 -8 1 -12 35.28 5.93
 8 -1 12 38.53 6.67
 8 1 12 37.75 6.95
 8 -1 12 33.68 6.62
 -8 -1 -12 30.86 4.3
 -8 1 -13 240.34 14.46
 8 1 13 220.11 12.31
 -8 -1 -13 231.23 18.76
 -8 1 -13 232.41 15.35
 -8 1 -13 220.42 9.77
 8 -1 13 206.09 10.17
 8 -1 13 261.47 18.46
 8 -1 13 228.18 16.39
 8 1 13 246.7 17.88
 -8 -1 -13 218.5 12.19
 -8 1 -14 21.1 4.84
 8 1 14 21.3 3.88
 -8 -1 -14 19.27 6.65
 -8 1 -14 17.45 4.39
 -8 1 -14 19.22 3.09
 8 1 14 23.79 5.97
 8 -1 14 24.72 6.18
 -8 -1 -14 18.84 3.98
 -8 1 -15 126.1 10.8
 8 1 15 111.82 8.55
 -8 -1 -15 140.82 14.93
 8 1 15 131.76 13.51
 8 -1 15 129.55 13.59
 -8 1 -15 113.97 7.38
 -8 1 -15 118.14 11.64
 -8 1 -16 39.94 6.32
 8 1 16 27.46 6.93
 8 -1 16 40.96 8.04
 -8 -1 -16 43.18 9.11
 -8 1 -16 41.1 7.11
 -8 1 -16 31.33 4.33
 -8 1 -17 65.47 8
 8 1 17 52.39 8.65
 8 -1 17 63.56 10.31
 -8 -1 -17 51.06 9.49
 -8 1 -17 58.63 5.7
 -8 1 -17 63.68 9.17
 -8 1 -18 7.2 2.82
 8 1 18 0.63 2.6
 -8 -1 -18 6.03 4.13
 -8 1 -18 8.73 3.93
 -8 1 -19 82.58 9.03
 8 1 19 61.64 10.23
 -8 -1 -19 71.98 11.86
 -8 1 -19 71.4 10.01
 -8 1 -20 38.72 6.68
 8 1 20 31.58 7.75
 -8 -1 -20 40.96 9.16
 -8 1 -20 45.25 8.56
 -8 1 -21 342.17 23.19
 -8 1 -21 329.06 18.88
 -8 -1 -21 363.8 26.68
 -8 -1 -22 22.71 8.36
 -8 1 -22 36.08 7.84
 -8 1 -22 24.4 5.14
 -8 -1 -23 11.9 5.75
 -8 1 -23 12.7 5.12
 -8 -1 -24 10.55 5.22
 -8 1 -24 10.41 4.39
 -8 -1 -25 3.67 3.94
 -8 1 -25 2.29 2.62
 -8 -1 -26 6.58 4.73
 -8 -1 -26 3.15 2.74
 -8 -1 -27 13.3 6.35
 -8 -1 -27 4.12 3.56
 -8 -1 -28 1.39 3.26
 8 -2 -25 27.83 8.95
 8 -2 -24 15.77 6.95
 8 2 -23 3.25 2.55
 -8 -2 23 3.76 4.31
 8 -2 -23 7.05 5.05
 -8 2 23 13.1 7.77
 8 2 -22 4.1 3.13
 -8 2 22 16.78 7.07
 -8 -2 22 21.33 7.85
 8 -2 -22 6.62 4.5
 8 2 -21 7.73 4.11
 -8 -2 21 16.9 6.6
 8 -2 -21 12.04 6.13
 8 2 -20 101.11 16.33
 -8 2 20 144.41 18.98
 8 -2 -20 121.56 16.02
 -8 -2 20 112.04 15.86
 8 2 -19 9.52 5.1
 -8 -2 19 5.23 3.41
 8 -2 -19 16.63 6.56
 -8 2 19 9.65 5.89
 8 2 -18 22.29 7.81
 -8 -2 18 31.03 8.09
 -8 2 18 31.7 8.7
 8 -2 -18 30.07 8.01
 8 2 -17 24.51 7.95
 -8 2 17 33.65 8.49
 -8 -2 17 38.81 9.05
 8 -2 -17 34.88 8.8
 8 2 -16 157.16 18.69
 -8 -2 16 179.99 17.66
 -8 2 16 201.96 20.57
 8 -2 -16 180.25 18.21
 8 2 -15 80.26 12.91
 -8 -2 15 72.04 12.3
 -8 -2 15 71.16 10.74
 -8 2 15 79.58 12.73
 8 -2 -15 81.23 12.2
 -8 2 14 74.33 11.9
 -8 2 14 89.38 9.76
 8 2 -14 65.68 11.55
 -8 -2 14 86.76 13.15
 -8 -2 14 67.74 10.3
 8 -2 -14 74.83 11.37
 -8 2 13 17.86 4.58
 -8 2 13 21.64 6.55
 8 2 -13 23.14 6.83
 -8 -2 13 16.47 5.48
 -8 -2 13 15.55 4.82
 8 -2 -13 16.37 6.03
 -8 2 12 -0.9 1.36
 -8 2 12 2.34 3.73
 8 2 -12 5.62 3.11
 -8 2 12 1.24 1.46
 -8 -2 12 2.66 2.59
 -8 -2 12 2.24 2.22
 -8 -2 12 1.13 3.2
 8 -2 -12 4.52 3.45
 -8 2 11 31.5 6.02
 -8 2 11 41.52 9.08
 8 2 -11 33.9 7.75
 -8 2 11 25.71 4.62
 -8 -2 11 24.39 6.34
 -8 -2 11 27.05 6.2
 -8 -2 11 29.98 5.91
 8 -2 -11 35.17 7.78
 -8 2 10 10.28 6.58
 -8 2 10 9.74 3.99
 8 2 -10 6.24 4.07
 -8 2 10 2.59 2.05
 -8 -2 10 5.17 3.13
 -8 -2 10 4.27 3.17
 -8 -2 10 7.07 2.98
 8 -2 -10 4.68 4.81
 -8 2 9 321.59 17.36
 8 2 -9 288.67 20.71
 -8 -2 9 275.56 19.09
 -8 -2 9 318.45 23.19
 -8 2 9 287.32 15.25
 -8 -2 9 291.9 16.42
 -8 2 9 294.89 22.27
 8 2 -9 307.04 14.62
 8 -2 -9 307.73 22.26
 -8 2 8 477.64 21
 8 2 -8 456.59 25.14
 -8 -2 8 501.64 29.08
 -8 -2 8 413.64 18.67
 8 -2 -8 462.83 26.97
 8 2 -8 482.85 17.6
 -8 2 7 384.94 18.59
 -8 2 7 379 9.8
 8 2 -7 360.56 21.51
 -8 -2 7 397.67 25.17
 8 -2 -7 376.39 24.31
 8 2 -7 368.84 14.71
 -8 -2 7 336.55 15.54
 -8 2 6 66.77 7.68
 -8 -2 6 79.53 11.04
 -8 2 6 69.71 4.51
 8 2 -6 59.13 8.61
 8 -2 -6 71.91 5.67
 -8 -2 6 71.93 10.55
 8 -2 -6 64.36 9.88
 -8 -2 6 61.52 6.25
 8 2 -6 70.77 6.03
 -8 2 5 38.85 6.07
 -8 2 5 38.25 3.66
 8 2 -5 35.81 6.56
 -8 -2 5 53.63 8.73
 8 -2 -5 34.09 3.75
 8 2 -5 36.38 4.24
 8 -2 -5 31.25 7
 -8 2 4 227.36 13.91
 -8 -2 4 225.81 17.97
 8 2 -4 205.54 14.72
 -8 2 4 204.51 9.15
 8 -2 -4 210.73 9.34
 -8 -2 4 174.27 5.36
 8 -2 -4 196.73 17.19
 -8 2 3 7.82 3.24
 -8 2 3 6.36 2.26
 8 2 -3 10.19 3.44
 -8 -2 3 2.51 2.93
 8 -2 -3 4.48 1.63
 8 -2 -3 6.31 3.8
 -8 2 2 267.98 15.22
 -8 -2 2 251.98 18.8
 8 2 -2 247.78 15.21
 -8 2 2 252.51 11.53
 8 -2 -2 253.05 19.8
 8 -2 -2 250.33 10.7
 -8 2 1 29.51 5.23
 8 2 -1 32.92 5.51
 -8 2 1 23.32 3.89
 -8 -2 1 28.79 6.62
 8 -2 -1 22.57 3.28
 8 -2 -1 22.63 6.33
 -8 2 0 283.95 15.76
 -8 -2 0 253.59 19.12
 8 -2 0 247.65 11.37
 8 -2 0 278.79 20.58
 8 2 0 247.67 14.41
 -8 -2 0 264.91 12.94
 -8 2 -1 108.34 9.91
 -8 -2 -1 103.95 12.28
 8 -2 1 113.91 13.27
 8 -2 1 103.24 7.56
 -8 -2 -1 106.67 7.88
 8 2 1 89.4 8.32
 -8 -2 -2 74.02 10.3
 -8 2 -2 86.3 8.77
 8 -2 2 103.33 12.62
 8 -2 2 76.5 6.78
 -8 -2 -2 86.11 7.03
 8 2 2 76.55 7.41
 -8 -2 -3 701.23 32.59
 -8 2 -3 752.82 26.8
 8 -2 3 766.75 30.37
 8 -2 3 704.29 21.95
 -8 -2 -3 729.27 20.56
 8 2 3 722.27 22.87
 -8 -2 -4 474.55 26.92
 -8 2 -4 521.51 22.09
 8 -2 4 497.44 24.78
 8 -2 4 466.65 18.19
 -8 -2 -4 477.16 15.9
 8 2 4 457.53 17.5
 -8 -2 -5 879.32 37.58
 -8 2 -5 973.59 31.07
 -8 2 -5 889.77 25.04
 8 2 5 1008.8 35.29
 8 -2 5 1020.12 35.99
 -8 -2 -5 940.85 22.7
 8 2 5 937.47 24.93
 -8 2 -6 61.58 7.79
 8 2 6 56.09 8.61
 -8 2 -6 43.71 5.4
 8 -2 6 57.62 9.05
 -8 -2 -6 48.76 9.05
 -8 -2 -6 48.69 4.78
 8 2 6 45.34 5.19
 -8 2 -7 375.96 19.23
 -8 -2 -7 330.37 23.42
 8 2 7 340.87 20.22
 8 -2 7 373.05 21.47
 -8 -2 -7 335.98 12.31
 -8 2 -8 193.76 13.99
 -8 -2 -8 200.89 18.89
 8 -2 8 181.11 15.14
 8 2 8 195.22 15.53
 -8 -2 -8 189.37 8.92
 8 2 9 213.01 14.46
 -8 2 -9 212.08 14.61
 -8 -2 -9 207.55 19.53
 8 2 9 211.98 16.15
 8 -2 9 216.62 16.75
 -8 -2 -9 211.73 9.26
 8 2 10 103.64 9.8
 -8 2 -10 83.48 9.31
 -8 -2 -10 99.05 14.76
 -8 -2 -10 92.71 5.97
 8 -2 10 94.59 11.2
 8 2 10 99.08 11.2
 8 2 11 71.34 7.76
 -8 2 -11 82.36 9.37
 -8 -2 -11 82.17 13.13
 -8 -2 -11 80.79 5.53
 -8 2 -11 73.26 7.51
 8 2 11 74.6 10.04
 8 -2 11 75.11 10.28
 -8 -2 -11 67.87 6.48
 8 2 12 154.12 10.86
 -8 2 -12 161.51 13.07
 -8 -2 -12 165.35 18.88
 8 -2 12 168.77 15.13
 8 2 12 184.08 15.83
 -8 2 -12 152.14 11.05
 -8 2 -13 35.92 6.56
 8 2 13 34 7.12
 8 -2 13 33.41 6.94
 -8 2 -13 39.22 6.01
 -8 2 -14 176.14 14.4
 -8 -2 -14 197.46 21.82
 8 2 14 180.88 16.02
 8 -2 14 150.54 14.73
 -8 2 -14 164.95 11.82
 -8 2 -15 351.36 20.96
 -8 -2 -15 386.43 31.05
 8 -2 15 366.01 23.24
 8 2 15 360.18 23.07
 -8 2 -15 353.78 17.49
 -8 2 -16 47.08 7.95
 -8 -2 -16 73.65 15.9
 8 2 16 63.15 10.85
 8 -2 16 54.9 9.61
 -8 2 -16 53.21 7.23
 -8 2 -17 400.9 22.96
 -8 -2 -17 410.9 33.32
 8 -2 17 373.69 24.47
 8 2 17 377.89 24.6
 -8 2 -17 382.2 19.01
 -8 2 -18 6.87 3.92
 8 -2 18 0.27 3.24
 8 2 18 4.98 4.39
 -8 -2 -18 15.08 6.38
 -8 2 -18 4.75 2.93
 -8 2 -19 152.1 14.33
 -8 -2 -19 144.04 20.55
 8 -2 19 139.45 15.42
 8 2 19 147.67 15.7
 -8 2 -20 12.76 4.98
 8 2 20 6.68 4.22
 8 -2 20 6.8 4.34
 -8 -2 -20 15.64 9.76
 -8 2 -21 136.38 14.19
 8 -2 21 150.74 16.81
 8 2 21 132.72 15.5
 -8 -2 -21 127.59 19.27
 -8 2 -21 169.28 17.02
 -8 2 -22 0.61 2.6
 8 2 22 6.58 4.64
 8 -2 22 4.75 4.13
 -8 -2 -22 -1.95 3.34
 -8 2 -22 -2.58 3.69
 -8 -2 -23 13.72 7.48
 -8 2 -23 8.42 4.53
 -8 2 -23 3.45 2.4
 -8 -2 -24 71.35 14.79
 -8 2 -24 75.15 10.91
 -8 -2 -24 85.88 14.17
 -8 -2 -25 -0.46 3.88
 -8 -2 -26 38.21 11.76
 -8 3 20 9.25 6.28
 8 3 -19 93.36 17
 -8 3 19 111.46 17.72
 8 -3 -19 104.31 15.72
 8 3 -18 11.85 6.76
 8 -3 -18 15.02 6.89
 -8 3 18 9.89 5.66
 8 3 -17 116.96 17.95
 -8 3 17 130.71 18.35
 8 -3 -17 146.45 17.81
 8 3 -16 12.7 5.91
 -8 3 16 9.06 5.44
 8 -3 -16 10.9 6.6
 8 3 -15 183.6 21.13
 -8 3 15 196.18 21.14
 8 -3 -15 190.59 20.08
 8 3 -14 20.54 8.31
 -8 3 14 15.71 4.37
 -8 3 14 23.16 7.74
 8 -3 -14 13.06 6.2
 -8 3 13 41.51 6.84
 -8 3 13 49.24 10.26
 8 3 -13 39.51 9.89
 -8 -3 13 54.99 10.84
 8 -3 -13 60.78 11.04
 -8 3 12 227.85 15.55
 8 3 -12 217.51 21.25
 -8 -3 12 247.17 22.65
 -8 3 12 260.23 23.37
 8 -3 -12 232.96 21.51
 -8 3 11 3.69 5.04
 -8 3 11 2.93 2.77
 8 3 -11 5.7 4.27
 -8 -3 11 4.96 3.78
 8 -3 -11 7.38 4.96
 -8 3 10 89.29 9.54
 8 3 -10 85.4 12.79
 -8 -3 10 100.6 14.02
 -8 3 10 102.68 14.61
 8 -3 -10 102.61 14.53
 -8 3 9 190.77 13.77
 8 3 -9 196.25 18.87
 -8 -3 9 195.96 19.26
 8 -3 -9 184.2 18.62
 -8 3 8 21.27 4.71
 8 3 -8 22.03 6.56
 -8 -3 8 23.3 6.98
 8 -3 -8 20.56 7.3
 -8 3 7 192.42 13.93
 8 3 -7 170.35 16.54
 -8 -3 7 153.95 16.81
 8 -3 -7 176.56 17.96
 -8 3 6 12.92 4.16
 8 3 -6 7.67 4.03
 -8 -3 6 3.63 1.16
 -8 -3 6 3.24 2.52
 8 -3 -6 10 5.18
 -8 3 5 239.56 15.49
 8 3 -5 212.68 17.93
 -8 -3 5 202.45 9.91
 -8 -3 5 232.22 19.87
 8 -3 -5 209.81 19.64
 -8 3 4 171.34 13.2
 8 3 -4 170.21 15.83
 -8 -3 4 161.22 16.38
 8 -3 -4 187.07 18.49
 -8 3 3 585.73 24.89
 8 3 -3 551 27.87
 -8 -3 3 552.55 30.68
 8 -3 -3 562.67 32.14
 8 3 -2 2.35 2.63
 -8 -3 2 6.05 4.84
 -8 3 2 7.91 3.97
 8 -3 -2 7.52 4.93
 8 3 -1 56.84 8.35
 -8 3 1 54.64 7.55
 -8 -3 1 73.78 11.77
 8 -3 -1 58.32 10.64
 -8 3 0 242.67 16.51
 -8 -3 0 256.61 21.91
 8 3 0 236.26 16.86
 8 -3 0 246.76 21.37
 8 3 1 2.98 3.54
 -8 -3 -1 9.42 4.77
 -8 3 -1 3.89 2.91
 8 -3 1 3.39 3.62
 -8 3 -2 145.31 12.66
 -8 -3 -2 141.16 16.19
 8 3 2 124.79 11.8
 8 -3 2 146.23 16.22
 8 3 3 66.2 8.28
 -8 -3 -3 63.33 10.89
 -8 3 -3 70.34 8.96
 8 -3 3 69.23 11.28
 -8 3 -4 53.4 7.91
 8 3 4 50.88 7.33
 -8 -3 -4 36.65 8.19
 8 -3 4 46.82 9.23
 8 -3 4 52.9 9.81
 -8 3 -5 1.39 2.13
 8 3 5 0.3 1.55
 -8 -3 -5 0.84 2.34
 8 3 5 5.95 3.3
 8 -3 5 3.26 3.28
 8 -3 5 5.96 3.94
 -8 3 -6 25.13 5.72
 8 -3 6 24.39 7.25
 8 3 6 16.19 4.93
 8 3 6 19.85 4.55
 -8 -3 -6 10.29 4.7
 -8 -3 -7 79.26 12.69
 -8 3 -7 92.47 10.99
 8 -3 7 93.15 12.39
 8 3 7 103.67 12.13
 -8 3 -8 230.55 17.36
 -8 -3 -8 205.07 20.24
 8 3 8 232.07 18.05
 8 -3 8 234.48 19.93
 -8 3 -9 295.46 20.18
 8 3 9 308.85 20.89
 8 -3 9 334.61 23.56
 -8 3 -10 15.62 5.06
 8 -3 10 17.37 6.34
 8 3 10 6.46 3.4
 -8 -3 -10 0.4 3.06
 -8 3 -11 12.08 4.13
 8 -3 11 3.02 2.78
 8 3 11 16.91 5.17
 -8 -3 -11 3.03 3.06
 -8 3 -12 37.23 7.64
 8 3 12 32.52 7.03
 8 -3 12 40.78 9
 -8 -3 -12 24.84 6.93
 -8 3 -12 28.32 5.74
 -8 3 -13 14.01 5.32
 8 3 13 15.37 5.04
 8 -3 13 22.18 6.74
 -8 -3 -13 3.02 2.2
 -8 3 -13 12.63 3.96
 -8 3 -14 24.75 6.45
 8 3 14 20.49 6.11
 8 -3 14 29.13 7.94
 -8 -3 -14 22.78 7.4
 -8 3 -14 21.87 5.54
 8 3 15 4.65 3.27
 8 -3 15 0.95 3.13
 -8 -3 -15 -2.73 4.51
 -8 3 -15 -1.44 1.72
 -8 3 -16 10.6 4.53
 8 3 16 9.87 5.17
 8 -3 16 15.06 6.02
 -8 -3 -16 4.87 4.42
 -8 3 -16 8.83 3.87
 -8 3 -17 35.46 7.96
 8 -3 17 45.91 8.59
 8 3 17 50.85 9.48
 -8 -3 -17 28.27 8.73
 -8 3 -17 40.81 7.56
 -8 3 -18 4.2 3.67
 8 3 18 4.71 3.38
 8 -3 18 8.57 4.58
 -8 -3 -18 3.4 2.52
 -8 3 -18 0.6 2.26
 -8 3 -19 2.13 3.54
 8 3 19 -0.09 2.1
 8 -3 19 3.14 3.59
 -8 -3 -19 1.61 4.28
 -8 3 -20 68.71 11.59
 8 3 20 74.45 11.97
 -8 -3 -20 58.28 13.73
 -8 3 -21 11.23 5.33
 8 3 21 11.17 4.9
 -8 -3 -21 18.56 8.3
 -8 3 -22 4.77 4.22
 8 3 22 15.12 5.77
 -8 -3 -22 4.59 4
 -8 -3 -23 2.52 4.54
 -8 4 14 4 4.3
 8 4 -13 19.34 8.05
 -8 4 13 26.27 8.82
 8 4 -12 6.21 5.5
 -8 4 12 9.8 6.49
 8 -4 -12 13.77 7.42
 8 4 -11 -0.29 3.05
 -8 4 11 6.03 3.1
 -8 4 11 -0.2 3.01
 8 -4 -11 -0.13 2.22
 8 4 -10 7.51 5.43
 -8 4 10 7.77 3.53
 -8 4 10 8.96 4.82
 8 -4 -10 18.3 7.72
 8 4 -9 37.32 9.54
 -8 4 9 36.5 6.73
 8 -4 -9 28.37 8.52
 -8 4 8 6.32 3.2
 8 4 -8 3.57 4.4
 -8 -4 8 3.13 4.14
 8 -4 -8 7.46 4.41
 -8 4 7 49.89 8.21
 8 4 -7 53.39 10.7
 -8 -4 7 64.46 11.22
 8 -4 -7 42.28 10.4
 -8 4 6 5.64 3.28
 8 4 -6 1.87 3
 -8 -4 6 8.58 4.76
 8 -4 -6 5.12 5.78
 -8 4 5 25.38 6.15
 8 4 -5 19.79 6.79
 -8 -4 5 16.91 5.97
 8 -4 -5 21.86 8.28
 -8 4 4 61.41 9.06
 8 4 -4 58.32 11.02
 -8 -4 4 53.76 10.41
 8 -4 -4 70.91 12.9
 -8 4 3 92.06 10.99
 8 4 -3 93.2 13.62
 -8 -4 3 87.44 12.65
 8 -4 -3 102.51 15.26
 -8 4 2 55.19 8.73
 8 4 -2 51.16 10.38
 -8 -4 2 47.88 9.3
 8 -4 -2 48.83 10.69
 -8 4 1 85.89 10.99
 8 4 -1 61.04 10.58
 -8 -4 1 70.22 11.13
 8 -4 -1 62.7 11.59
 -8 4 0 105.68 12.27
 8 4 0 89.14 12.32
 8 -4 0 91.91 14.35
 -8 -4 0 90.26 12.19
 -8 4 -1 61.14 9.43
 8 4 1 62.17 10.29
 -8 -4 -1 45.29 8.59
 8 -4 1 66.44 12.31
 -8 4 -2 72.77 10.28
 8 4 2 63 10.11
 -8 -4 -2 58.45 9.62
 8 -4 2 66.72 12.47
 -8 4 -3 4.98 3.09
 8 4 3 9.16 4.78
 -8 -4 -3 7.15 5.11
 -8 -4 -3 1.23 2.6
 8 4 3 6.15 3.09
 8 -4 3 7.28 5.15
 -8 4 -4 3.65 2.76
 8 4 4 5.44 3.18
 -8 -4 -4 5.01 5.07
 8 4 4 5.19 3.53
 8 -4 4 3.04 3.54
 8 -4 4 5.7 4.28
 -8 4 -5 22.38 5.88
 8 4 5 23.06 6.09
 -8 -4 -5 24.39 9.25
 8 4 5 16.03 5.39
 8 -4 5 15.99 5.8
 8 -4 5 15.52 6.5
 -8 4 -6 21.68 6.13
 -8 -4 -6 41.65 10.46
 8 4 6 26 6.5
 8 -4 6 26.84 7.53
 8 -4 6 27.51 8.14
 -8 4 -7 16.29 5.96
 8 -4 7 19.73 7.63
 8 4 7 11.86 5.29
 -8 -4 -7 18.58 7.76
 -8 4 -8 68.67 10.82
 -8 -4 -8 73.87 14.01
 8 4 8 70.57 10.62
 8 -4 8 81.14 13.61
 -8 4 -9 32.13 7.76
 8 -4 9 37.55 9.49
 8 4 9 33.26 7.37
 -8 -4 -9 29.89 9.13
 -8 4 -10 32.86 8.4
 8 -4 10 33.69 9.51
 8 4 10 31.05 7.54
 -8 -4 -10 25.82 8.6
 -8 4 -11 111.13 14.72
 -8 -4 -11 89.5 15.52
 8 4 11 104.41 13.21
 8 -4 11 121.94 17.01
 -8 4 -12 92.01 14.15
 -8 -4 -12 78.84 14.42
 8 4 12 82.99 12.02
 8 -4 12 107.37 15.77
 -8 -4 -13 105.08 16.78
 8 4 13 95.69 12.81
 -8 -4 -13 101.56 14.86
 -8 -4 -14 86.23 15.1
 -8 4 -15 10.86 5.23
 -8 -4 -15 7.02 5.13
 -8 4 -16 10.11 4.02
 -8 -4 -16 2.42 2.81
 -8 4 -17 7.23 4.49
 -8 -4 -17 -2.09 4.43
 -8 -4 -18 -0.24 3.6
 -8 5 6 66.5 10.64
 -8 5 5 11.54 5.25
 -8 5 4 122.91 14.44
 8 -5 -4 117.89 18
 8 -5 -3 1.64 3.81
 8 -5 -2 32.28 9.62
 8 -5 -1 -1.03 4.55
 8 5 0 7.37 4.92
 8 5 1 2.55 4.58
 8 5 2 4.23 3.81
 -8 -5 -2 7.67 5.57
 8 5 3 9.51 5.25
 -8 -5 -3 5.66 3.75
 -8 -5 -4 -4.58 3.97
 -9 0 25 133.91 20.87
 9 0 -24 -0.86 2.32
 -9 0 24 2.22 4.34
 9 0 -23 86.13 13.14
 -9 0 23 114.37 18.36
 -9 0 22 -7.61 5.91
 9 0 -22 0.22 2.7
 -9 0 21 67.99 13.27
 9 0 -21 41.58 8.83
 9 0 -20 -2.23 3.59
 -9 0 20 -2.17 4.34
 9 0 -19 62.89 10.78
 -9 0 19 97.41 14.9
 9 0 -18 4.72 4.68
 -9 0 18 6.36 6.05
 9 0 -17 798.36 35.79
 -9 0 17 876.99 42.39
 -9 0 16 6.83 4.62
 9 0 -16 5.66 4.62
 -9 0 16 8.64 7.19
 9 0 -15 577.64 18.17
 9 0 -15 556.3 28.76
 -9 0 15 576.4 32.7
 9 0 -14 3.05 2.23
 -9 0 14 1.11 2.35
 -9 0 14 7.16 6.14
 9 0 -14 2.41 4.1
 9 0 -13 1126.74 26.9
 9 0 -13 1050.8 39.51
 -9 0 13 1113.5 44.18
 9 0 -12 5.94 3.01
 -9 0 12 3.92 3.11
 9 0 -12 7.15 5.65
 -9 0 12 5.94 4.95
 9 0 -11 609.6 19.1
 -9 0 11 550.7 29.41
 9 0 -11 587.17 29.09
 -9 0 11 635.27 31.22
 9 0 -10 1.29 1.69
 -9 0 10 -1.66 2.72
 9 0 -10 5.53 3.69
 -9 0 10 5.01 2.98
 9 0 -9 345.89 14.42
 -9 0 9 299.25 15.28
 -9 0 9 356.15 21.92
 9 0 -8 3.38 1.42
 -9 0 8 0.24 1.56
 -9 0 8 -0.97 1.81
 9 0 -7 -0.38 1.47
 -9 0 7 -0.1 0.99
 -9 0 7 -0.63 2.12
 -9 0 6 -1.89 2.05
 9 0 -6 0.7 1.32
 -9 0 5 687.11 23.48
 -9 0 5 756.33 29.39
 -9 0 4 4.81 3.72
 9 0 -4 1.07 0.89
 -9 0 4 2.03 1.9
 9 0 -4 0.94 2.28
 -9 0 3 886.58 28
 9 0 -3 1082.75 29.11
 -9 0 3 1059.41 37.22
 9 0 -3 902.45 21.79
 -9 0 2 4.42 3.85
 9 0 -2 1.25 1.42
 -9 0 2 11.82 4.85
 9 0 -2 2.87 3.14
 9 0 -1 2770.47 52.73
 -9 0 1 2869.8 63.14
 -9 0 1 2433.7 51.49
 -9 0 0 4.94 4.11
 9 0 0 2.34 2.01
 -9 0 0 3.33 2.97
 9 0 0 4.48 2.77
 -9 0 -1 604.34 23.76
 9 0 1 684.45 25.51
 -9 0 -1 694.68 29.1
 9 0 1 635.33 20.12
 -9 0 -2 1.61 2.34
 9 0 2 -1 1.55
 9 0 2 -0.77 1.22
 -9 0 -3 2033.61 50.28
 9 0 3 1907.25 46.7
 9 0 3 1953.88 40.84
 -9 0 -4 4.4 3.81
 9 0 4 2.22 1.96
 9 0 4 2.91 2.24
 -9 0 -4 0.55 1.13
 -9 0 -4 1.22 1.14
 -9 0 -5 22.93 5.14
 -9 0 -5 23.11 3.97
 9 0 5 17.6 3.89
 9 0 5 16.18 4.18
 -9 0 -5 13.81 3.56
 -9 0 -6 1.11 1.98
 -9 0 -6 -0.57 0.87
 9 0 6 -1.6 1.74
 9 0 6 1.06 1.5
 -9 0 -6 -1 1.75
 9 0 6 1.11 0.46
 -9 0 -7 13.16 3.71
 -9 0 -7 14.09 3.39
 9 0 7 9.86 3.16
 9 0 7 12.4 3.65
 -9 0 -7 13.86 3.31
 -9 0 -8 1.22 1.49
 9 0 8 1.56 1.23
 9 0 8 1.68 1.45
 -9 0 -8 -0.87 1.98
 -9 0 -9 20.5 4.51
 9 0 9 15.55 4.33
 -9 0 -9 10.88 3.07
 -9 0 -10 4.55 2.94
 9 0 10 3.07 3.16
 -9 0 -10 1.05 2.74
 -9 0 -11 815.05 28.01
 -9 0 -11 773.96 29.44
 9 0 11 798.58 32.4
 -9 0 -12 2.65 2.91
 9 0 12 3.61 3.26
 -9 0 -12 2.46 2.85
 9 0 13 1.58 1.96
 -9 0 -13 2.24 2.54
 -9 0 -14 -0.35 1.51
 9 0 14 -2.8 3.29
 -9 0 -14 4.3 3.4
 -9 0 -15 463.48 21.07
 -9 0 -15 486.87 24.13
 9 0 15 437.53 25.54
 -9 0 -16 1.85 1.89
 9 0 16 3.99 3.59
 -9 0 -16 -0.05 2.06
 -9 0 -17 37.26 6.06
 9 0 17 52.09 9.28
 -9 0 -17 32.86 6.74
 -9 0 -18 0.5 2.03
 9 0 18 7.73 4.49
 -9 0 -18 2.08 2.41
 -9 0 -19 223.38 14.57
 -9 0 -19 197.44 16.75
 9 0 19 189.46 17.71
 -9 0 -20 -4.97 4.39
 -9 0 -20 -2.12 1.74
 -9 0 -21 118.18 13.43
 -9 0 -22 -3.64 3.49
 -9 0 -23 3.62 2.44
 -9 0 -24 0.1 2.47
 -9 0 -25 -0.32 3.11
 -9 0 -26 -2.24 3.17
 9 -1 -27 -0.59 3.99
 9 -1 -26 21.69 6.57
 9 -1 -25 12.29 6.94
 -9 -1 25 10.8 7.21
 9 1 -24 75.79 13.33
 9 -1 -24 70.79 13.45
 -9 1 24 113.95 19.33
 -9 -1 24 101.67 17.7
 9 1 -23 4.97 3.77
 9 -1 -23 -2.98 3.5
 -9 -1 23 1.41 2.84
 9 1 -22 14.57 5.36
 9 -1 -22 5.24 3.87
 -9 1 22 13.66 7.39
 -9 -1 22 9.41 5.92
 9 1 -21 11.45 5.58
 9 -1 -21 3.8 2.28
 -9 -1 21 5.77 5.14
 -9 1 21 10.3 5.87
 9 1 -20 11.11 5.25
 9 -1 -20 8.79 4.78
 -9 -1 20 16 7.15
 -9 1 20 19.1 7.17
 9 1 -19 1.69 3.43
 -9 1 19 5.05 4.47
 9 -1 -19 -6.28 5.09
 -9 -1 19 1.78 2.75
 9 1 -18 64.12 11.45
 9 -1 -18 58.28 10.57
 -9 1 18 85.13 14.11
 -9 -1 18 69.44 12.3
 9 1 -17 2.3 3.24
 -9 -1 17 -3.17 4.34
 9 -1 -17 0.58 2.8
 -9 1 17 6.96 5.68
 -9 -1 17 13.09 6.27
 9 1 -16 124.07 15.41
 -9 -1 16 136.05 16.98
 9 -1 -16 112.42 14.56
 -9 -1 16 115.25 15.15
 -9 1 16 156.06 18.06
 9 1 -15 11.63 5.58
 -9 1 15 9.55 4.48
 -9 -1 15 5.67 3.71
 -9 -1 15 6.84 4.78
 9 -1 -15 11.02 5.08
 -9 1 15 9.28 5.05
 9 1 -14 183.59 18.18
 9 -1 -14 176.91 17.54
 -9 1 14 211.15 17.66
 -9 -1 14 217.7 20.9
 -9 -1 14 208.11 19.16
 -9 1 14 203.57 19.45
 9 1 -13 219.55 19.69
 9 1 -13 160.05 6.66
 9 -1 -13 191.54 18.1
 -9 1 13 188.09 16.26
 -9 -1 13 217.06 20.46
 -9 -1 13 191.17 17.78
 -9 1 13 239.43 20.51
 9 1 -12 702.42 34.68
 -9 1 12 671.5 30.83
 -9 -1 12 642.86 35.02
 9 -1 -12 619.85 31.91
 -9 -1 12 650.49 31.87
 -9 1 12 739.48 35.9
 -9 1 11 44.97 8.76
 9 1 -11 33.01 8.11
 -9 -1 11 30.41 7.85
 -9 1 11 35.1 6.9
 9 -1 -11 25.07 6.47
 -9 -1 11 29.13 6.91
 9 1 -10 124.12 13.69
 9 -1 -10 91.61 11.79
 -9 -1 10 89.23 12.23
 -9 1 10 88.33 10.25
 -9 -1 10 104.92 11.73
 -9 1 10 111.63 13.15
 -9 1 9 193.56 8.23
 -9 1 9 213.01 15.78
 9 1 -9 216.75 17.55
 9 -1 -9 162.59 15.79
 -9 -1 9 174.15 16.48
 -9 1 9 187.2 16.69
 -9 -1 9 186.49 15.13
 -9 1 8 143.64 13.07
 -9 -1 8 129.33 12.12
 -9 1 8 140.32 7.2
 9 1 -8 153.62 14.44
 9 -1 -8 108.11 13.31
 -9 1 8 137.24 13.85
 -9 -1 8 128.49 12.07
 -9 1 7 77.36 5.56
 -9 -1 7 72.16 8.99
 -9 1 7 80.68 9.54
 9 1 -7 88.57 10.55
 9 -1 -7 77.83 10.72
 -9 1 7 74.96 10.44
 -9 -1 7 71.66 8.66
 -9 -1 6 24.69 5.12
 9 1 -6 32.02 6.41
 -9 1 6 29.41 3.9
 -9 1 6 28.21 5.81
 -9 -1 6 27.13 5.17
 9 -1 -6 18.4 5.67
 9 1 -5 31.94 6.23
 -9 -1 5 35.22 6.13
 -9 1 5 27.7 5.56
 -9 1 5 37.91 4.7
 9 -1 -5 34.04 7.41
 -9 -1 5 31.71 5.46
 -9 1 4 432.76 20.91
 -9 1 4 465.29 16.49
 -9 -1 4 454.68 22.63
 9 1 -4 454.23 21.39
 9 -1 -4 473.55 26.28
 -9 -1 4 458.55 19.91
 -9 1 3 134.68 11.31
 -9 -1 3 139.41 12.25
 -9 1 3 147.75 9.15
 9 1 -3 153.41 11.67
 9 -1 -3 169.14 15.79
 -9 -1 3 155.35 10.83
 9 1 -2 544.03 21.3
 -9 1 2 553.45 22.82
 -9 -1 2 563.95 25.51
 -9 1 2 546.47 18.21
 -9 -1 2 553.24 20.18
 -9 1 1 534.75 22.23
 -9 1 1 530.79 18.35
 -9 -1 1 537.99 24.96
 9 1 -1 523.14 20.02
 9 -1 -1 572.45 22.1
 -9 -1 1 540.41 19
 -9 1 0 1223.15 34.25
 -9 -1 0 1258.56 39.81
 -9 1 0 1218.3 29.17
 9 1 0 1093.63 28.66
 9 -1 0 1210.63 33.41
 9 -1 0 1308.18 34.33
 -9 -1 0 1158.73 20.06
 -9 -1 0 1208.02 29.06
 -9 1 -1 802.53 23.42
 -9 1 -1 781.74 26.73
 -9 -1 -1 789.54 31.59
 9 1 1 720.12 21.33
 9 -1 1 793.48 27.05
 -9 -1 -1 733.23 16.23
 9 -1 1 820.62 26.89
 -9 -1 -1 789.54 22.07
 -9 1 -2 226.95 13.98
 -9 1 -2 191.9 11.43
 -9 -1 -2 220.25 16.62
 9 -1 2 213.08 13.49
 9 -1 2 216.16 14.08
 -9 -1 -2 201.28 8.48
 9 1 2 204.65 10.25
 -9 1 -3 365.79 17.7
 -9 -1 -3 321.4 20.45
 -9 1 -3 326.75 15.25
 9 -1 3 349.31 17.6
 9 -1 3 342.3 18.26
 -9 -1 -3 304.82 11.31
 9 1 3 299.8 11.57
 9 -1 3 307.17 14.17
 -9 1 -4 1483.64 37.33
 -9 1 -4 1365.73 33.62
 -9 -1 -4 1375.44 44.27
 9 -1 4 1458.02 38.28
 9 1 4 1446.81 42.1
 9 -1 4 1445.75 39.64
 -9 -1 -4 1307.14 27.05
 9 1 4 1282.76 24.49
 9 -1 4 1276.49 30.46
 -9 1 -5 188.83 12.8
 -9 -1 -5 178.13 15.8
 -9 1 -5 184.76 12.05
 9 1 5 178.45 14.3
 9 -1 5 186.67 13.88
 -9 -1 -5 169.24 9.33
 9 -1 5 168.08 12.63
 9 -1 5 162.28 9.49
 9 1 5 170.25 6.98
 -9 1 -6 15.95 4
 9 -1 6 10.13 2.35
 -9 -1 -6 12.9 5.18
 -9 1 -6 10.23 3.15
 9 1 6 7.26 1.2
 9 -1 6 9.9 3.52
 9 1 6 5.26 2.79
 9 -1 6 9.31 3.15
 -9 -1 -6 8.36 2.28
 -9 1 -7 236.48 14.32
 -9 -1 -7 217.92 17.75
 -9 1 -7 207.06 13.15
 9 -1 7 197.07 10.1
 9 1 7 229.34 16.37
 9 -1 7 217.2 15.55
 -9 -1 -7 187.09 10.88
 9 -1 7 211.47 14.72
 -9 -1 -7 182.39 8.9
 -9 -1 -8 342.99 22.61
 -9 1 -8 348.76 17.63
 -9 1 -8 336.62 17.08
 9 -1 8 303.9 12.31
 9 1 8 334.8 19.9
 9 -1 8 344.55 19.96
 9 -1 8 332.65 18.89
 -9 -1 -8 287.95 11.84
 -9 -1 -9 113.26 13.06
 -9 1 -9 104.9 9.74
 9 -1 9 94.09 6.53
 -9 1 -9 104.7 9.71
 9 1 9 112.55 11.66
 9 -1 9 101.04 10.43
 9 -1 9 118.51 11.81
 -9 -1 -9 92.68 6.89
 -9 -1 -10 196.92 17.47
 -9 1 -10 205.95 13.48
 9 -1 10 172.09 8.74
 -9 1 -10 211.17 13.94
 9 1 10 180.3 15.13
 9 -1 10 203.54 15.9
 9 -1 10 173.97 14.27
 -9 -1 -10 163.66 9.5
 -9 1 -11 691.53 25.67
 -9 -1 -11 667.1 32.99
 -9 1 -11 651.69 25.8
 9 -1 11 596.16 16.79
 9 1 11 698.67 30.61
 9 -1 11 716.3 30.99
 9 -1 11 653.97 28.52
 -9 -1 -11 598.61 19.7
 -9 1 -12 207.4 13.98
 -9 -1 -12 197.19 18.23
 9 -1 12 166.83 8.57
 -9 1 -12 188.13 13.85
 9 1 12 201.98 16.51
 9 -1 12 205.79 17.01
 9 -1 12 191.55 15.36
 -9 -1 -12 166.22 10.4
 -9 1 -13 209.25 14.17
 -9 -1 -13 202.24 18.07
 9 -1 13 152.13 8.57
 -9 1 -13 171.28 13.56
 9 -1 13 192.12 16.83
 9 -1 13 182.48 15.31
 9 1 13 196.08 16.41
 -9 -1 -13 171.66 11.13
 -9 1 -14 428.92 20.61
 -9 -1 -14 403.8 25.84
 9 1 14 369.68 17.4
 9 -1 14 397.76 23.29
 9 -1 14 441.42 26.04
 9 1 14 422.69 24.99
 -9 1 -14 426.94 21.9
 -9 1 -15 159.86 12.67
 -9 -1 -15 171.78 17.43
 9 -1 15 160.09 16.28
 9 1 15 147.77 15.11
 -9 1 -15 158.13 13.71
 -9 1 -16 734.75 27.72
 -9 -1 -16 685.03 34.9
 9 1 16 699.04 33.68
 9 -1 16 751.85 35.95
 -9 1 -16 702.7 29.97
 -9 1 -17 278.36 17.05
 -9 -1 -17 255.22 21.51
 9 1 17 255.29 20.21
 9 -1 17 248.6 20.95
 -9 1 -17 265.44 18.43
 -9 1 -18 4.64 2.88
 9 1 18 3.2 4.1
 -9 -1 -18 5.1 4.35
 -9 1 -18 7.01 4.2
 -9 1 -19 23.1 5.21
 9 1 19 28.39 7.53
 -9 -1 -19 27.66 7.43
 -9 1 -19 31.66 6.76
 -9 1 -20 46.66 7.07
 9 1 20 54.58 10.14
 -9 -1 -20 51.69 9.93
 -9 1 -20 63.58 9.69
 -9 1 -21 56.45 7.86
 9 1 21 46.87 9.31
 -9 -1 -21 46.55 9.59
 -9 1 -21 47.45 8.42
 -9 -1 -22 5.6 4.08
 -9 1 -22 14.76 5.58
 -9 1 -22 5.76 2.74
 -9 -1 -23 33.07 8.69
 -9 1 -23 26.72 6.52
 -9 -1 -24 3.79 3.55
 -9 1 -24 9.61 4.42
 -9 -1 -25 13.23 6.14
 -9 -1 -26 31.47 9.87
 -9 -1 -27 56.96 12.55
 -9 -2 24 48.11 11.65
 -9 -2 23 -0.02 2.54
 9 -2 -23 3.66 3.44
 9 2 -22 12.92 5.83
 -9 -2 22 15.74 7.86
 9 -2 -22 28.57 8.9
 9 2 -21 106.82 17.99
 -9 2 21 183.85 22.55
 9 -2 -21 146.67 18.27
 -9 -2 21 152.36 20.03
 9 2 -20 3.68 2.38
 -9 -2 20 7.12 3.33
 9 -2 -20 9.82 6.06
 9 2 -19 96.19 15.96
 -9 -2 19 94.82 14.86
 9 -2 -19 76.16 13.04
 -9 2 19 128.93 17.65
 9 2 -18 108.71 16.55
 -9 -2 18 125.42 16.74
 -9 2 18 153.26 19.53
 9 -2 -18 114.96 15.51
 9 2 -17 24.13 7.99
 -9 -2 17 17.42 6.38
 9 -2 -17 20.31 7.49
 -9 2 17 17.29 6.99
 9 2 -16 256 24.66
 -9 -2 16 303 26.94
 -9 -2 16 295.66 24.21
 -9 2 16 313.11 26.09
 9 -2 -16 282.07 23.55
 -9 2 15 25.73 7.92
 9 2 -15 24.51 8.24
 -9 -2 15 24.48 7.46
 -9 -2 15 26.56 7.35
 9 -2 -15 31.04 8.27
 -9 2 14 289.91 18.53
 9 2 -14 244.49 22.88
 -9 -2 14 290.45 25.26
 -9 -2 14 253.78 20.7
 -9 2 14 277.74 23.41
 9 -2 -14 273.57 22.59
 -9 2 13 39.35 9.45
 -9 2 13 35.35 6.65
 9 2 -13 23.54 7.14
 -9 2 13 30.06 5.91
 -9 -2 13 31.12 8.19
 9 -2 -13 25.83 7.37
 -9 -2 13 36.13 7.83
 -9 2 12 373.38 21.09
 9 2 -12 320.97 24.86
 -9 2 12 314.29 18.38
 -9 -2 12 371.62 27.89
 -9 -2 12 320.39 21.31
 9 -2 -12 345.14 24.99
 -9 2 12 361.95 25.99
 -9 2 11 4.88 3.6
 -9 2 11 6.33 5.09
 9 2 -11 -0.82 2.51
 -9 -2 11 4.53 2.99
 -9 2 11 5.14 2.55
 9 -2 -11 10.88 5.16
 -9 -2 11 6.33 3.58
 -9 2 10 37.21 6.59
 -9 2 10 51.91 10.48
 9 2 -10 36.17 7.98
 -9 -2 10 40.72 9.16
 -9 2 10 29.58 5.41
 9 -2 -10 33.04 7.97
 -9 -2 10 29.85 6.57
 -9 2 9 662.54 27
 9 2 -9 637.64 32.11
 9 -2 -9 647.98 33.78
 -9 -2 9 723.26 37.2
 -9 2 9 657.72 25.47
 -9 -2 9 628.3 25.89
 -9 2 9 674.91 34.43
 -9 2 8 5.06 3.17
 9 2 -8 1.87 2.03
 -9 2 8 7.83 1.54
 9 2 -8 8.27 4.48
 -9 -2 8 2.43 3.77
 9 -2 -8 6.73 5.15
 -9 -2 8 5.2 3.06
 -9 2 7 403.19 11.46
 -9 2 7 401.84 20.05
 9 2 -7 381.35 23.17
 9 -2 -7 381.95 25.5
 -9 -2 7 411.03 26.95
 -9 -2 7 364.34 17.2
 9 2 -7 379.52 15.76
 -9 2 6 181.03 13.21
 -9 -2 6 195.8 17.5
 -9 2 6 172.81 7.89
 9 2 -6 164.94 14.59
 9 -2 -6 186.86 10.32
 9 -2 -6 173.52 17.23
 -9 -2 6 147.18 10.08
 -9 2 5 50.53 7.18
 -9 2 5 47.15 4.39
 9 2 -5 36.64 7.02
 -9 -2 5 37.15 7.89
 9 -2 -5 45.99 4.98
 -9 -2 5 41.29 4.89
 9 -2 -5 49.6 9.63
 -9 2 4 266.13 15.85
 -9 2 4 244.41 10.53
 -9 -2 4 239.96 19.2
 9 2 -4 240.46 16.7
 9 -2 -4 250.85 11.84
 9 -2 -4 232.38 19.85
 -9 -2 4 197.68 9.6
 -9 2 3 0.56 2.38
 -9 2 3 2.34 1.54
 -9 -2 3 0.59 2.21
 9 2 -3 1.95 2.35
 9 -2 -3 0.73 1.3
 9 -2 -3 3.24 2.98
 -9 2 2 328.8 17.76
 -9 -2 2 307.37 21.68
 -9 -2 2 272.06 7.29
 9 -2 -2 337 23.45
 9 -2 -2 314.87 13.73
 9 2 -2 305.64 17.58
 -9 2 2 319.44 13.24
 -9 2 1 248.52 15.4
 -9 -2 1 229.97 18.76
 9 -2 -1 233.23 11.95
 9 -2 -1 246.24 19.95
 9 2 -1 233.84 14.93
 -9 2 1 235.08 11.72
 -9 2 0 421.58 20.13
 -9 -2 0 381.54 24.26
 9 -2 0 444.57 26.73
 9 -2 0 385.24 15.93
 9 2 0 378.21 18.42
 -9 2 0 391.22 15.8
 -9 -2 -1 72.61 10.72
 -9 2 -1 87.94 9.5
 9 -2 1 83.56 11.88
 9 -2 1 73.73 6.97
 -9 2 -1 77.07 7.41
 9 2 1 74.47 7.87
 -9 2 -2 7.75 3.24
 9 -2 2 2.94 1.63
 9 -2 2 8.34 3.87
 -9 -2 -2 1.49 1.91
 9 2 2 3.67 2.21
 -9 2 -2 5.99 2.71
 -9 -2 -3 543.68 29.86
 -9 2 -3 600.24 24.49
 9 -2 3 591.53 27.35
 9 -2 3 575.98 21.33
 9 2 3 552.86 20.24
 -9 2 -3 598.31 21.78
 -9 -2 -4 89.05 12.13
 -9 2 -4 80 9.25
 9 -2 4 81.94 10.43
 9 2 4 78.26 10.71
 9 -2 4 81.48 8.16
 9 2 4 69.81 6.81
 -9 2 -4 74.67 8.05
 -9 2 -5 269.26 16.57
 -9 -2 -5 263.53 21.11
 9 2 5 260.65 18.7
 9 -2 5 280.76 18.96
 9 -2 5 256.77 14.82
 -9 -2 -5 269.21 11.58
 9 2 5 249.66 12.45
 -9 2 -6 8.45 3.54
 9 -2 6 9.09 3.04
 9 -2 6 5.6 2
 9 2 6 10.83 4.51
 -9 -2 -6 6.56 4.15
 -9 -2 -6 4.01 1.47
 9 2 6 5.26 2.09
 -9 2 -7 19.94 4.73
 9 -2 7 19.31 5.5
 9 2 7 18.48 5.16
 -9 -2 -7 16.71 6
 9 2 7 15.23 2.88
 -9 -2 -7 13.55 2.4
 -9 2 -8 2.41 2.17
 9 -2 8 3.82 2.63
 9 2 8 1.4 2.37
 -9 -2 -8 0.18 0.92
 -9 -2 -8 4.78 4.92
 -9 2 -9 29.92 5.96
 9 -2 9 16.73 5.67
 9 2 9 17.83 4.88
 -9 -2 -9 30.77 8.51
 -9 -2 -9 15.93 2.5
 -9 2 -10 26.79 5.31
 9 2 10 29.48 6.76
 9 -2 10 41.82 8.03
 -9 -2 -10 37.23 10.06
 -9 2 -11 448.46 22.67
 -9 -2 -11 442.81 30.85
 9 2 11 443.75 25.18
 9 -2 11 397.76 23.97
 -9 2 -12 152.97 13.29
 -9 -2 -12 169.65 19.69
 9 2 12 126.38 13.71
 9 -2 12 130.71 13.73
 -9 2 -13 91.99 10.41
 -9 -2 -13 102.35 16.09
 9 -2 13 66 10.08
 9 2 13 85.41 11.21
 -9 2 -14 49.97 7.83
 9 2 14 45.09 8.65
 9 -2 14 53.78 9.18
 -9 2 -15 134.84 13.06
 -9 -2 -15 143.89 20.98
 9 -2 15 114.12 13.82
 9 2 15 117.19 13.92
 -9 2 -15 131.08 13.44
 -9 2 -15 124.18 9.97
 -9 2 -16 149.27 13.9
 -9 -2 -16 168.61 21.35
 9 2 16 145.27 15.4
 9 -2 16 123.08 14.45
 -9 2 -16 130.2 10.48
 -9 2 -16 138.64 14.05
 -9 2 -17 26.94 5.97
 9 -2 17 25.84 6.86
 9 2 17 19.69 6.03
 -9 -2 -17 41.98 12.32
 -9 2 -17 34.25 7.2
 -9 2 -18 64.62 9.28
 9 -2 18 56.69 10.3
 9 2 18 50.38 9.55
 -9 -2 -18 90.37 16.6
 -9 2 -18 71.7 10.4
 -9 2 -19 8.07 2.92
 9 2 19 12.3 5.22
 9 -2 19 17.59 6.45
 -9 -2 -19 28.36 9.77
 -9 2 -19 11.94 5.47
 -9 2 -20 90.65 11.32
 9 2 20 74.06 11.89
 9 -2 20 77.27 12.39
 -9 -2 -20 102.43 18.18
 -9 2 -20 91.84 12.76
 -9 2 -21 10.9 4.6
 9 2 21 4.08 3.79
 9 -2 21 7.84 3.98
 -9 -2 -21 19.87 9.61
 -9 2 -21 5.58 3.24
 -9 2 -22 3.99 3.81
 9 2 22 6.65 4.72
 9 -2 22 1.77 2.54
 -9 -2 -22 9.77 9.56
 -9 2 -22 -3.02 4.35
 -9 2 -23 87.82 11.81
 9 2 23 75.48 12.56
 -9 -2 -23 80.54 17.56
 -9 -2 -24 6.87 7.36
 -9 2 -24 4.09 3.63
 -9 -2 -25 8.89 6.59
 9 3 -18 10.21 5.44
 9 -3 -18 16.67 7.31
 -9 3 18 29.99 9.45
 9 3 -17 47.21 11.87
 -9 3 17 79.94 13.83
 9 -3 -17 62.51 12.45
 9 3 -16 54.65 12.46
 -9 3 16 59.66 12.43
 9 -3 -16 61.55 12.41
 9 3 -15 2.98 4.86
 -9 3 15 8.45 5.86
 9 -3 -15 14.33 6.32
 -9 3 14 9.59 6.23
 -9 3 14 10.41 4.43
 9 3 -14 12 6.59
 -9 -3 14 7.73 3.76
 9 -3 -14 3.84 4.51
 -9 3 13 93.22 10.56
 9 3 -13 112.39 16.52
 -9 -3 13 117.55 16.82
 9 -3 -13 111.28 15.74
 -9 3 13 120.9 16.69
 -9 3 12 13.88 4.61
 -9 3 12 13.74 6.35
 9 3 -12 7.96 4.88
 -9 -3 12 14.57 6.11
 9 -3 -12 15.3 6.55
 -9 3 11 117.1 11.54
 9 3 -11 109.87 15.34
 -9 -3 11 127.84 16.9
 -9 3 11 121.04 16.1
 9 -3 -11 114.04 15.3
 -9 3 10 21.69 7.97
 -9 3 10 11.41 3.86
 9 3 -10 11.01 5.65
 -9 -3 10 10.09 5.09
 9 -3 -10 16.56 6.59
 -9 3 9 16.78 4.71
 9 3 -9 16.24 6.3
 -9 -3 9 14.14 5.48
 9 -3 -9 26.12 8.07
 -9 3 8 26.3 5.45
 9 3 -8 23.38 6.64
 -9 -3 8 21.26 6.75
 9 -3 -8 30.22 8.23
 -9 3 7 12.56 4.01
 9 3 -7 6.56 4.64
 -9 -3 7 6.22 3.1
 9 -3 -7 8.58 5.07
 -9 3 6 277.63 17.33
 9 3 -6 247.88 20.52
 -9 -3 6 255.08 22.77
 9 -3 -6 245.52 22.29
 -9 3 5 82.32 9.8
 9 -3 -5 87.79 13.98
 -9 -3 5 73.38 12.22
 9 3 -5 79.66 11.6
 -9 3 5 68.46 6.18
 -9 3 4 504.58 23.72
 9 3 -4 474.4 27.13
 9 -3 -4 499.91 31.67
 -9 -3 4 461.73 29.7
 -9 -3 3 5.9 5.77
 9 3 -3 8.32 5.23
 -9 3 3 9.39 4.13
 9 -3 -3 7.62 5.96
 9 3 -2 48.13 8.08
 -9 -3 2 45.74 10.24
 -9 3 2 60.45 8.46
 9 -3 -2 52.12 10.11
 -9 3 1 148.97 12.89
 -9 -3 1 145.94 17.58
 9 3 -1 135.23 13.35
 9 -3 -1 144.46 16.79
 9 3 0 9.88 3.9
 -9 -3 0 15.7 6.94
 -9 3 0 16.51 4.87
 9 -3 0 10.01 4.02
 -9 3 -1 176.01 14.23
 -9 -3 -1 156.03 18.01
 9 3 1 150 13.36
 9 -3 1 187.21 19.1
 9 3 2 46.06 7.37
 -9 -3 -2 50.24 10.27
 -9 3 -2 53.83 8.04
 9 -3 2 50.86 10.01
 -9 3 -3 118.77 11.86
 -9 -3 -3 112.12 15.09
 9 -3 3 125.17 15.43
 9 -3 3 114.96 13.89
 9 3 3 114.26 11.16
 -9 3 -4 72.31 9.33
 9 3 4 71.67 10.67
 9 -3 4 66.1 10.92
 9 -3 4 73.85 11.54
 9 3 4 65.4 8.31
 -9 -3 -4 69.06 11.65
 -9 3 -5 44.98 7.66
 9 -3 5 53.01 9.53
 9 3 5 31.46 7.04
 9 3 5 40.37 6.46
 -9 -3 -5 32.09 8.11
 -9 3 -6 211.97 16.48
 -9 -3 -6 174.34 19.03
 9 -3 6 218.98 19.32
 9 3 6 216.26 18.23
 9 3 6 188.57 13.58
 -9 3 -7 63.14 9.84
 9 -3 7 57.49 10.39
 9 3 7 50.42 9.47
 -9 -3 -7 52.91 11.16
 -9 3 -8 518.21 26.53
 9 3 8 524.3 28.61
 9 -3 8 556.23 31.22
 -9 3 -9 23.93 6.79
 9 -3 9 24.19 7.99
 9 3 9 16.46 5.93
 -9 -3 -9 13.26 5.5
 -9 -3 -10 117.41 16.16
 -9 3 -10 139.88 13.93
 9 3 10 156.31 15.63
 9 -3 10 150.71 16.36
 -9 3 -11 45 8.16
 9 -3 11 33.09 7.82
 9 3 11 40.15 8.35
 -9 -3 -11 30.77 8.28
 -9 3 -12 84.05 11.43
 9 3 12 75.93 11.34
 9 -3 12 83.08 12.53
 -9 -3 -12 51.57 11.24
 -9 3 -13 52.31 9.19
 9 3 13 43.95 8.49
 9 -3 13 52.76 9.63
 -9 -3 -13 29.84 8.29
 -9 3 -14 82.12 11.28
 9 -3 14 85.4 12.5
 9 3 14 70.28 11.29
 -9 -3 -14 52.66 11.6
 -9 3 -15 120.37 13.96
 9 -3 15 101.25 13.59
 9 3 15 126.93 15.08
 -9 -3 -15 81.51 15.22
 -9 3 -15 100.11 11.18
 -9 3 -16 -1.93 2.95
 9 3 16 5.55 3.67
 9 -3 16 4.14 3.24
 -9 -3 -16 -0.21 3.5
 -9 3 -16 5.76 3.59
 -9 3 -17 26.05 6.4
 9 3 17 18.49 6.59
 9 -3 17 24.33 7.2
 -9 -3 -17 12.81 6.38
 -9 3 -18 57.35 10.34
 9 3 18 48.17 9.44
 9 -3 18 50.49 10.42
 -9 -3 -18 30.69 10.43
 -9 3 -19 19.26 6.45
 9 3 19 18.52 6.65
 -9 -3 -19 21.89 9.46
 -9 3 -20 125.49 15.39
 9 3 20 99.49 14.18
 -9 -3 -20 85.54 17.41
 9 3 21 6.2 4.45
 -9 -3 -21 7.6 5.65
 9 3 22 35.1 9.4
 -9 -3 -22 45.37 12.83
 9 4 -12 5.47 4.48
 -9 4 12 6.18 5.78
 9 4 -11 11.81 5.76
 -9 4 11 13.61 6.69
 9 -4 -11 9.98 6.23
 -9 4 10 98.67 11.39
 -9 4 10 95.03 15.57
 9 4 -10 91.9 15.19
 -9 -4 10 97.79 15.34
 9 -4 -10 87.65 14.97
 -9 4 9 78.84 10.23
 9 4 -9 66.85 12.97
 -9 -4 9 89.12 14.84
 9 -4 -9 86.57 14.98
 -9 4 8 176.05 15.19
 9 4 -8 161.62 19.42
 -9 -4 8 175.46 20.11
 9 -4 -8 170.56 20.67
 -9 4 7 57.91 9.14
 9 4 -7 59.32 11.76
 -9 -4 7 55.66 11.56
 9 -4 -7 46.81 11.73
 -9 4 6 44.16 7.92
 9 4 -6 39.97 9.32
 -9 -4 6 47.62 10.3
 9 -4 -6 54.63 11.68
 -9 4 5 38.59 7.41
 9 4 -5 29.23 8.02
 -9 -4 5 41.83 9.63
 9 -4 -5 32.53 9.2
 -9 4 4 6.36 3.65
 9 4 -4 -2 2.67
 -9 -4 4 8.99 5.06
 9 -4 -4 9.41 5.17
 9 4 -3 2.61 4.51
 -9 -4 3 3.2 2.57
 9 -4 -3 -1.11 2.67
 -9 4 2 25.42 6.49
 9 4 -2 18.55 6.08
 -9 -4 2 19.06 6.12
 9 -4 -2 17.41 7.13
 -9 4 1 8.82 4.26
 9 4 -1 7.4 4.57
 -9 -4 1 2.43 2.53
 9 -4 -1 1.58 3
 -9 4 0 17.32 5.26
 9 4 0 18.91 5.96
 -9 -4 0 5.68 2.73
 9 -4 0 14.09 6.49
 -9 4 -1 -0.74 3.34
 9 4 1 5.33 4.5
 -9 -4 -1 -1.32 3.58
 9 -4 1 1.01 3.6
 -9 4 -2 40.56 8.15
 9 4 2 50.46 9.23
 -9 -4 -2 55.85 12.72
 -9 -4 -2 46.11 9.19
 9 -4 2 49.54 10.78
 -9 4 -3 37.38 8.22
 9 4 3 27.32 6.9
 -9 -4 -3 25 8.24
 9 4 3 31.13 8.07
 9 -4 3 32.72 9.62
 9 -4 3 28.94 8.88
 -9 4 -4 153.43 15.63
 -9 -4 -4 161.33 20.8
 9 4 4 136.98 14.33
 9 -4 4 178.14 19.69
 9 -4 4 161.33 19.16
 9 4 4 154.95 16.72
 -9 4 -5 34.45 7.66
 9 4 5 30.86 7.01
 -9 -4 -5 37.03 10.33
 9 4 5 30.81 7.48
 9 -4 5 26.1 8.07
 9 -4 5 38.19 10.02
 -9 4 -6 30.47 7.83
 9 -4 6 18.62 7.03
 9 4 6 27.04 7.3
 -9 -4 -6 36.73 10.36
 -9 4 -7 4.73 3.46
 9 -4 7 4.61 4.8
 9 4 7 1.55 2.27
 -9 -4 -7 5.78 5.22
 -9 4 -8 3.16 3.98
 9 -4 8 8.48 5.82
 9 4 8 2.52 2.31
 -9 -4 -8 10.47 6.63
 -9 4 -9 3.72 3.03
 9 -4 9 1.18 2.54
 9 4 9 -0.5 2.49
 -9 4 -10 33.97 8.31
 -9 -4 -10 26.63 8.89
 9 -4 10 19.4 7.4
 9 4 10 21.93 6.48
 -9 -4 -11 18.38 7.15
 9 4 11 32.51 7.87
 -9 -4 -12 29.09 9.41
 9 4 12 40.63 8.84
 -9 -4 -13 21.72 8.15
 9 4 13 22.87 6.9
 -9 -4 -14 1.01 3.56
 9 4 14 6.53 4.71
 -9 -4 -15 -1.38 5.13
 9 -5 -2 -0.57 4.49
 9 -5 -1 -3.05 4.84
 9 5 2 7.75 5.21
 9 5 3 7.39 5.17
 -9 -5 -3 3.42 3.83
 -10 0 24 4.99 4.58
 -10 0 23 -1.35 3.92
 10 0 -23 5.72 4.36
 10 0 -22 119.76 14.87
 -10 0 22 164.74 21.76
 10 0 -21 4.28 4.51
 -10 0 21 -5.9 5.12
 10 0 -20 10.58 4.8
 -10 0 20 10.1 4.79
 10 0 -19 -2.22 2.18
 -10 0 19 -5.05 4.83
 10 0 -18 90.56 12.56
 -10 0 18 108.31 15.59
 -10 0 18 138.36 18.16
 -10 0 17 5.27 4.59
 10 0 -17 7.78 4.23
 -10 0 17 2.76 4.21
 10 0 -16 213.05 18.54
 -10 0 16 230.06 22.11
 -10 0 16 284.25 24.6
 -10 0 15 -1.3 3.02
 -10 0 15 9.65 6.25
 10 0 -15 8.84 5.25
 -10 0 14 717.05 37.39
 10 0 -14 731.42 33.17
 10 0 -13 5.75 2.64
 -10 0 13 -1.49 2.17
 10 0 -13 9.71 5.12
 -10 0 13 8.88 5.24
 10 0 -12 426.62 16.39
 -10 0 12 413.65 26.64
 10 0 -11 0.49 1.69
 -10 0 11 1.21 2.49
 -10 0 11 3.77 3.2
 10 0 -10 116.3 8.48
 -10 0 10 115.41 13.1
 10 0 -9 -1.83 1.87
 -10 0 9 0.74 0.88
 -10 0 9 0.39 2.31
 10 0 -8 0.11 1.01
 -10 0 8 2.9 1.98
 -10 0 8 2.49 1.69
 10 0 -7 -0.04 1.16
 -10 0 7 0.14 1.02
 -10 0 7 -1.2 1.75
 10 0 -6 599.46 20.91
 -10 0 6 570.27 26.72
 -10 0 5 4.79 3.8
 -10 0 5 -1.58 1.78
 10 0 -5 5.31 3.22
 10 0 -5 -0.66 0.93
 -10 0 4 316.32 16.66
 10 0 -4 338.31 12.63
 -10 0 4 337.7 19.49
 10 0 -3 2.16 1.75
 -10 0 3 11.41 4.96
 10 0 -3 17.05 5.05
 10 0 -2 3203.96 58.1
 -10 0 2 3246.13 70.59
 -10 0 1 17.35 7.44
 10 0 -1 8.63 3.46
 -10 0 1 20.91 5.81
 -10 0 0 2158.22 50.2
 10 0 0 2169.86 41.23
 -10 0 -1 7.49 4.14
 10 0 1 4.98 3.45
 10 0 1 2.22 2.08
 -10 0 -1 2.95 3.09
 -10 0 -2 3.14 3.05
 10 0 2 1.16 1.53
 10 0 2 3.09 1.82
 -10 0 -2 3.6 2.77
 -10 0 -3 2.13 2.59
 10 0 3 0.45 1.37
 10 0 3 1.36 1.43
 -10 0 -3 0.37 2.2
 -10 0 -4 258.18 16.23
 10 0 4 277.59 17.96
 10 0 4 283.6 15.52
 -10 0 -5 1.86 2.41
 10 0 5 -0.4 1.04
 10 0 5 -0.25 1.29
 -10 0 -5 1.31 1.07
 -10 0 -5 1.26 1.84
 -10 0 -6 92.05 10.46
 -10 0 -6 67.85 8.21
 10 0 6 69.02 8.98
 -10 0 -6 73.16 7.3
 10 0 6 70.18 8.62
 10 0 6 69.27 3.88
 -10 0 -7 2.83 3.27
 10 0 7 0.82 2.35
 10 0 7 0.32 1.39
 -10 0 -7 -0.56 2.03
 10 0 8 61.19 8.41
 10 0 8 57.24 8.65
 -10 0 -8 44.18 6.74
 -10 0 -9 6.07 4.49
 10 0 9 3.74 4.17
 -10 0 -9 4.77 3.9
 -10 0 -10 2077.4 50.26
 -10 0 -10 1957.27 50.24
 10 0 10 2107.53 55.88
 -10 0 -11 13.97 5.8
 10 0 11 17.45 6.31
 -10 0 -11 4.82 4.49
 -10 0 -12 841.28 30.46
 -10 0 -12 782.74 31.29
 10 0 12 830.83 34.91
 -10 0 -13 2.72 2.53
 10 0 13 3.63 2.58
 -10 0 -13 -0.4 2.08
 -10 0 -14 142.16 12.42
 -10 0 -14 146.08 13.8
 10 0 14 154.04 15.26
 -10 0 -15 1.61 2.14
 10 0 15 5.95 3.68
 -10 0 -15 -1.2 1.96
 -10 0 -16 90.11 9.87
 -10 0 -16 74.64 10.1
 10 0 16 105.91 13.09
 -10 0 -17 -1.08 1.45
 10 0 17 1.16 3.12
 -10 0 -17 -1.86 2.6
 -10 0 -18 6.44 2.45
 10 0 18 5.43 3.81
 -10 0 -18 6.76 2.89
 -10 0 -19 0.42 1.94
 10 0 19 -1.72 3.08
 -10 0 -19 -1.28 3
 -10 0 -20 -2.12 2.94
 -10 0 -21 1.24 2.44
 -10 0 -22 285.97 22.24
 -10 0 -23 -0.85 3.06
 -10 0 -24 111.15 14.51
 10 -1 -26 15.06 6.06
 10 -1 -25 20.3 8.22
 10 -1 -24 4.3 4.57
 -10 -1 24 6.38 5.52
 10 1 -23 26.77 8.16
 10 -1 -23 10.87 5.63
 -10 -1 23 20.28 7.74
 10 1 -22 42.42 10.17
 10 -1 -22 37 9.11
 -10 -1 22 74.31 14.66
 -10 1 22 67.32 14.08
 10 1 -21 17.39 6.69
 10 -1 -21 15.68 6.68
 -10 -1 21 26.29 7.98
 -10 1 21 36.31 10.7
 10 1 -20 99.69 14.75
 -10 -1 20 145.51 19.45
 10 -1 -20 82.19 13.59
 -10 1 20 153.22 19.97
 10 1 -19 198.38 20.68
 10 -1 -19 186.58 20.09
 -10 -1 19 232.26 24.19
 10 1 -18 168.89 18.75
 10 -1 -18 183.53 19.33
 -10 -1 18 191.33 22.3
 -10 -1 18 188.74 21.67
 10 1 -17 481.58 31.31
 10 -1 -17 473.95 31.18
 -10 -1 17 569.21 37.09
 -10 -1 17 573.22 35.93
 10 1 -16 170.54 18.54
 10 -1 -16 143.69 17.09
 -10 1 16 162.41 16.88
 -10 -1 16 200.22 21.58
 -10 -1 16 197.48 20.66
 -10 1 16 237.91 22.59
 10 1 -15 6.52 4.04
 -10 1 15 0.67 2.93
 -10 -1 15 2.73 2.31
 -10 1 15 -0.31 2.92
 -10 -1 15 1.87 1.96
 10 -1 -15 -0.14 2.94
 10 1 -14 34.79 8.17
 -10 1 14 38.65 7.9
 -10 -1 14 40.33 9.02
 -10 -1 14 45.24 9.42
 10 -1 -14 27.56 7.07
 -10 1 14 41.54 9.03
 -10 1 13 48.72 9.41
 10 1 -13 44.4 9.06
 -10 1 13 33.23 7.49
 -10 -1 13 39.96 8.93
 -10 -1 13 48.51 9.21
 10 -1 -13 31.07 7.58
 -10 1 12 6.47 3.48
 10 1 -12 17.75 6.28
 -10 -1 12 9.03 4.18
 -10 1 12 11.05 4.21
 10 -1 -12 6.85 3.55
 -10 -1 12 9.61 3.75
 -10 1 11 1.52 2.08
 10 1 -11 8.78 4
 -10 1 11 4.23 2.1
 -10 -1 11 1.59 2.52
 10 -1 -11 0.18 2.4
 -10 -1 11 2.9 1.58
 10 1 -10 60.72 10.03
 -10 -1 10 56.15 9.88
 10 -1 -10 50.4 9.01
 -10 -1 10 60.57 9.35
 -10 1 10 79.36 11.2
 10 1 -9 47.52 8.36
 -10 -1 9 28.35 5.18
 -10 1 9 47.5 7.9
 -10 1 9 43.67 4.3
 -10 1 9 38.82 7.92
 10 -1 -9 41.16 8.29
 -10 -1 9 40.76 7.44
 10 1 -8 40.42 7.72
 -10 -1 8 32.91 6.08
 -10 1 8 40.63 7.22
 -10 1 8 46.33 8.67
 -10 1 8 34.12 3.83
 10 -1 -8 32.93 7.81
 -10 -1 8 38.1 6.98
 -10 1 7 269.95 11.63
 -10 1 7 277.12 18.66
 -10 -1 7 257.68 17.56
 10 1 -7 288.65 19.56
 10 -1 -7 295.48 21.28
 -10 1 7 285.47 20.34
 -10 -1 7 297.52 18.94
 -10 1 6 491.53 17.04
 -10 -1 6 473.38 23.79
 -10 1 6 481.29 24.37
 10 1 -6 488.96 25.02
 10 -1 -6 484.43 27.73
 -10 -1 6 517.08 24.03
 -10 1 5 1383.7 41.77
 -10 1 5 1394.25 31.72
 -10 -1 5 1373.7 42.06
 10 1 -5 1418.33 42.22
 10 -1 -5 1500.9 48.67
 -10 -1 5 1480.43 40.61
 -10 1 4 148.73 13.01
 -10 1 4 153.16 10.14
 -10 -1 4 154.79 13.55
 10 1 -4 162.46 13.24
 10 -1 -4 177.6 16.55
 -10 -1 4 160.86 12.38
 -10 -1 3 34.38 6.18
 10 1 -3 47.45 6.82
 -10 1 3 42.42 5.37
 -10 1 3 38.65 6.62
 -10 -1 3 37.97 5.89
 -10 1 2 18.11 4.81
 -10 -1 2 14.44 3.23
 -10 -1 2 12.5 3.64
 -10 1 2 12.73 3.03
 10 1 -2 12.83 3.5
 10 -1 -2 14.7 3.85
 -10 1 1 90.35 9.54
 -10 -1 1 84.5 10.14
 -10 1 1 86.14 7.57
 10 1 -1 81.54 8.16
 10 -1 -1 90.66 8.75
 10 -1 -1 98.62 9.68
 -10 -1 1 94.84 8.25
 -10 1 0 18.69 4.61
 -10 -1 0 20.47 3.78
 10 1 0 16.12 3.58
 -10 -1 0 21.11 5.53
 -10 1 0 17.83 3.4
 10 -1 0 19.57 4.32
 10 -1 0 23.21 4.79
 -10 1 -1 103.78 9.99
 -10 -1 -1 106.62 11.88
 -10 1 -1 94.58 8.25
 10 1 1 94 7.79
 10 -1 1 100.91 9.85
 -10 -1 -1 92.18 5.53
 10 -1 1 106.05 9.85
 -10 -1 -1 111.62 8.5
 -10 1 -2 9.82 3.55
 -10 -1 -2 9.82 2.22
 10 -1 2 12.89 3.63
 10 -1 2 13.34 3.86
 -10 -1 -2 14.37 5.67
 10 1 2 9.01 2.6
 -10 1 -2 11.64 3.2
 -10 1 -3 754.58 24.89
 -10 1 -3 774.55 27.77
 -10 -1 -3 783.6 33.06
 10 -1 3 782.99 28.59
 10 1 3 782.71 32.38
 10 -1 3 814.88 29.19
 -10 -1 -3 687.24 18.22
 10 1 3 697.5 19.38
 10 -1 3 721.6 23.24
 -10 1 -4 1.41 1.98
 10 -1 4 1.66 1.89
 10 -1 4 3.65 2.14
 -10 -1 -4 1.81 1.51
 10 1 4 3.25 2.3
 -10 1 -4 -0.1 1.26
 10 1 4 1.15 0.86
 10 -1 4 3.55 1.62
 -10 1 -5 106.42 10.04
 -10 1 -5 99 9.1
 -10 -1 -5 116.65 13.22
 10 1 5 101.69 11.46
 10 -1 5 98.95 10.35
 10 -1 5 102.21 10.6
 -10 -1 -5 91.14 6.97
 10 -1 5 94.56 7.63
 10 1 5 91.21 5.29
 -10 1 -6 42.22 6.58
 10 -1 6 39.21 6.92
 -10 -1 -6 34.69 4.69
 10 -1 6 48.23 7.68
 10 1 6 39.76 7.46
 -10 -1 -6 44.06 8.53
 -10 1 -6 34.57 5.83
 10 1 6 35.3 2.68
 10 -1 6 28.36 4.27
 -10 1 -7 733.71 26.84
 -10 1 -7 668.8 25.09
 -10 -1 -7 687.38 32.56
 10 -1 7 613.54 19.07
 10 1 7 685.16 30.2
 10 -1 7 683.25 28.47
 -10 -1 -7 652.54 21.27
 10 -1 7 713.45 29.47
 -10 1 -8 2.61 2.33
 -10 -1 -8 3.9 4.47
 -10 1 -8 2.35 3.07
 10 -1 8 0.44 0.93
 10 -1 8 -0.46 2.05
 10 1 8 0.69 2.16
 10 -1 8 4.65 2.49
 -10 -1 -8 4.85 1.64
 -10 1 -9 48.12 6.96
 -10 1 -9 48.26 6.95
 10 -1 9 46.2 4.66
 -10 -1 -9 46.17 8.84
 10 1 9 59.66 9.25
 10 -1 9 45.84 7.46
 10 -1 9 52.21 8.1
 -10 -1 -9 42.47 4.82
 -10 1 -10 27.95 4.99
 10 -1 10 17.77 2.74
 -10 -1 -10 26.74 7.59
 -10 1 -10 23.65 5.15
 10 -1 10 19.05 5.01
 10 1 10 20.62 5.61
 10 -1 10 26.02 6.07
 -10 -1 -10 22.9 3.65
 -10 1 -11 8.25 3.29
 -10 -1 -11 3.33 3.14
 10 -1 11 3.19 0.77
 -10 1 -11 9.98 3.51
 10 -1 11 12.83 4.33
 10 -1 11 7.15 2.22
 10 1 11 5.22 3.02
 -10 -1 -11 3.58 1.5
 -10 1 -12 42.85 6.48
 -10 -1 -12 46.26 9.26
 -10 1 -12 38.92 6.68
 10 -1 12 42.98 8.09
 10 -1 12 46.11 7.72
 10 1 12 46.49 8.38
 -10 -1 -12 33.93 4.97
 -10 1 -13 80.99 9.17
 -10 -1 -13 94.32 12.92
 -10 1 -13 69.91 9.07
 10 1 13 58.33 9.43
 10 -1 13 79.24 10.91
 10 -1 13 66.86 9.65
 -10 -1 -13 55.9 6.53
 -10 1 -14 78.29 9.09
 -10 1 -14 58.89 8.44
 10 1 14 60.06 9.8
 10 -1 14 72.92 11
 10 -1 14 70.79 10.39
 -10 -1 -14 63.18 11.12
 -10 1 -15 590.69 27.35
 -10 1 -15 585.33 25.24
 -10 -1 -15 607.4 33.2
 10 -1 15 614.15 33.08
 10 -1 15 591.83 30.37
 10 1 15 568.03 30.48
 -10 1 -16 131.24 12.02
 -10 -1 -16 132.66 16.03
 -10 1 -16 117.14 12.6
 10 -1 16 112.19 14.57
 10 1 16 116.63 14.16
 -10 1 -17 15.31 4.23
 10 1 17 10.15 5.01
 10 -1 17 10.82 4.23
 -10 -1 -17 6.26 4.08
 -10 1 -17 6.51 4.63
 -10 1 -18 17.98 4.26
 10 1 18 10.61 4.77
 -10 -1 -18 12.01 5.32
 -10 1 -18 11.85 4.11
 -10 1 -19 15.31 4.54
 10 1 19 6.21 3.41
 -10 -1 -19 14.3 5.75
 -10 1 -19 10.11 4.27
 -10 1 -20 33.56 6.06
 10 1 20 35.01 8.54
 -10 -1 -20 31.05 8.67
 -10 1 -20 32.36 7.25
 -10 1 -21 21.52 5.16
 10 1 21 18.66 6.37
 -10 -1 -21 30.05 8.39
 -10 1 -21 28.5 7.08
 -10 1 -22 21.27 4.82
 -10 -1 -22 20.21 7.07
 -10 1 -22 18.8 5.85
 10 1 22 19.84 6.62
 -10 -1 -23 2.14 3.33
 -10 1 -23 1.73 2.82
 -10 -1 -24 26.39 9.65
 -10 -2 24 0.86 4.9
 -10 -2 23 2.62 4.78
 -10 -2 22 56.25 13.13
 10 -2 -22 43.51 10.49
 10 2 -21 9.57 4.56
 -10 -2 21 10.06 5.03
 10 -2 -21 9.26 5.86
 10 2 -20 17.86 6.9
 -10 -2 20 20.83 8.43
 10 -2 -20 20.58 7.36
 -10 2 20 32.26 9.27
 10 2 -19 9.22 5.9
 -10 2 19 15.58 7.26
 -10 -2 19 13.72 6
 10 -2 -19 23.85 7.9
 10 2 -18 13.13 5.98
 10 -2 -18 22.77 7.76
 -10 -2 18 15.64 5.96
 -10 2 18 19.13 7.39
 10 2 -17 60.34 12.33
 -10 -2 17 71.45 14.37
 -10 -2 17 90.71 14.71
 10 -2 -17 64.54 12.05
 -10 2 17 90.42 14.68
 -10 2 16 5.77 4.82
 10 2 -16 2.75 3.21
 -10 -2 16 -1.35 2.62
 10 -2 -16 3.54 3.9
 -10 -2 16 -3.32 3.98
 10 2 -15 112.48 16.18
 10 -2 -15 125.62 16.11
 -10 -2 15 122.18 17.43
 -10 -2 15 103.84 14.54
 -10 2 15 148.68 17.54
 10 2 -14 99.69 15.29
 -10 2 14 106.93 11.9
 -10 -2 14 106.9 15.71
 10 -2 -14 96.56 14.25
 -10 -2 14 97.57 13.45
 -10 2 14 110.48 15.24
 -10 2 13 221.71 16.85
 10 2 -13 187.6 20.05
 10 -2 -13 190.55 19.9
 -10 2 13 177.92 14.93
 -10 -2 13 249.88 24.09
 -10 -2 13 187.83 18.1
 -10 2 13 221.4 20.68
 -10 2 12 12.63 4.61
 -10 2 12 10.9 6.17
 10 2 -12 8.56 4.33
 -10 2 12 4.99 2.89
 -10 -2 12 2.13 4.48
 10 -2 -12 -0.87 2.15
 -10 -2 12 0.66 1.98
 -10 2 11 30.06 6.34
 -10 2 11 39.49 9.01
 10 2 -11 22.98 6.71
 -10 2 11 30.87 5.97
 -10 -2 11 36.44 8.87
 10 -2 -11 34.43 8.48
 -10 -2 11 37.54 7.6
 -10 2 10 441.53 23.55
 10 2 -10 438.67 28.26
 10 -2 -10 400.64 28.12
 -10 -2 10 470.19 31.63
 -10 2 10 412.7 21.54
 -10 -2 10 406.01 23.23
 -10 2 10 456.31 29.18
 -10 2 9 27.73 5.92
 -10 2 9 29.62 8.21
 10 2 -9 23.75 6.54
 -10 -2 9 25.9 8.15
 10 -2 -9 21.19 7.43
 -10 -2 9 16.76 5.11
 -10 2 8 56.89 8.22
 -10 2 8 70.4 4.22
 10 2 -8 68.38 10.41
 -10 -2 8 50.98 10.06
 -10 -2 8 58.01 7.75
 10 -2 -8 63.31 10.93
 10 2 -7 62.6 9.84
 -10 2 7 77.51 9.27
 -10 2 7 79.44 5.48
 -10 -2 7 86.97 12.49
 -10 -2 7 65.58 7.76
 10 -2 -7 58.29 10.28
 -10 2 6 6.6 2.95
 10 2 -6 6.35 2.78
 -10 -2 6 10.27 4.14
 -10 2 6 9.2 2.07
 10 -2 -6 9.5 2.52
 10 -2 -6 2.55 2.15
 -10 -2 6 6.12 2.38
 -10 2 5 114.95 11.13
 -10 -2 5 119.1 13.93
 -10 2 5 99.47 6.85
 10 2 -5 96.11 11.29
 10 -2 -5 95.93 8.09
 10 -2 -5 111.49 14.3
 -10 -2 5 84.36 7.29
 -10 2 4 57.74 8.06
 -10 2 4 58.49 5.54
 -10 -2 4 68.42 11.17
 10 2 -4 49.99 8.22
 10 -2 -4 64.33 6.76
 10 -2 -4 68.51 11.51
 -10 -2 4 44.86 4.87
 -10 2 3 778.85 21.34
 -10 2 3 773.77 28.78
 -10 -2 3 792.86 36.22
 10 2 -3 715.57 29.27
 10 -2 -3 813.44 24.65
 10 -2 -3 766.05 36.78
 -10 2 2 142.83 12.27
 -10 2 2 129.47 8.68
 -10 -2 2 125.28 14.21
 10 -2 -2 120.01 9.43
 10 -2 -2 132.12 15.67
 10 2 -2 112.42 11.14
 -10 2 1 565.81 24.52
 -10 2 1 555.71 18.94
 -10 -2 1 551.21 29.98
 10 -2 -1 589.85 31.83
 10 -2 -1 547.58 20.57
 10 2 -1 492.36 22.78
 -10 2 0 50.65 7.54
 -10 2 0 48.56 5.91
 -10 -2 0 34.32 3
 10 -2 0 64.24 10.78
 10 -2 0 41.53 5.72
 -10 -2 0 45.26 9.33
 10 2 0 48.6 6.9
 -10 -2 -1 354.96 24.06
 -10 2 -1 360.71 19.56
 10 -2 1 365.05 21.36
 -10 -2 -1 313.86 10.49
 10 -2 1 360.07 17.16
 10 2 1 337.62 17.4
 -10 2 -1 361.32 16.21
 -10 -2 -2 183.11 17.54
 -10 2 -2 222.61 15.3
 10 -2 2 197.58 15.94
 -10 -2 -2 182.28 8.67
 10 -2 2 212.58 13.47
 -10 2 -2 205.41 12.62
 10 2 2 179.41 12.15
 -10 -2 -3 139.74 15.37
 -10 2 -3 165.74 13.28
 10 -2 3 141.8 13.64
 -10 -2 -3 125.64 7.66
 10 -2 3 132.52 10.88
 10 2 3 125.26 9.62
 -10 2 -3 142.85 11.04
 -10 2 -4 122.25 11.58
 -10 -2 -4 98.25 12.84
 10 2 4 105.49 12.88
 10 -2 4 104.98 11.9
 10 -2 4 113.44 10.25
 -10 -2 -4 110.17 7.66
 10 2 4 105.01 8.37
 -10 2 -4 104.6 9.59
 -10 2 -5 22.97 5.69
 10 -2 5 20.52 5.11
 10 -2 5 24.15 5.36
 -10 -2 -5 21.27 3.72
 10 2 5 18.37 5.47
 -10 -2 -5 19.03 5.83
 -10 2 -5 22.09 4.74
 10 2 5 21.1 3.82
 -10 2 -6 234.52 16.02
 -10 -2 -6 190.82 18.78
 10 2 6 228.99 18.37
 10 -2 6 220.98 17.24
 10 -2 6 206.13 14.52
 -10 -2 -6 201.8 11.45
 10 2 6 209.46 11.01
 -10 2 -6 217.94 14.18
 -10 2 -7 199.39 14.8
 -10 -2 -7 191.27 19.03
 10 2 7 197.32 17.07
 10 -2 7 190.5 16.14
 10 -2 7 186.91 14.06
 10 2 7 174.29 9.4
 -10 2 -7 178.37 13.36
 -10 2 -8 240.79 16.39
 -10 -2 -8 235.59 21.84
 10 2 8 233.34 18.44
 10 -2 8 225.73 17.98
 10 -2 8 198.03 14.92
 -10 2 -8 221.23 14.98
 -10 2 -9 365.35 20.68
 -10 -2 -9 383.59 28.18
 10 2 9 340.61 22.61
 10 -2 9 360.15 22.93
 -10 2 -9 376.29 20.06
 -10 2 -10 135.8 12.67
 -10 -2 -10 161.85 19.06
 10 2 10 133.97 14.49
 10 -2 10 144.86 15.03
 -10 2 -10 136.84 12.53
 -10 2 -11 448.51 23.36
 -10 -2 -11 452.3 32.16
 10 2 11 400.78 25.3
 10 -2 11 432.9 25.83
 -10 2 -11 430.15 22.7
 -10 2 -12 124.71 12.38
 -10 -2 -12 147.4 19.96
 10 2 12 116.72 14.07
 10 -2 12 117.76 13.58
 -10 2 -12 120.36 12.56
 -10 2 -13 256.32 17.8
 -10 -2 -13 274.12 26.06
 10 -2 13 252.61 20.17
 10 2 13 244.16 19.96
 -10 2 -13 249.36 17.95
 -10 2 -14 93.75 10.91
 -10 -2 -14 125.26 18.36
 10 -2 14 86.6 12.3
 10 2 14 78.55 11.42
 -10 2 -14 106.72 12.06
 -10 2 -15 28.7 6.45
 10 2 15 18.65 5.95
 10 -2 15 27.12 7.58
 -10 -2 -15 37.96 11.2
 -10 2 -15 35.03 7.11
 -10 2 -16 22.97 5.57
 10 -2 16 19.77 6.35
 10 2 16 22.67 6.31
 -10 2 -16 24.4 6.04
 -10 2 -17 22.25 5.49
 10 -2 17 26.61 7.17
 10 2 17 18.73 6.49
 -10 -2 -17 38.75 12
 -10 2 -17 17.19 5.8
 -10 2 -18 132.28 13.69
 -10 -2 -18 150.41 21.76
 10 -2 18 115.9 14.77
 10 2 18 111.05 14.82
 -10 2 -18 138.03 14.89
 -10 2 -19 10.68 4.61
 10 2 19 7.46 4.28
 10 -2 19 2.61 3.06
 -10 2 -19 9.03 4.55
 -10 2 -20 68.37 10.37
 10 2 20 58.67 11.03
 10 -2 20 74.07 12.7
 -10 -2 -20 91.01 18.05
 -10 2 -20 70.57 10.93
 -10 2 -21 39.45 7.95
 10 2 21 33.65 8.15
 10 -2 21 56.65 11.54
 -10 2 -21 51.43 9.87
 -10 2 -22 42.75 8.99
 10 2 22 28.46 8.12
 -10 -2 -23 76.59 16.86
 -10 2 -23 42.56 8.55
 10 3 -17 -0.56 3.7
 -10 3 17 2.88 4.4
 10 -3 -17 4 5.63
 10 3 -16 32.54 9.52
 -10 3 16 44.89 10.94
 10 -3 -16 40.51 10.67
 -10 3 15 59.91 12.07
 10 3 -15 45.2 11.27
 -10 -3 15 69.69 14.04
 10 -3 -15 61.86 12.55
 -10 3 14 17.96 5.17
 -10 3 14 18.34 7.32
 10 3 -14 17.56 6.89
 -10 -3 14 25.85 9.14
 10 -3 -14 12.18 6.2
 -10 3 13 139.76 13.66
 10 3 -13 147.21 19.17
 -10 -3 13 167.25 20.92
 10 -3 -13 135.51 18.22
 -10 3 13 161.65 19.22
 -10 3 12 30.12 6.38
 -10 3 12 33.52 9
 10 3 -12 22.55 7.86
 -10 -3 12 30.41 8.63
 10 -3 -12 19.14 7.09
 -10 3 11 70.04 9.71
 10 3 -11 60.09 11.97
 -10 -3 11 93.42 15.12
 -10 3 11 91.27 14.62
 10 -3 -11 86.7 14.12
 -10 3 10 21.79 5.38
 -10 3 10 30.23 9.2
 10 3 -10 27.32 8.18
 -10 -3 10 19.65 7.18
 10 -3 -10 22.18 7.7
 -10 3 9 156.07 13.77
 10 3 -9 148.88 17.42
 10 -3 -9 143.95 17.76
 -10 -3 9 168.84 20
 -10 3 8 23.7 5.71
 10 3 -8 31.83 8.22
 -10 -3 8 26.48 8.26
 10 -3 -8 28.51 8.44
 -10 3 7 5.8 3.2
 10 3 -7 3.46 3.53
 -10 -3 7 0.85 3.03
 10 -3 -7 5.51 4.93
 -10 3 6 152.29 13.34
 10 3 -6 129.74 15.16
 10 -3 -6 150.85 18.16
 -10 -3 6 125.07 16.34
 -10 3 5 61.11 8.51
 10 3 -5 56.51 9.99
 -10 -3 5 50.82 10.76
 10 -3 -5 67.12 12.14
 -10 3 4 34.68 6.65
 10 3 -4 33.11 7.49
 -10 3 4 31.08 4.56
 -10 -3 4 44.35 10.5
 -10 -3 4 35.9 8.6
 10 -3 -4 27.79 8.32
 10 3 -3 18.98 5.88
 -10 3 3 14.49 3.26
 -10 -3 3 15.89 6.2
 -10 3 3 24.26 5.94
 10 -3 -3 16.97 6.26
 10 3 -2 3.42 3.42
 -10 3 2 2.94 1.89
 -10 -3 2 3.48 3.97
 -10 3 2 -2.63 2.03
 10 -3 -2 2.95 2.75
 10 3 -1 37.37 7
 -10 3 1 42.81 5.66
 -10 -3 1 39.49 9.23
 -10 3 1 52.11 8.04
 10 -3 -1 42.51 9.39
 10 3 0 65.31 9.29
 -10 -3 0 69.09 12.51
 -10 3 0 79.89 9.82
 10 -3 0 65.85 11.44
 -10 3 -1 104.29 11.3
 -10 -3 -1 77.52 13.25
 10 -3 1 99.57 14.18
 10 3 1 83.79 10.22
 -10 3 -2 107.71 11.66
 -10 -3 -2 109.43 15.36
 10 -3 2 107.97 13.83
 10 -3 2 114.39 14.9
 10 3 2 84.51 9.9
 -10 3 -3 107.38 11.87
 -10 -3 -3 99.47 14.68
 10 -3 3 122.4 14.78
 10 3 3 89.49 9.97
 -10 3 -4 5.53 3.8
 10 3 4 -2.31 4.1
 10 -3 4 12.51 5.41
 10 3 4 6.25 3.34
 -10 -3 -4 -0.86 1.9
 -10 3 -5 36.23 7.12
 10 -3 5 36.05 8.38
 10 3 5 31.48 7.23
 10 3 5 28.89 5.44
 -10 -3 -5 36.04 9.27
 -10 3 -6 17.72 5.53
 10 -3 6 7.77 3.71
 10 3 6 12.92 5.13
 10 3 6 9.24 3.16
 -10 -3 -6 11.14 6.15
 -10 3 -7 141.74 13.96
 -10 -3 -7 131.94 17.48
 10 3 7 133.77 15.38
 10 -3 7 152.66 16.84
 -10 3 -8 52.46 8.67
 10 -3 8 61.65 11.23
 10 3 8 51.33 9.6
 -10 -3 -8 23.98 7.87
 -10 3 -9 8.27 4.3
 10 -3 9 10.71 5.16
 10 3 9 13.7 5.55
 -10 -3 -9 -0.04 4.71
 -10 3 -10 6.43 4
 10 -3 10 3.15 4.5
 10 3 10 -1.52 2.07
 -10 -3 -10 2.06 2.26
 -10 3 -11 12.36 4.76
 10 3 11 10.12 5.51
 10 -3 11 7.12 4.2
 -10 -3 -11 5.41 2.43
 -10 3 -12 34.39 7.48
 10 3 12 38.13 8.62
 10 -3 12 37.59 8.63
 -10 -3 -12 38.56 10.15
 -10 3 -13 10.45 4.38
 10 3 13 18.93 6.76
 10 -3 13 11.71 5.2
 -10 -3 -13 8.47 4.2
 -10 3 -14 114.33 13.53
 10 3 14 105.86 14.18
 10 -3 14 103.04 14.03
 -10 -3 -14 77.02 15.05
 -10 3 -15 10.99 4.47
 10 3 15 11.14 5.06
 10 -3 15 11.83 5.4
 -10 -3 -15 -2.55 4.09
 -10 3 -16 32.64 7.39
 10 3 16 43.7 9.8
 10 -3 16 50.6 10.11
 -10 -3 -16 22.01 9.08
 -10 3 -17 11.23 4.38
 10 3 17 14.11 5.53
 -10 -3 -17 13.63 6.62
 -10 3 -18 1.45 3.35
 10 3 18 2.46 3.9
 -10 -3 -18 0.64 3.18
 -10 3 -19 63.37 11.17
 10 3 19 54.13 10.85
 -10 -3 -19 52.76 14.01
 10 3 20 4.28 4.46
 -10 -3 -20 4.69 5.52
 -10 -4 11 31.61 10.24
 10 4 -11 41.76 11.1
 -10 4 10 54.14 8.94
 10 4 -10 49.19 11.96
 -10 -4 10 67.67 13.54
 -10 4 9 85.67 10.93
 10 4 -9 91.18 15.6
 -10 -4 9 90.24 15.49
 10 -4 -9 90.08 15.66
 -10 4 8 44.14 8.16
 10 4 -8 47.8 11.41
 -10 -4 8 60.56 12.83
 10 -4 -8 41 10.93
 -10 4 7 55.87 8.86
 10 4 -7 50.83 11.03
 -10 -4 7 58.04 12.59
 10 -4 -7 56.86 12.61
 -10 4 6 49 8.55
 10 4 -6 30.43 8.44
 -10 -4 6 35.04 9.33
 10 -4 -6 41.21 10.72
 -10 4 5 22.14 5.63
 10 4 -5 12.86 5.79
 -10 -4 5 12.59 5.45
 10 -4 -5 9.14 5.39
 -10 4 4 52.37 9.14
 10 4 -4 44.1 9.7
 -10 -4 4 38.97 9.65
 10 -4 -4 48.66 11.78
 -10 4 3 20.93 5.81
 10 4 -3 16.01 5.71
 -10 -4 3 12.32 5.75
 10 -4 -3 11.86 5.27
 -10 4 2 13.21 4.93
 10 4 -2 8.75 4.48
 -10 -4 2 4.79 2.68
 10 -4 -2 8.75 6.2
 -10 4 1 30.47 7.59
 10 4 -1 25.15 7.34
 -10 -4 1 18.59 6.68
 10 -4 -1 12.44 6.32
 -10 4 0 21.16 5.92
 10 4 0 13.07 5.59
 -10 -4 0 14.31 5.91
 10 -4 0 17.87 6.57
 -10 4 -1 53.82 9.12
 10 4 1 40.29 8.5
 -10 -4 -1 42.19 9.55
 10 -4 1 55.17 12.1
 -10 4 -2 80.89 11.43
 10 4 2 62.72 10.62
 -10 -4 -2 63.13 13.71
 10 -4 2 70.37 12.95
 10 -4 2 76.71 13.77
 -10 4 -3 136 14.81
 -10 -4 -3 111.19 18.06
 10 -4 3 141.93 18.02
 10 4 3 148.07 17.38
 10 -4 3 151.53 18.78
 10 4 3 112.71 13.35
 -10 4 -4 96.75 12.98
 10 4 4 65.74 11.89
 10 -4 4 75.91 13.59
 10 4 4 77.03 11.02
 -10 -4 -4 65.12 13.88
 -10 4 -5 110.75 13.99
 -10 -4 -5 118.05 18.25
 10 4 5 114.86 15.01
 10 -4 5 117.17 16.73
 -10 4 -6 79.05 11.87
 10 -4 6 77.21 13.99
 10 4 6 76.74 12.29
 -10 -4 -6 59.88 13.29
 -10 4 -7 44.88 9.56
 10 -4 7 41.34 10.85
 10 4 7 42.04 9.53
 -10 -4 -7 41.18 11.35
 -10 4 -8 75.86 11.69
 -10 -4 -8 69.4 14.54
 10 -4 8 67.43 13.36
 10 4 8 75.82 12.27
 -10 -4 -9 -4.05 3.73
 10 4 9 5.05 3.76
 -10 -4 -10 17.77 7.39
 10 4 10 3.46 3.4
 -10 -4 -11 10.5 6.22
 10 4 11 2.73 3.48
 -10 -4 -12 -1.75 5.18
 10 4 12 6.52 4.09
 10 4 13 2.76 2.83
 10 4 14 16.25 6.24
 11 0 -23 326.71 25.48
 -11 0 23 434.36 37.38
 -11 0 22 -1.26 5.41
 11 0 -22 9.39 6.89
 11 0 -21 187.27 18.89
 -11 0 21 321.75 30.67
 11 0 -20 3.16 4.29
 -11 0 20 5.66 4.56
 11 0 -19 59.63 10.49
 -11 0 19 77.83 14.49
 -11 0 18 3.56 3.01
 -11 0 18 6.71 6.08
 -11 0 17 47.49 10.34
 -11 0 17 79.7 13.63
 -11 0 16 4.38 3.25
 -11 0 16 1.26 3.36
 -11 0 15 143.64 17.27
 -11 0 15 192.42 20.4
 -11 0 14 -6.03 4.72
 -11 0 14 5.49 4.95
 -11 0 13 -4.12 4.48
 -11 0 13 2.5 3.8
 -11 0 12 0.62 2.07
 -11 0 12 10.09 5.45
 11 0 -11 646.21 21.25
 -11 0 11 724.11 35.38
 11 0 -10 1.08 1.6
 -11 0 10 2.08 1.25
 -11 0 10 -1.11 3.08
 11 0 -9 456.97 18.14
 -11 0 9 461.64 26.39
 11 0 -8 -0.11 1.75
 -11 0 8 3.83 2.05
 -11 0 8 5.6 3.57
 -11 0 7 200.68 13.17
 11 0 -7 173.79 8.31
 -11 0 7 223.96 17.45
 -11 0 6 1.92 2.57
 -11 0 6 1.8 1.33
 11 0 -6 4.78 2.95
 11 0 -6 0.84 0.88
 -11 0 5 42.62 6.01
 11 0 -5 53.07 4.78
 -11 0 5 59.05 8.79
 -11 0 4 7.91 4.99
 11 0 -4 0 0.87
 -11 0 4 5.19 2.62
 -11 0 3 898.34 30.58
 11 0 -3 883.17 22.29
 -11 0 2 6.3 4.8
 11 0 -2 4.74 2.3
 -11 0 2 9.83 4.2
 -11 0 1 412.23 21.14
 11 0 -1 405.06 15.68
 -11 0 0 1.22 3.07
 11 0 0 2.37 1.66
 -11 0 0 5.63 3.76
 -11 0 -1 81.33 9.8
 -11 0 -1 89.48 11.5
 11 0 1 91.98 10.82
 11 0 1 79.03 7.42
 -11 0 -2 2.21 2.36
 11 0 2 0.87 1.91
 11 0 2 0.12 1.62
 -11 0 -2 -0.81 1.46
 -11 0 -3 26.08 6.3
 11 0 3 23.49 4.46
 11 0 3 25.82 6.12
 -11 0 -3 24.22 5.58
 -11 0 -4 5.06 3.62
 11 0 4 2.05 1.84
 11 0 4 2.27 2.71
 -11 0 -4 4.17 3.09
 -11 0 -5 132.42 12.08
 -11 0 -5 101.45 11.58
 11 0 5 96.31 11.23
 11 0 5 93.03 9.4
 -11 0 -6 1.38 2.3
 11 0 6 -0.15 1.99
 11 0 6 -2.5 2.12
 -11 0 -6 0.31 1.4
 11 0 6 1.54 0.91
 -11 0 -7 52.64 8.37
 11 0 7 45.79 7.93
 11 0 7 54.09 8.05
 -11 0 -7 40.65 6.52
 11 0 7 28.91 2.5
 11 0 7 39.77 2.35
 -11 0 -8 -0.18 2.34
 11 0 8 4.49 3.1
 -11 0 -8 1.01 2.02
 -11 0 -9 1102.5 37.98
 -11 0 -9 1075.26 37
 11 0 9 1038.72 39.29
 -11 0 -10 11.21 5.75
 11 0 10 6.81 5.35
 -11 0 -10 8.35 4.68
 -11 0 -11 897.26 33.58
 -11 0 -11 800.69 32.32
 11 0 11 849.7 36.46
 -11 0 -12 1.84 3.13
 11 0 12 1.11 2.8
 -11 0 -12 4.97 3.88
 -11 0 -13 77.82 9.62
 -11 0 -13 75.04 9.93
 11 0 13 70.38 10.66
 -11 0 -14 -2.25 2.37
 11 0 14 3.69 3.54
 -11 0 -14 2.31 2.66
 -11 0 -15 99.94 10.9
 -11 0 -15 91.22 11.12
 11 0 15 94.02 12.67
 -11 0 -16 -0.26 1.66
 11 0 16 0.08 2.04
 -11 0 -16 -2.62 3.48
 -11 0 -17 7.88 3.88
 11 0 17 6.08 3.41
 -11 0 -17 -2.2 2.81
 -11 0 -18 2.18 3.25
 11 0 18 -5.19 4.37
 -11 0 -18 -2.92 4.2
 -11 0 -19 2.76 3.45
 11 0 19 -3.57 4.86
 -11 0 -19 0.08 1.95
 11 0 20 0.72 2.33
 -11 0 -20 6.3 4.77
 -11 0 -21 355.4 25.02
 -11 0 -22 12.18 5.97
 -11 0 -23 153.75 17.44
 11 -1 -26 15.43 6.8
 11 -1 -25 5.86 5.8
 11 -1 -24 2.79 5
 11 -1 -23 6.03 4.75
 -11 -1 23 11.52 7.81
 11 1 -22 8.33 5.07
 11 -1 -22 -1.57 3.08
 -11 -1 22 11.99 7.42
 -11 1 22 8.5 5.67
 11 1 -21 10.52 5.28
 11 -1 -21 11.22 5.34
 -11 -1 21 19.93 8.11
 -11 1 21 30.85 10.22
 11 1 -20 99.91 15.06
 -11 -1 20 108.61 17.56
 11 -1 -20 78.07 13.61
 -11 1 20 120.03 18.58
 11 1 -19 105.4 15.28
 -11 -1 19 118.49 18.15
 11 -1 -19 101.16 15.92
 -11 -1 19 138.52 19.91
 -11 1 19 164.49 20.66
 11 1 -18 379.94 28.4
 -11 -1 18 396.06 32.6
 11 -1 -18 341.5 27.37
 -11 -1 18 462.01 34.31
 -11 1 18 485.39 34.69
 11 1 -17 77.44 12.75
 -11 1 17 76.99 12.35
 -11 -1 17 72.73 14.13
 -11 -1 17 82.56 14.34
 11 -1 -17 71.17 12.34
 -11 1 17 112.93 16.93
 11 1 -16 26.1 7.89
 -11 1 16 7.44 3.77
 -11 -1 16 19.26 6.45
 -11 -1 16 27.84 8.22
 11 -1 -16 18.01 6.32
 -11 1 16 34.76 8.89
 11 1 -15 28.36 7.95
 -11 1 15 23.7 6.59
 -11 -1 15 18.12 4.65
 -11 -1 15 30.06 7.61
 -11 1 15 28.65 7.71
 11 -1 -15 13.72 6.05
 11 1 -14 6.11 3.98
 -11 1 14 -1.54 3.29
 -11 -1 14 -1.53 2.1
 -11 1 14 1.55 2.04
 -11 -1 14 -0.23 2.86
 11 -1 -14 -1.89 4.07
 11 1 -13 91.87 12.94
 11 -1 -13 86.18 12.67
 -11 -1 13 97.24 14.23
 -11 1 13 74.04 10.99
 -11 -1 13 96.33 13.59
 -11 1 13 95.89 13.21
 -11 1 12 1.49 3.13
 11 1 -12 4.29 3.84
 -11 -1 12 -1.55 3.76
 -11 1 12 2.12 1.47
 11 -1 -12 3.84 3.93
 -11 -1 12 0.49 2.31
 -11 1 11 23.37 6.74
 11 1 -11 21.38 6.11
 -11 1 11 16.7 4.92
 -11 -1 11 15.86 6.2
 11 -1 -11 20.36 6.59
 -11 -1 11 12.46 4.72
 -11 1 10 90.78 6.63
 11 1 -10 92.13 12.14
 11 -1 -10 80 11.99
 -11 -1 10 99.01 13.48
 -11 -1 10 102.44 12.71
 -11 1 10 102.25 12.86
 -11 1 9 212.53 17.21
 -11 -1 9 183.88 15.62
 -11 1 9 174.03 9.45
 11 1 -9 197.6 17.59
 11 -1 -9 184.07 17.6
 -11 1 9 211.3 18.53
 -11 -1 9 218.92 18.07
 -11 1 8 241.6 11.37
 -11 -1 8 250.31 17.72
 -11 1 8 276.11 19.47
 11 1 -8 240.47 18.87
 11 -1 -8 260.38 20.51
 -11 1 8 268.3 20.58
 -11 -1 8 287.88 20.19
 -11 1 7 437.89 16.28
 -11 -1 7 471.25 24.66
 -11 1 7 534.9 26.83
 11 1 -7 520.67 27.21
 11 -1 -7 476 28.44
 -11 1 7 498.92 27.81
 -11 -1 7 569.08 27.4
 -11 1 6 1540.84 34.4
 -11 -1 6 1491.17 45.16
 -11 1 6 1592.83 47.91
 11 1 -6 1536.47 46.59
 11 -1 -6 1647.34 53.01
 11 1 -5 231.74 17.02
 -11 1 5 248.73 13.31
 -11 -1 5 235.16 17.18
 -11 1 5 227.28 17.3
 -11 -1 5 282.89 17.97
 11 1 -4 220.99 15.84
 -11 -1 4 222.06 16.75
 -11 1 4 216.91 12.85
 -11 1 4 222.19 16.69
 -11 -1 4 242.75 16.08
 -11 1 3 363.2 21.1
 -11 1 3 353.99 16.62
 -11 -1 3 359.29 21.37
 11 1 -3 349.25 19.31
 11 -1 -3 324.16 16.48
 -11 -1 3 403.73 19.75
 -11 1 2 182.47 14.84
 -11 -1 2 193.48 15.67
 -11 1 2 190.55 12.19
 11 1 -2 187.02 13.54
 11 -1 -2 194.87 12.99
 11 -1 -2 200.71 14.8
 -11 -1 2 202.66 13.12
 -11 1 1 298.21 18.64
 -11 -1 1 307.93 20.1
 -11 1 1 293.45 15.16
 11 1 -1 283.44 16.07
 11 -1 -1 334.34 19.22
 11 -1 -1 314.92 16.82
 -11 -1 1 334.28 16.46
 -11 1 0 6.16 3.03
 -11 -1 0 5.71 2.43
 11 -1 0 5.1 2.71
 11 -1 0 1.15 1.2
 11 1 0 4.79 2.39
 -11 -1 0 4.48 2.28
 -11 1 0 2.21 2.21
 -11 1 -1 5.36 2.96
 -11 -1 -1 8.66 2.91
 11 -1 1 3.15 1.84
 11 -1 1 5.43 1.74
 -11 1 -1 3.21 1.81
 11 1 1 5.52 2.18
 -11 1 -2 444.19 22.14
 -11 1 -2 411.33 18.9
 -11 -1 -2 450.34 25.4
 11 -1 2 454.73 22.92
 -11 -1 -2 402.39 13.36
 11 -1 2 449.15 21.5
 11 1 2 373.94 15.85
 -11 1 -3 171.11 13.65
 -11 1 -3 143.62 11.19
 -11 -1 -3 161.78 15.62
 11 -1 3 165.88 13.8
 11 1 3 157.18 15.15
 -11 -1 -3 131 7.82
 11 -1 3 162.38 13.09
 11 1 3 143.77 8.88
 11 -1 3 136.3 10.48
 -11 1 -4 271.37 17.18
 -11 -1 -4 266.32 20.25
 -11 1 -4 261.75 15.2
 11 -1 4 267.87 17.96
 11 1 4 266.54 19.57
 -11 -1 -4 217.88 10.7
 11 -1 4 262.44 17.1
 11 1 4 214.96 9.89
 11 -1 4 228.97 12.88
 -11 1 -5 366.28 20.01
 -11 -1 -5 402.32 25
 -11 1 -5 357.51 18.46
 11 -1 5 374.65 21.69
 11 1 5 346.33 22.37
 -11 -1 -5 322.07 13.71
 11 -1 5 384.2 21.4
 11 -1 5 317.69 14.88
 11 1 5 304.55 10.54
 -11 1 -6 910.05 31.93
 -11 1 -6 936.93 30.55
 -11 -1 -6 892.85 38.1
 11 1 6 924.35 37.04
 -11 -1 -6 813.12 23.57
 11 -1 6 901.81 33.89
 11 -1 6 928.33 34.84
 11 1 6 830.77 15.47
 11 -1 6 821.53 23.39
 -11 1 -7 361.17 19.76
 -11 1 -7 363.14 18.94
 -11 -1 -7 354.2 24.24
 11 -1 7 378.93 22.11
 11 1 7 368.68 23.3
 11 -1 7 362.73 21.76
 11 -1 7 337.89 14.14
 -11 1 -8 209.99 14.86
 -11 1 -8 210.84 14.63
 -11 -1 -8 196.58 18.21
 11 -1 8 186.88 10.08
 11 1 8 202.56 17.4
 11 -1 8 211.96 16.77
 11 -1 8 204.85 16.44
 -11 1 -9 312.17 18.2
 -11 1 -9 310.15 18.13
 -11 -1 -9 301.44 22.53
 11 -1 9 272.3 11.64
 11 1 9 317.03 21.92
 11 -1 9 339.92 21.65
 11 -1 9 291.8 20.13
 -11 -1 -9 247.01 12.47
 -11 -1 -10 405.61 26.84
 -11 1 -10 406.33 21.19
 -11 1 -10 405.84 21.1
 11 1 10 393.54 24.52
 11 -1 10 412.52 24.66
 11 -1 10 414.78 24.39
 -11 -1 -11 113.35 14.52
 -11 1 -11 119.7 11.41
 -11 1 -11 116.51 11.4
 11 1 11 109.06 13.42
 11 -1 11 138.97 14.49
 11 -1 11 116.63 13.03
 -11 1 -12 0.38 2.47
 11 -1 12 3.16 2.45
 11 -1 12 1.7 2.67
 11 1 12 0.94 2.35
 -11 -1 -12 0.34 2.59
 -11 1 -12 0.4 1.57
 -11 1 -13 4.16 2.82
 11 -1 13 6.91 4.3
 11 -1 13 0.85 2.11
 11 1 13 1.22 2.05
 -11 -1 -13 9.09 5.3
 -11 1 -13 1.96 2.11
 -11 1 -14 240.03 16.42
 -11 -1 -14 240.94 21.39
 -11 1 -14 205.08 16.14
 11 -1 14 242.57 20.62
 11 -1 14 226.96 19.19
 11 1 14 216.98 19.33
 -11 1 -15 40.42 6.81
 11 -1 15 36.53 7.87
 11 1 15 44.31 8.79
 11 -1 15 43.48 9.04
 -11 -1 -15 50.43 10.08
 -11 1 -15 39.6 7.38
 -11 1 -16 28.97 6.11
 11 -1 16 21.14 6.3
 11 1 16 34.96 8.1
 11 -1 16 28.29 7.45
 -11 -1 -16 26.96 7.86
 -11 1 -16 27.27 6.28
 -11 1 -17 57.63 8.29
 11 1 17 63.85 11.53
 11 -1 17 62.16 11.46
 -11 -1 -17 53.61 11.13
 -11 1 -17 54.95 9.1
 -11 1 -18 61.52 8.46
 -11 1 -18 66.65 10.15
 11 1 18 59.35 11.05
 -11 -1 -18 58.73 11.5
 -11 1 -19 31.58 6.22
 11 1 19 46.75 9.93
 -11 -1 -19 46.02 10.27
 -11 1 -19 44.93 8.31
 -11 1 -20 13.92 4.55
 11 1 20 24.15 7.23
 -11 -1 -20 25.88 8.59
 -11 1 -20 15.35 5.18
 -11 1 -21 41.95 7.48
 11 1 21 39.58 9.77
 -11 -1 -21 35.24 10.44
 -11 1 -21 46.47 9.23
 -11 -1 -22 116.96 16.8
 -11 1 -22 118 14.74
 11 1 22 125.77 16.51
 -11 -1 -23 11.17 6.41
 -11 -2 23 23.36 9.05
 -11 -2 22 64.86 14.54
 -11 -2 21 -5.51 6.89
 11 -2 -21 1.65 4.2
 11 2 -20 58.26 13.05
 11 -2 -20 46.72 11.63
 -11 -2 20 60.65 13.52
 11 2 -19 5.67 4.81
 -11 2 19 1.3 4.01
 11 -2 -19 0.68 3.58
 -11 -2 19 1.22 2.93
 11 2 -18 20.48 7.36
 -11 -2 18 24.85 8.89
 -11 2 18 19.95 7.73
 11 -2 -18 23.57 7.85
 -11 -2 18 18.8 6.98
 11 2 -17 10.76 6.05
 -11 -2 17 12.44 5.86
 -11 2 17 19.41 6.98
 11 -2 -17 17.51 6.35
 -11 -2 17 18.42 7.38
 -11 2 16 1.37 2.86
 11 2 -16 -1.14 2.89
 -11 -2 16 -4.28 4.89
 11 -2 -16 1.68 3.48
 -11 -2 16 5.05 4.16
 11 2 -15 153.47 19.39
 11 -2 -15 138.23 17.64
 -11 -2 15 154.86 20.23
 -11 -2 15 157.06 18.65
 -11 2 15 187.72 20.24
 -11 2 14 7.76 4.29
 11 2 -14 0.01 3.11
 -11 2 14 -1.11 1.78
 -11 -2 14 -0.5 2.9
 11 -2 -14 5.58 4.62
 -11 -2 14 -0.58 2.66
 -11 2 13 149.69 14.46
 11 2 -13 134.13 17.34
 -11 2 13 106.88 12.25
 -11 -2 13 114.76 16.65
 11 -2 -13 126.41 16.97
 -11 -2 13 128.96 15.55
 -11 2 13 150.83 17.38
 -11 2 12 76.52 12.35
 -11 2 12 90.2 11.55
 11 2 -12 82.41 13.23
 11 -2 -12 89.45 13.78
 -11 2 12 66.33 9.48
 -11 -2 12 83.36 13.86
 -11 -2 12 60.88 10.61
 -11 2 11 62.98 9.66
 11 2 -11 52.28 10.55
 -11 2 11 64.36 9.15
 -11 -2 11 64.53 12.08
 -11 2 11 76.16 12.74
 -11 -2 11 64.99 10.25
 11 -2 -11 47.57 10.12
 -11 2 10 170.6 15.38
 11 2 -10 137.57 16.07
 11 -2 -10 130.8 16.95
 -11 -2 10 168.31 19.6
 -11 2 10 162.86 14.2
 -11 2 10 183.72 18.79
 -11 -2 10 134.56 14.17
 -11 2 9 45.95 7.9
 -11 2 9 53.3 10.34
 11 2 -9 45.78 9.16
 -11 -2 9 36.11 8.83
 11 -2 -9 33.42 9.42
 -11 -2 9 35.98 7.49
 -11 2 8 68.69 9.51
 11 2 -8 74.74 11.27
 -11 -2 8 66.79 11.56
 -11 -2 8 62.57 8.7
 11 -2 -8 57.95 11.21
 -11 2 7 44.96 4.64
 -11 2 7 35.04 7.04
 11 2 -7 39.21 7.96
 -11 -2 7 40.77 8.74
 11 -2 -7 46.37 6.27
 11 -2 -7 33 8.59
 -11 -2 7 34.1 6.4
 -11 2 6 35.22 4.24
 -11 2 6 40.82 7.22
 11 2 -6 31.85 7.17
 -11 -2 6 38.01 7.74
 11 -2 -6 33.07 5.19
 11 -2 -6 29.69 7.57
 -11 -2 6 27.11 5.06
 -11 2 5 5.17 3.26
 11 2 -5 4.89 3.3
 -11 2 5 4.92 1.85
 -11 -2 5 2.4 2.6
 11 -2 -5 0.44 1.49
 11 -2 -5 3.41 4.21
 -11 -2 5 3.94 2.18
 -11 2 4 90.35 10.42
 -11 -2 4 78.8 11.88
 -11 2 4 79.15 6.84
 11 2 -4 80.32 10.45
 11 -2 -4 84.25 8.57
 11 -2 -4 79.22 12.42
 -11 -2 4 63.16 6.3
 -11 2 3 500.48 24.2
 -11 2 3 479.78 17.6
 -11 -2 3 476.39 28.59
 11 2 -3 443.87 23.78
 11 -2 -3 502.14 20.98
 11 -2 -3 486.01 29.78
 -11 2 2 139.53 12.8
 -11 2 2 140.52 9.6
 -11 -2 2 127.27 15.02
 11 2 -2 134.99 12.65
 11 -2 -2 141.22 11.23
 11 -2 -2 168.89 17.47
 -11 -2 2 99.98 5.84
 -11 2 1 137.39 12.53
 -11 2 1 142.49 9.94
 -11 -2 1 129.15 14.79
 11 -2 -1 149.78 11.65
 11 2 -1 122.5 11.56
 -11 2 0 4.79 2.66
 11 -2 0 6.45 2.59
 11 -2 0 5.28 4.21
 -11 -2 0 7.62 3.59
 -11 2 0 7.38 2.98
 11 2 0 6.36 2.99
 -11 -2 -1 116.28 14.39
 -11 2 -1 129.56 12.15
 -11 2 -1 125.28 10.05
 11 -2 1 128.28 12.8
 11 -2 1 118.08 10.73
 11 2 1 112.98 10.23
 -11 2 -2 5.32 3.43
 11 -2 2 0.47 2.5
 11 -2 2 0.71 2.05
 -11 -2 -2 -3.7 4.65
 -11 2 -2 1.77 1.66
 11 2 2 6.12 2.8
 -11 2 -3 4.07 2.69
 11 -2 3 3.97 3.54
 11 -2 3 2.4 2.47
 -11 -2 -3 -1.31 3.61
 11 2 3 1.5 1.45
 -11 2 -3 2.38 2.17
 -11 2 -4 10.07 4.1
 11 -2 4 11.57 4.48
 11 -2 4 4.42 2.3
 11 2 4 2.46 2.75
 -11 -2 -4 -2.99 3.57
 11 2 4 5.54 2.13
 -11 2 -4 5.62 2.51
 -11 2 -5 102.53 10.89
 -11 -2 -5 103.62 13.87
 11 2 5 113.08 13.68
 11 -2 5 115.71 12.62
 11 -2 5 104.5 10.69
 11 2 5 95.61 7.74
 -11 2 -5 101.31 9.83
 -11 2 -6 2.81 3.12
 11 -2 6 7.34 3.25
 11 -2 6 2.7 3.2
 11 2 6 -0.75 2.36
 -11 -2 -6 1.97 3.7
 -11 2 -6 4.27 3.05
 11 2 6 5.33 2
 -11 2 -7 91.68 10.59
 -11 -2 -7 108.6 14.71
 11 2 7 98.71 12.7
 11 -2 7 79.09 10.74
 11 -2 7 87.26 10.24
 11 2 7 83.43 6.4
 -11 2 -7 100.03 10.15
 -11 2 -8 222.8 16.44
 -11 -2 -8 214.26 21.1
 11 2 8 186.19 17.38
 11 -2 8 203.76 17.44
 11 -2 8 181.99 14.96
 -11 2 -8 192.31 14.28
 -11 2 -9 131.23 12.88
 -11 -2 -9 152.99 18.69
 11 2 9 108.74 13.58
 11 -2 9 126.83 13.98
 11 -2 9 110.65 11.89
 -11 2 -9 121.14 11.6
 -11 2 -10 204.43 15.93
 -11 -2 -10 242.29 23.38
 11 2 10 180.56 17.52
 11 -2 10 200.63 17.88
 -11 2 -10 183.54 14.64
 -11 2 -11 46.06 7.92
 11 2 11 30.14 7.63
 11 -2 11 38.07 7.79
 -11 -2 -11 55.95 11.93
 -11 2 -11 47.73 8.02
 -11 2 -12 92.9 10.88
 -11 -2 -12 89.52 15.1
 11 -2 12 77.82 11.31
 11 2 12 88.19 12.28
 -11 2 -12 92.81 10.96
 -11 2 -13 4.36 3.69
 11 2 13 4.3 3.92
 11 -2 13 2.73 2.83
 -11 -2 -13 13.61 8.84
 -11 2 -13 10.16 4.85
 -11 2 -14 114.03 12.64
 -11 -2 -14 134.84 19.52
 11 -2 14 114.13 14.17
 11 2 14 117.87 14.57
 -11 2 -14 126.85 13.21
 -11 2 -15 3.89 3.45
 11 2 15 5.99 3.85
 11 -2 15 -0.78 2.44
 -11 -2 -15 8.87 6.66
 -11 2 -15 4.22 3.31
 -11 2 -16 20.16 6.23
 11 -2 16 24.21 7.08
 11 2 16 16.14 5.6
 -11 2 -16 11.89 4.57
 -11 2 -17 120.63 13.44
 -11 -2 -17 130.01 20.23
 11 -2 17 110.52 14.53
 11 2 17 102.13 14.66
 -11 2 -17 108.55 13.14
 -11 2 -18 15.25 5.78
 11 -2 18 13.14 5.94
 11 2 18 7.47 4.9
 -11 2 -18 17.37 6.34
 -11 2 -19 93.69 11.92
 -11 -2 -19 110.59 18.78
 11 2 19 75.95 12.68
 11 -2 19 72.71 12.42
 -11 2 -19 84.95 12.3
 -11 2 -20 78.33 11.45
 11 2 20 60.94 11.68
 -11 -2 -20 73.81 16.49
 -11 2 -21 18.49 6.7
 11 2 21 15.48 6.72
 -11 2 -22 80.05 11.75
 -11 2 -23 9.27 5.3
 11 3 -16 17.18 7.34
 -11 -3 16 20.07 7.96
 -11 3 15 13.92 7.56
 11 3 -15 9.53 6.83
 -11 -3 15 5.2 5.94
 11 -3 -15 4.54 5.25
 -11 3 14 63.11 9.99
 -11 3 14 59.31 12.55
 11 3 -14 74.38 14.48
 -11 -3 14 77.17 15.82
 11 -3 -14 63.56 13.12
 -11 3 13 6.73 3.73
 -11 3 13 8.67 5.71
 11 3 -13 11.68 6.38
 -11 -3 13 10.13 6.78
 11 -3 -13 10.3 6.06
 -11 3 12 98.65 12.08
 11 3 -12 69.66 13.4
 -11 -3 12 113.5 17.88
 -11 3 12 119.08 16.66
 11 -3 -12 87.75 15.23
 -11 3 11 18.8 5.64
 -11 3 11 28.03 8.99
 11 3 -11 14.37 7
 -11 -3 11 17.47 6.75
 11 -3 -11 13.69 6.87
 -11 3 10 242.82 18.15
 11 3 -10 244.53 23.5
 11 -3 -10 221.31 23.31
 -11 -3 10 242.12 25.42
 -11 3 10 252.09 23.91
 -11 3 9 9.22 4.63
 -11 3 9 2.73 5.68
 11 3 -9 4.26 5.71
 -11 -3 9 7.02 6.24
 11 -3 -9 0.79 3.75
 -11 3 8 58.97 8.85
 11 3 -8 57.07 10.81
 -11 -3 8 62.85 12.85
 11 -3 -8 41.75 10.36
 -11 3 7 174.63 14.91
 11 3 -7 154.23 17.45
 11 -3 -7 151.91 19.38
 -11 -3 7 187.99 21.66
 -11 3 6 8.91 4.01
 11 3 -6 2.76 2.82
 -11 -3 6 1.28 3.29
 11 -3 -6 13.58 6.58
 -11 3 5 131.54 13.01
 11 3 -5 127.61 15.27
 11 -3 -5 122.56 16.77
 -11 -3 5 132.64 17.62
 11 3 -4 43.16 8.74
 -11 -3 4 45.27 10.24
 -11 3 4 34.12 6.79
 11 -3 -4 38.88 9.47
 11 3 -3 23.85 6.5
 -11 -3 3 27.42 7.76
 -11 3 3 31.44 6.62
 11 -3 -3 31.56 8.91
 11 3 -2 52.19 9.19
 -11 3 2 54.22 6.23
 -11 -3 2 56.24 11.61
 -11 3 2 61.5 9.19
 11 -3 -2 59.39 11.2
 11 3 -1 0.54 1.81
 -11 3 1 2.06 2.38
 -11 -3 1 5.78 5.07
 -11 3 1 5.22 3.15
 11 -3 -1 10.46 5.78
 -11 3 0 208.94 16.65
 -11 -3 0 195.7 21.63
 11 -3 0 236.99 22.39
 11 3 0 175.1 15.57
 -11 3 0 190.98 12.56
 -11 3 -1 85.08 11.12
 11 -3 1 99.08 13.55
 11 -3 1 91.81 14.37
 11 3 1 61.95 9.08
 -11 3 -1 79.5 8.49
 -11 -3 -1 80.45 13.92
 -11 3 -2 511.47 26.37
 -11 -3 -2 480.13 33.31
 11 -3 2 526.82 30.25
 11 3 2 449.04 23.51
 -11 3 -2 489.67 21.29
 -11 3 -3 11.16 4.74
 11 -3 3 10.17 6.09
 11 3 3 5.74 2.99
 -11 3 -3 6.85 3.69
 -11 -3 -3 14.03 6.97
 -11 3 -4 163.92 14.99
 -11 -3 -4 150.74 18.83
 11 -3 4 172.45 17.56
 11 3 4 157.19 17.75
 11 3 4 135.16 12.04
 -11 3 -4 157.74 12.8
 -11 3 -5 101.37 12.28
 -11 -3 -5 97.27 15.73
 11 3 5 111.54 14.65
 11 -3 5 112.76 14.46
 11 3 5 92.19 9.84
 -11 3 -5 98.11 10.3
 -11 3 -6 9.1 4.62
 11 -3 6 15.21 6.46
 11 3 6 12.06 5.64
 -11 -3 -6 12.37 6.51
 -11 3 -6 9.99 3.77
 -11 3 -7 58.37 9.18
 11 -3 7 54.39 10.32
 11 3 7 51.75 10.36
 -11 -3 -7 54.33 11.87
 -11 3 -7 54.67 7.94
 -11 3 -8 22.98 6.53
 11 -3 8 12.55 5.12
 11 3 8 11.8 5.19
 -11 -3 -8 6.97 4.94
 -11 3 -9 87.52 11.2
 11 3 9 80.66 12.5
 11 -3 9 75.84 12.42
 -11 -3 -9 89.59 15.05
 -11 3 -10 14.23 5.08
 11 -3 10 12.59 4.66
 11 3 10 7.63 4.41
 -11 -3 -10 1.67 2.94
 -11 3 -11 7.15 4.23
 11 3 11 2.02 4.05
 11 -3 11 7.54 5.23
 -11 3 -12 97.01 12.31
 11 3 12 97.35 13.95
 11 -3 12 73.54 11.93
 -11 -3 -12 64.38 13.96
 -11 3 -12 74.87 10.6
 -11 3 -13 56.26 9.84
 11 3 13 53.62 11.31
 11 -3 13 69.47 11.95
 -11 -3 -13 38.75 11.77
 -11 3 -13 54.17 9.61
 -11 -3 -14 167 23.4
 -11 3 -14 204.36 18.84
 11 -3 14 213.96 20.67
 11 3 14 213.35 20.72
 -11 3 -14 217.14 18.99
 -11 3 -15 11.65 5.81
 11 3 15 5.87 4.9
 11 -3 15 11.13 5.12
 -11 -3 -15 10.96 6.6
 -11 3 -15 14.29 6.29
 -11 3 -16 19.3 5.95
 11 3 16 25.48 7.73
 -11 -3 -16 21.72 9.28
 -11 3 -16 25.63 6.77
 -11 3 -17 0.74 2.85
 11 3 17 0.89 3.09
 -11 -3 -17 -0.69 4.46
 11 3 18 3.86 4.98
 -11 4 10 17.27 5.33
 -11 -4 10 20.7 8.52
 -11 4 9 5.28 3.98
 -11 -4 9 1.48 2.41
 11 4 -9 3.07 2.92
 -11 4 8 11.5 4.99
 11 4 -8 6.31 4.08
 -11 4 7 6.6 3.91
 11 4 -7 -2.6 3.95
 -11 -4 7 -4.4 4.65
 11 -4 -7 6.8 4.87
 -11 4 6 6.15 3.42
 11 4 -6 3.17 3.12
 -11 -4 6 -0.06 4.79
 11 -4 -6 -1.05 3.44
 -11 4 5 1.06 2.53
 11 4 -5 4.63 4.01
 -11 -4 5 0.22 4.3
 11 -4 -5 3.5 4.45
 -11 4 4 49.21 9.02
 11 4 -4 47.28 10.82
 -11 -4 4 49.26 11.31
 11 -4 -4 48.63 11.65
 -11 4 3 14.58 5.42
 11 4 -3 8.72 4.67
 -11 -4 3 15.94 6.51
 11 -4 -3 10.29 6.26
 -11 4 2 76.25 10.9
 11 4 -2 59.94 11.44
 -11 -4 2 63.75 12.87
 11 -4 -2 83 14.63
 -11 4 1 4.75 4.07
 11 4 -1 1.39 1.93
 -11 -4 1 -3.84 5.28
 -11 4 0 10.3 5.34
 11 4 0 9.14 4.66
 -11 -4 0 9.65 4.02
 11 -4 0 5.1 5.97
 -11 4 -1 8.71 4.88
 -11 -4 -1 3.49 5.75
 11 4 1 10.96 5.63
 -11 -4 -1 4.78 4.08
 11 -4 1 6.59 5.73
 11 -4 1 14.55 7.04
 -11 4 -2 9.33 4.65
 11 4 2 14.56 5.32
 -11 -4 -2 5.08 4.81
 11 -4 2 11.47 6.01
 -11 4 -3 12.74 5.97
 11 4 3 23.51 7.65
 11 -4 3 19.41 7.36
 -11 -4 -3 16.32 7.93
 -11 4 -4 56.81 10.28
 11 -4 4 60.11 12.07
 11 4 4 54.04 11.02
 -11 -4 -4 40.75 11.36
 -11 4 -5 28.15 7.11
 -11 -4 -5 32.39 10.76
 11 -4 5 39.79 10.45
 11 4 5 35.49 9.43
 -11 -4 -6 51.57 12.86
 11 4 6 53.3 10.8
 11 4 7 20.29 6.96
 11 4 8 11.14 5.81
 11 4 9 3.96 3.45
 11 4 10 21.73 7.58
 11 4 11 6.11 3.95
 11 4 12 1.65 3.35
 11 4 13 5.09 3.85
 11 4 14 5.64 3.66
 -12 0 22 199.5 25.23
 -12 0 21 2.13 4.24
 -12 0 20 176.29 22.24
 -12 0 19 -5.43 5.36
 -12 0 19 1.73 5.18
 -12 0 18 108.73 16.43
 -12 0 18 113.51 16.94
 -12 0 17 2.05 3.6
 -12 0 17 6.76 4.98
 -12 0 16 -0.12 2.99
 -12 0 16 4.04 3.8
 -12 0 15 3.87 5.22
 -12 0 15 4.77 3.92
 -12 0 14 5.23 3.69
 -12 0 14 8.65 5.5
 -12 0 13 0.38 2.36
 -12 0 13 1.82 3.14
 -12 0 12 438.32 28.89
 -12 0 12 552.8 32.16
 -12 0 11 7.12 4.91
 -12 0 11 -2 3.99
 -12 0 10 325.41 17.69
 -12 0 10 442.96 27.16
 -12 0 9 1.41 3.44
 -12 0 9 1.31 2.08
 12 0 -9 -0.85 1.18
 -12 0 8 801.24 27.75
 12 0 -8 711.35 17.53
 -12 0 7 4.02 4.1
 -12 0 7 8.34 3.93
 12 0 -7 0.73 1.29
 -12 0 6 1095.28 33.51
 12 0 -6 1039.23 22.64
 -12 0 5 2.05 3.13
 12 0 -5 -1.56 1.62
 -12 0 5 -0.07 1.58
 -12 0 4 2.04 2.21
 12 0 -4 0.88 1.33
 -12 0 4 2.79 1.75
 -12 0 3 3.84 3.02
 12 0 -3 1.07 1.12
 -12 0 3 0.24 2.39
 12 0 -2 23.59 3.65
 -12 0 2 23.45 5.61
 -12 0 1 1.13 2.63
 12 0 -1 0.25 1.08
 -12 0 0 258.85 17.52
 -12 0 0 270.09 20.35
 12 0 0 246.64 12.86
 -12 0 -1 -3.1 1.82
 12 0 1 0.43 1.06
 12 0 1 -3.62 4.08
 -12 0 -1 1.76 3.06
 -12 0 -2 256.3 17.81
 12 0 2 254.92 19.01
 12 0 2 276.6 14.86
 -12 0 -3 10.79 5.74
 12 0 3 6.28 3.7
 12 0 3 7.4 4.95
 -12 0 -3 11.56 5.59
 -12 0 -4 1652.4 48.11
 -12 0 -4 2020.47 56.37
 12 0 4 1816.31 53.43
 12 0 4 1858.51 45.02
 -12 0 -5 14.93 7.6
 12 0 5 4.3 4.46
 12 0 5 7.83 5.84
 -12 0 -5 19.56 6.45
 -12 0 -6 774.23 31.85
 -12 0 -6 930.16 36.81
 12 0 6 812.45 35.28
 12 0 6 912.7 32.6
 12 0 6 738.39 16.68
 -12 0 -7 4.22 3.28
 12 0 7 -1.46 2.87
 12 0 7 1.27 3.69
 12 0 7 -0.01 0.55
 -12 0 -7 0.05 2.05
 12 0 7 0.53 0.63
 -12 0 -8 53.26 8.54
 12 0 8 49.69 8.66
 -12 0 -8 43.76 7.42
 -12 0 -9 -2.31 3.14
 12 0 9 -0.61 2.44
 -12 0 -9 5.01 3.3
 -12 0 -10 19.98 5.36
 12 0 10 9.19 2.8
 -12 0 -10 15.53 4.92
 -12 0 -11 -0.75 2.38
 12 0 11 4.17 3
 -12 0 -11 -3.41 3.12
 -12 0 -12 85.04 10.87
 -12 0 -12 69.03 9.7
 12 0 12 75.43 11.13
 -12 0 -13 2.99 3.22
 12 0 13 5.06 3.08
 -12 0 -13 2.92 2.74
 -12 0 -14 6.09 3.56
 12 0 14 3.37 3.18
 -12 0 -14 1.72 1.82
 -12 0 -15 4.63 4.4
 12 0 15 2.21 3.35
 -12 0 -15 0.62 2.12
 -12 0 -16 254.11 18.66
 -12 0 -16 195.22 17.58
 12 0 16 224.53 20.73
 -12 0 -17 5.6 4.54
 12 0 17 6.9 4.54
 -12 0 -17 3.43 3.13
 -12 0 -18 156.13 15.17
 -12 0 -18 133.37 14.97
 12 0 18 119.95 15.64
 -12 0 -19 4.65 4.26
 -12 0 -19 6.35 4.39
 12 0 19 3.37 3.78
 -12 0 -20 35.61 8.69
 12 0 20 21.28 7.38
 -12 0 -21 7.61 6.04
 12 0 21 3.53 4.64
 12 -1 -24 50.46 12.49
 -12 -1 23 132.92 21.34
 12 -1 -23 75.51 14.77
 12 -1 -22 12.07 7.17
 -12 -1 22 34.83 11.2
 12 1 -21 5.99 4.06
 -12 1 21 11.69 7.72
 12 -1 -21 3.34 5.32
 -12 -1 21 5.69 7.08
 12 1 -20 11.09 5.77
 -12 1 20 6.73 5.23
 12 -1 -20 -1.46 3.8
 -12 -1 20 8.32 6.19
 12 1 -19 79.81 13.42
 -12 -1 19 90.82 16.74
 -12 -1 19 115.33 18.21
 12 -1 -19 67.25 12.61
 -12 1 19 109.99 17.1
 12 1 -18 13.78 6.27
 -12 1 18 -0.17 2.53
 -12 -1 18 6.24 4.03
 -12 -1 18 10.8 6.1
 12 -1 -18 7.92 4.12
 -12 1 18 5.86 5.5
 12 1 -17 5.34 4.55
 -12 1 17 -1.99 4.42
 -12 -1 17 -3.66 4.49
 -12 1 17 5.91 4.32
 12 -1 -17 -0.29 3.08
 12 1 -16 20.68 6.8
 -12 1 16 8.27 4.09
 -12 -1 16 8.78 3.55
 -12 -1 16 13.45 4.81
 12 -1 -16 16.53 6.2
 -12 1 16 17.21 6.56
 12 1 -15 8.96 5.22
 -12 1 15 7.03 2.67
 -12 -1 15 -1.57 5.38
 -12 -1 15 7.29 3.34
 12 -1 -15 3.46 3.97
 -12 1 15 -0.61 4.88
 12 1 -14 32.45 8.09
 -12 1 14 10.5 4.38
 -12 -1 14 15.99 6.22
 12 -1 -14 20.09 6.85
 -12 -1 14 30.79 7.92
 -12 1 14 9.82 4.24
 12 1 -13 135.06 16.2
 12 -1 -13 110.56 15.15
 -12 -1 13 114.17 16.13
 -12 1 13 130.8 15.17
 -12 -1 13 151.18 17.57
 -12 1 13 150.78 17.14
 -12 1 12 21.89 6.93
 12 1 -12 39.48 9.3
 -12 -1 12 31.44 8.76
 -12 1 12 28.2 7.91
 12 -1 -12 28.32 8.92
 -12 -1 12 41.2 9.28
 12 1 -11 380.9 25.76
 -12 -1 11 342.33 26.51
 -12 1 11 375.64 24.56
 12 -1 -11 346.32 24.88
 -12 1 11 411.75 27.47
 -12 1 10 16.94 6.24
 12 1 -10 11.43 5.04
 -12 1 10 10.35 2.64
 -12 -1 10 9.7 5.26
 12 -1 -10 14.71 6.35
 -12 -1 10 12.76 5
 12 1 -9 60.32 9.85
 -12 -1 9 52.14 8.6
 -12 1 9 48.93 5.31
 12 -1 -9 47.66 9.45
 -12 -1 9 64.32 10.15
 -12 1 9 75.49 11.35
 -12 1 8 -0.42 1.79
 12 1 -8 5.83 4.58
 -12 -1 8 2.66 2.81
 -12 1 8 2.91 2.97
 -12 1 8 9.22 5.11
 -12 -1 8 8.72 4.13
 12 1 -7 270.41 19.93
 -12 1 7 286.14 13.72
 -12 -1 7 280.81 19.47
 -12 1 7 323.38 21.87
 -12 1 7 306.63 22.11
 -12 1 6 6.57 2.41
 12 1 -6 8.41 4.31
 -12 -1 6 4.11 3.07
 -12 1 6 6.41 4.21
 -12 1 6 16.72 5.97
 -12 -1 6 20.43 6.32
 -12 -1 5 24.25 5.81
 12 1 -5 23.6 5.7
 -12 1 5 39.45 5.83
 -12 1 5 18.96 5.7
 -12 -1 5 31.29 6.39
 -12 1 4 31.9 6.87
 -12 -1 4 22.73 5.25
 -12 1 4 25.6 4.84
 12 1 -4 24.81 5.75
 12 -1 -4 22.03 4.57
 -12 -1 4 25.82 5.07
 -12 -1 3 101.34 11.48
 -12 1 3 98.31 9.34
 -12 1 3 87.93 11.05
 12 1 -3 81.57 9.77
 12 -1 -3 87.24 8.8
 12 -1 -3 96.19 10.89
 -12 -1 3 111.05 10.58
 -12 1 2 62.16 9.49
 -12 1 2 68.77 7.95
 -12 -1 2 56.25 8.47
 12 1 -2 64.36 8.35
 12 -1 -2 65.13 8.9
 12 -1 -2 67.31 7.65
 -12 -1 2 70.92 8.02
 -12 1 1 8.32 3.9
 -12 -1 1 6.42 2.66
 12 -1 -1 9.05 3.38
 12 -1 -1 8.06 3.36
 -12 -1 1 7.81 3.16
 12 1 -1 8.27 2.88
 -12 1 1 9.51 3.26
 -12 1 0 0.36 1.75
 -12 -1 0 2.87 2.37
 12 1 0 1.4 2.05
 -12 -1 0 2.89 3.25
 -12 1 0 4.82 2.69
 12 -1 0 3.97 2.36
 12 -1 0 2.56 2.8
 -12 1 -1 228.11 17.02
 -12 -1 -1 230.66 18.37
 -12 1 -1 195.56 13.53
 12 1 1 197.52 12.65
 12 -1 1 236.41 17.42
 12 -1 1 217.92 14.82
 -12 -1 -1 226.98 13.66
 -12 1 -2 1.38 2.28
 -12 -1 -2 9.68 3.3
 12 -1 2 -1.15 2.04
 12 -1 2 1.63 1.75
 -12 -1 -2 6.06 5.05
 -12 1 -2 3.15 2.15
 12 1 2 1.49 1.58
 -12 1 -3 38.22 7.08
 -12 -1 -3 38.93 4.38
 12 -1 3 53.3 8.33
 12 -1 3 38.45 6.58
 12 1 3 32.61 6.9
 -12 -1 -3 47.5 9.34
 12 1 3 38.93 4.88
 -12 1 -3 41.07 6.25
 12 -1 3 40.2 6.03
 -12 1 -4 105.36 11.25
 -12 1 -4 90.73 9.54
 -12 -1 -4 138.38 15.19
 12 -1 4 116.39 12.56
 12 1 4 99.95 12.77
 -12 -1 -4 102.66 7.5
 12 -1 4 119.83 11.97
 12 1 4 95.79 6.83
 12 -1 4 99.37 8.92
 -12 1 -5 144.03 13.13
 -12 1 -5 125.9 11.11
 -12 -1 -5 153.31 15.91
 12 -1 5 135.73 13.65
 12 1 5 122.74 13.93
 -12 -1 -5 111.89 8.37
 12 -1 5 124.34 12.44
 12 -1 5 109.9 8.88
 12 1 5 109.23 6.35
 -12 1 -6 78.19 9.73
 -12 1 -6 80.14 9.1
 -12 -1 -6 109.93 13.78
 12 1 6 81.97 11.56
 -12 -1 -6 81.27 7.46
 12 -1 6 90.51 10.74
 12 -1 6 98.94 11.88
 12 -1 6 71.42 7.02
 12 1 6 76.07 4.17
 -12 1 -7 141.1 12.92
 -12 1 -7 131.88 11.98
 -12 -1 -7 137.27 15.71
 12 1 7 139.16 15.23
 12 -1 7 129.55 13.2
 12 -1 7 140.62 14.18
 -12 1 -8 250.18 17.25
 -12 -1 -8 256.56 21.31
 -12 1 -8 242.01 16.61
 12 1 8 239.59 19.8
 12 -1 8 272.26 19.56
 12 -1 8 242.96 18.99
 -12 1 -9 472.74 23.35
 -12 1 -9 447.91 23.44
 -12 -1 -9 480.44 29.55
 12 1 9 459.21 27.82
 12 -1 9 494.21 27.23
 12 -1 9 461.69 26.91
 -12 1 -10 109.52 11.38
 -12 1 -10 94.84 10.62
 -12 -1 -10 102.13 13.96
 12 1 10 94.16 13.08
 12 -1 10 115.64 14.15
 12 -1 10 100.57 12.56
 -12 1 -11 53.69 8
 12 -1 11 53.05 9.23
 12 -1 11 53.42 9.45
 12 1 11 49.4 9.5
 -12 -1 -11 51.37 9.76
 -12 1 -11 50 7.84
 -12 1 -12 7.49 3.56
 12 -1 12 -0.13 2.05
 12 -1 12 1.35 2.18
 12 1 12 1.19 2.56
 -12 -1 -12 1.99 3.48
 -12 1 -12 1.21 1.85
 -12 1 -13 69.23 9.32
 12 -1 13 78.68 12.1
 12 -1 13 76.89 11.66
 12 1 13 70.13 11.31
 -12 -1 -13 66.3 11.4
 -12 1 -13 55.29 8.35
 -12 1 -14 92.2 10.59
 -12 1 -14 74.09 10.16
 12 -1 14 93.93 13.33
 12 -1 14 76.13 11.6
 12 1 14 91.77 13.07
 -12 -1 -14 75.92 12.89
 -12 1 -15 14.19 4.38
 12 -1 15 11.41 4.9
 12 1 15 13.2 4.98
 12 -1 15 23.44 6.9
 -12 -1 -15 16.89 6.41
 -12 1 -15 17.08 5.38
 -12 1 -16 70.42 9.37
 -12 1 -16 79.71 10.76
 12 -1 16 72.28 11.64
 12 1 16 65.39 11.56
 12 -1 16 69.89 12.27
 -12 -1 -16 73.8 12.92
 -12 1 -17 29.08 6.4
 12 -1 17 23.04 6.78
 12 1 17 38.86 9.16
 -12 -1 -17 25.61 8.14
 -12 1 -17 32.41 7.23
 -12 1 -18 66.2 9.43
 12 1 18 60.43 11.29
 -12 -1 -18 67.64 12.19
 -12 1 -18 67.19 10.18
 -12 1 -19 59.88 8.96
 12 1 19 72.21 12.65
 -12 -1 -19 73 13.47
 -12 1 -19 66.21 10.92
 -12 1 -20 112.53 12.52
 -12 -1 -20 127.27 17.3
 -12 1 -20 106.6 13.98
 12 1 20 114.21 15.8
 -12 1 -21 253.06 18.79
 -12 -1 -21 237.68 24.15
 -12 -2 22 0.53 3.8
 -12 -2 21 43.89 11.55
 -12 -2 20 4.19 4.16
 12 -2 -19 49.08 11.76
 -12 -2 19 66.96 14.16
 12 2 -18 0.66 2.74
 -12 -2 18 -1.76 3.61
 -12 2 18 0.29 2.69
 12 -2 -18 1.82 3.3
 -12 -2 18 -1.02 3.08
 12 2 -17 5.08 3.79
 -12 -2 17 12.36 6.53
 12 -2 -17 13.54 5.71
 -12 -2 17 7.09 5.18
 -12 2 17 17.59 7.28
 12 2 -16 142.6 19.48
 12 -2 -16 138.1 18.62
 -12 -2 16 158.62 22.17
 -12 -2 16 147.49 19.52
 -12 2 16 177.06 20.5
 -12 2 15 6.61 4.64
 12 2 -15 1.76 3.36
 -12 -2 15 -1.38 2.83
 12 -2 -15 2.25 3.72
 -12 -2 15 1.84 2.8
 -12 2 14 81.62 13.71
 12 2 -14 57.9 11.79
 -12 -2 14 75.74 14.23
 12 -2 -14 63.07 12.63
 -12 -2 14 65.37 12.45
 -12 2 13 70.34 12.19
 -12 2 13 87.97 11.64
 12 2 -13 58.71 11.79
 -12 2 13 65.88 10.13
 -12 -2 13 68.87 13.5
 12 -2 -13 55.99 11.62
 -12 -2 13 68.78 12.02
 -12 2 12 3.6 3.37
 -12 2 12 2.58 3.45
 12 2 -12 5.15 4.09
 -12 -2 12 6.91 4.18
 -12 2 12 0.09 1.77
 12 -2 -12 1.71 3.81
 -12 -2 12 0.95 3.03
 -12 2 11 211.47 18.1
 12 2 -11 190.23 20
 -12 -2 11 228.74 23.57
 -12 2 11 178 15.7
 12 -2 -11 190.26 20.48
 -12 2 11 225.57 21.68
 -12 -2 11 169.43 17.68
 -12 2 10 3.54 4.02
 -12 2 10 16.54 6.8
 12 2 -10 1.91 3.5
 -12 2 10 3.37 3.26
 -12 -2 10 4.87 6.07
 12 -2 -10 8.81 5.61
 -12 -2 10 2.58 3.49
 -12 2 9 351.18 22.72
 12 2 -9 366.42 26.49
 12 -2 -9 359.16 27.3
 -12 -2 9 375.99 29.31
 -12 -2 9 301.94 21.5
 -12 2 9 379.04 27.41
 -12 2 8 80.87 10.87
 -12 -2 8 92.85 13.61
 12 2 -8 77.25 11.94
 12 -2 -8 81.05 8.88
 12 -2 -8 94.27 13.79
 -12 -2 8 75.05 13.28
 -12 -2 8 59.24 9.24
 -12 2 8 106.68 14.53
 -12 2 7 262.59 19.04
 -12 -2 7 292.06 23.46
 12 2 -7 274.94 21.81
 12 -2 -7 288.08 16.6
 12 -2 -7 278.8 23.43
 -12 -2 7 218.85 16.39
 -12 2 6 14.29 4.94
 12 2 -6 2.9 3.33
 -12 -2 6 7.33 4.03
 12 -2 -6 10.79 3.47
 12 -2 -6 4.83 5.16
 -12 -2 6 5.56 3.22
 -12 2 5 79.66 10.43
 -12 2 5 69.23 6.8
 -12 -2 5 80.62 12.24
 12 -2 -5 89.78 13.63
 12 -2 -5 80.56 8.85
 12 2 -5 77.35 10.97
 -12 2 4 368.1 22.06
 -12 2 4 367.01 15.86
 -12 -2 4 391.63 26.74
 12 2 -4 365.66 23.32
 12 -2 -4 385.13 19.69
 12 -2 -4 413.13 27.71
 -12 2 3 14.11 4.84
 12 2 -3 9.46 4.13
 -12 2 3 8.52 3.02
 -12 -2 3 8.02 5.27
 12 -2 -3 3.95 2.41
 12 -2 -3 13.06 6.61
 -12 2 2 226.26 16.99
 -12 2 2 218.82 12.86
 -12 -2 2 231.19 20.33
 12 -2 -2 242.46 15.94
 12 2 -2 223.65 16.9
 -12 2 1 91.92 10.91
 -12 2 1 87.47 8.28
 -12 -2 1 112.7 14.5
 12 -2 -1 92.04 10.87
 12 -2 -1 95.62 10.23
 12 2 -1 81.59 10.11
 -12 2 0 40.06 7.44
 -12 2 0 37.48 5.95
 12 -2 0 33.42 6.24
 12 -2 0 35.14 7.25
 -12 -2 0 28.82 7.03
 12 2 0 35.21 6.4
 -12 -2 -1 318.63 24.01
 -12 2 -1 294.72 19.11
 -12 2 -1 297.65 15.81
 12 -2 1 294.51 19.81
 12 -2 1 284.02 17.97
 12 2 1 271.11 16.39
 -12 2 -2 3.5 3.41
 12 -2 2 1.62 2.75
 12 -2 2 2.85 2.28
 -12 -2 -2 -1.59 2.91
 -12 2 -2 2.32 2.78
 12 2 2 6.87 3.25
 -12 2 -3 201.84 15.88
 -12 -2 -3 204.39 19.55
 -12 2 -3 216.15 14.02
 12 2 3 225.32 20.4
 12 -2 3 192.28 16.25
 12 -2 3 223.1 16.29
 12 2 3 177.91 11.96
 -12 2 -4 107.68 11.7
 -12 -2 -4 93.91 13.47
 -12 2 -4 97.33 9.86
 12 2 4 101.89 14.25
 12 -2 4 106.71 12.52
 12 -2 4 89.44 10.46
 12 2 4 91.78 8.05
 -12 2 -5 325.82 20.21
 -12 -2 -5 329.38 25.55
 -12 2 -5 331.89 18.39
 12 2 5 331.96 24.64
 12 -2 5 329.04 21.68
 12 -2 5 321.08 20.37
 12 2 5 296.62 13.9
 -12 2 -6 33.83 6.92
 12 -2 6 29.05 6.23
 12 -2 6 38.31 7.86
 12 2 6 34.12 8.17
 -12 -2 -6 29.59 8.21
 -12 2 -6 31.17 6.15
 -12 2 -7 55.83 7.89
 -12 2 -7 54.9 8.45
 12 -2 7 51.65 8.48
 12 -2 7 53.65 9.14
 12 2 7 44.68 8.93
 -12 -2 -7 42.99 9.99
 -12 2 -8 230.74 17.38
 -12 -2 -8 243.44 22.87
 -12 2 -8 215.78 15.57
 12 2 8 222.87 20.17
 12 -2 8 220.5 18.41
 12 -2 8 219.21 17.44
 -12 2 -9 2.55 2.28
 12 -2 9 3.94 3.43
 12 2 9 3.36 3.86
 12 -2 9 2.93 3.59
 -12 -2 -9 7.61 5.56
 -12 2 -9 0.84 2.6
 -12 2 -10 51.25 8.61
 12 -2 10 48.94 8.47
 12 2 10 56.12 10.31
 12 -2 10 50.46 9.24
 -12 -2 -10 59.11 11.94
 -12 2 -10 54.16 8.26
 -12 2 -11 32.67 6.92
 12 2 11 28.93 7.2
 12 -2 11 37.46 8
 -12 -2 -11 32.15 9.31
 -12 2 -11 28.68 6.22
 -12 2 -12 30.59 6.74
 12 2 12 30.88 8.02
 12 -2 12 35.04 7.98
 -12 -2 -12 54.02 12.01
 -12 2 -12 35.58 6.74
 -12 2 -13 0.71 1.93
 12 2 13 1.71 3.66
 12 -2 13 6.89 4.69
 -12 2 -13 3.08 3.57
 -12 2 -14 41.96 7.45
 12 2 14 48.43 10.03
 12 -2 14 52.64 9.96
 -12 -2 -14 66.86 13.8
 -12 2 -14 58.5 9.08
 -12 2 -15 40.82 7.74
 12 -2 15 49.43 10.16
 12 2 15 56.07 10.96
 -12 -2 -15 74.72 15.81
 -12 2 -15 43.04 8.02
 -12 2 -16 41.37 7.96
 12 -2 16 45.59 9.99
 12 2 16 46.77 10.09
 -12 -2 -16 67.13 14.41
 -12 2 -16 47.13 8.66
 -12 2 -17 71.39 10.48
 12 -2 17 75.41 12.48
 12 2 17 67.96 12.6
 -12 -2 -17 84.3 16.63
 -12 2 -17 79.53 11.3
 -12 2 -18 33.16 7.57
 12 2 18 14.55 6.36
 12 -2 18 25.05 7.8
 -12 -2 -18 45.29 11.86
 -12 2 -18 22.48 6.58
 -12 2 -19 3.27 4.72
 12 2 19 -0.12 2.77
 -12 2 -20 18.71 5.64
 -12 2 -21 2.77 2.97
 -12 2 -22 4.06 4.11
 12 3 -15 3.02 2.43
 -12 3 14 5.02 3.3
 12 3 -14 5.47 4.57
 -12 -3 14 10.83 6.23
 -12 3 13 5.43 3.32
 -12 3 13 1.44 4.13
 12 3 -13 2.63 4.9
 -12 -3 13 0.74 3.42
 12 -3 -13 -1.18 3.56
 -12 3 12 44.74 8.72
 -12 3 12 61.8 12.6
 12 3 -12 50.86 11.56
 -12 -3 12 28.2 9.64
 12 -3 -12 43.18 11.06
 -12 3 11 30.95 7.12
 -12 3 11 31.3 9.18
 12 3 -11 23.6 8.08
 -12 -3 11 21.13 8.21
 12 -3 -11 24.1 8.2
 -12 3 10 7.76 3.99
 -12 3 10 17.29 7.46
 12 3 -10 15.7 6.85
 -12 -3 10 9.21 6.17
 12 -3 -10 11.16 5.76
 -12 3 9 8.14 3.82
 -12 3 9 3.58 3.41
 12 3 -9 6.38 4.92
 -12 -3 9 10.51 6.15
 12 -3 -9 6.72 4.94
 -12 3 8 27.91 6.85
 12 3 -8 26.78 7.96
 -12 -3 8 36.43 9.94
 12 -3 -8 35.77 10.11
 -12 3 7 30.19 6.95
 12 3 -7 34.23 8.91
 -12 -3 7 42.12 10.52
 12 -3 -7 48.09 11.32
 -12 3 6 62.87 9.59
 12 3 -6 72.48 12.03
 -12 -3 6 67.11 13.46
 12 -3 -6 64.33 12.79
 -12 3 5 -0.17 2.1
 12 3 -5 0.62 3.02
 -12 -3 5 1.28 3
 12 -3 -5 -2.6 3.91
 12 3 -4 35.66 7.94
 -12 -3 4 30.41 8.66
 -12 3 4 37.01 7.53
 12 -3 -4 31.59 8.53
 12 3 -3 5.43 3.99
 -12 -3 3 11.04 4.44
 -12 3 3 10.64 4.2
 12 -3 -3 12.98 5.76
 12 3 -2 5.99 3.71
 -12 -3 2 -1.04 2.99
 -12 3 2 5.45 3.9
 12 -3 -2 10.26 6.5
 12 3 -1 17.19 5.21
 -12 3 1 11.81 3.6
 -12 -3 1 12.4 5.83
 -12 3 1 11.63 4.47
 12 -3 -1 14.02 6.89
 -12 3 0 47.1 6.32
 -12 3 0 53.65 8.93
 12 3 0 40.31 7.73
 -12 -3 0 56.28 12.04
 12 -3 0 48.74 9.47
 12 -3 0 63.24 12.1
 -12 3 -1 199.02 16.72
 -12 -3 -1 210.04 22.52
 12 -3 1 226.53 19.94
 12 3 1 192.07 16.08
 -12 3 -1 178.34 12.79
 -12 3 -2 12.17 5.09
 12 -3 2 17.21 6.5
 12 3 2 12.09 4.62
 -12 3 -2 18.45 4.52
 -12 -3 -2 16.11 7.58
 -12 3 -3 37.77 7.43
 12 -3 3 46.81 9.49
 12 3 3 42.98 9.78
 12 3 3 32.7 6.3
 -12 3 -3 45.57 6.78
 -12 -3 -3 50.83 10.91
 -12 3 -4 51.95 8.81
 12 -3 4 41.66 8.86
 12 3 4 36.26 8.78
 -12 3 -4 42.22 6.65
 -12 -3 -4 52.47 11.61
 -12 3 -5 18.35 5.52
 12 -3 5 17.43 5.95
 12 3 5 14.9 6.29
 -12 3 -5 13.41 4.56
 -12 -3 -5 15.13 6.47
 -12 3 -6 42.68 8.23
 12 -3 6 56.66 10.37
 12 3 6 44.42 10.03
 -12 -3 -6 57.56 12.21
 -12 3 -6 50.82 7.64
 -12 3 -7 32.96 7.3
 12 -3 7 24.57 7.45
 12 3 7 12.74 5.51
 -12 -3 -7 14.76 5.75
 -12 3 -7 24.12 5.71
 -12 3 -8 66.24 9.96
 12 -3 8 62.73 11.03
 12 3 8 63.88 12.25
 -12 -3 -8 61.68 12.43
 -12 3 -8 66.45 9.19
 -12 3 -9 11.54 5.54
 12 -3 9 15.75 6.34
 12 3 9 17.33 6.32
 -12 -3 -9 9.71 5.2
 -12 3 -9 16.21 5.02
 -12 3 -10 57.87 9.65
 12 3 10 44.81 10.25
 12 -3 10 49.83 10.32
 -12 -3 -10 24.34 8.31
 -12 3 -10 40.64 7.95
 -12 3 -11 57.88 10.08
 12 3 11 55.35 10.89
 12 -3 11 51.55 10.5
 -12 -3 -11 45.81 11.24
 -12 3 -11 50.87 8.77
 -12 3 -12 17.94 6.56
 12 3 12 16.17 7.5
 12 -3 12 19.1 6.66
 -12 -3 -12 5.54 5.66
 -12 3 -12 18.09 6.53
 -12 -3 -13 170.88 23.26
 -12 3 -13 179.59 17.52
 12 3 13 171.58 19.38
 12 -3 13 181.72 19.55
 -12 3 -13 161.44 16.53
 -12 3 -14 19.05 6.72
 12 3 14 8.69 6.24
 -12 -3 -14 7.35 4.65
 -12 3 -14 5.61 4.52
 12 3 15 57.34 11.48
 12 3 16 4.66 3.85
 -12 4 10 26.2 7.16
 -12 4 9 5.67 3.06
 -12 4 8 12.23 4.71
 -12 -4 8 -0.22 3.77
 12 4 -8 16.59 6.98
 -12 4 7 0.15 3.31
 -12 -4 7 1.28 3.34
 12 4 -7 -3.53 3.93
 -12 4 6 3.96 3.42
 12 4 -6 1.65 3.09
 -12 -4 6 10.45 5.62
 -12 4 5 30.32 7.26
 12 4 -5 35.16 9.41
 -12 -4 5 26.04 8.4
 12 -4 -5 36.59 10.7
 -12 4 4 46.34 8.99
 12 4 -4 52.53 11.2
 -12 -4 4 55.52 12.76
 12 -4 -4 43.62 11.95
 -12 4 3 120.29 14.39
 12 4 -3 119.26 16.46
 12 -4 -3 114.32 17.62
 -12 -4 3 130.95 19.3
 -12 4 2 72.75 10.98
 12 4 -2 67.47 12.02
 -12 -4 2 64.52 13.19
 12 -4 -2 59.2 13.45
 -12 4 1 58.76 10.34
 12 4 -1 47.92 10.05
 -12 -4 1 51.8 12.15
 12 -4 -1 52.01 12.24
 -12 4 0 43.01 9.22
 -12 -4 0 21.56 7.83
 12 -4 0 35.32 10.27
 12 -4 1 24.47 9.01
 12 4 2 43.77 10.79
 12 4 3 0.66 3.54
 12 4 4 -7.14 5.24
 -12 4 -5 7.95 3.68
 12 4 5 4.98 3.94
 -12 4 -6 0.71 2
 12 4 6 -0.32 2.81
 12 4 7 11.52 5.64
 12 4 8 29.88 8.89
 12 4 9 80.75 13.99
 12 4 10 20.28 8.35
 -13 0 21 34.26 10.92
 -13 0 20 -4.16 5.1
 -13 0 20 5.51 3.5
 -13 0 19 1.06 4.6
 -13 0 19 15.32 7.61
 -13 0 18 -1.86 3.49
 -13 0 18 12.75 7.65
 -13 0 17 312.2 28.19
 -13 0 17 386.49 31.06
 -13 0 16 6.64 4.35
 -13 0 16 5.28 5.67
 -13 0 15 103.79 15.35
 -13 0 15 138.63 17.81
 -13 0 14 1.41 4.63
 -13 0 14 2.63 5
 -13 0 13 12.45 5.36
 -13 0 13 18.52 6.89
 -13 0 12 8.98 4.97
 -13 0 12 6.06 4.54
 -13 0 11 -1.05 2.59
 -13 0 10 0.75 2.19
 -13 0 10 -1.49 2.18
 -13 0 9 475.85 21.96
 -13 0 9 567.48 30.8
 -13 0 8 3.56 3.1
 -13 0 8 2.27 2.59
 -13 0 7 335.85 18.38
 13 0 -7 289.48 10.55
 -13 0 6 2.7 3.98
 -13 0 6 4.76 3.04
 13 0 -6 -1.46 1
 -13 0 5 171.29 13.29
 13 0 -5 165.87 8.47
 -13 0 5 191.72 16.33
 -13 0 4 4.94 3.22
 13 0 -4 1.46 1.41
 -13 0 4 2.27 1.92
 -13 0 3 10.82 3.85
 13 0 -3 8.28 2.22
 -13 0 3 15.54 4.51
 13 0 -2 -1.1 1.33
 -13 0 2 3.43 3.8
 13 0 -1 1.29 0.97
 -13 0 1 4.95 4.71
 -13 0 0 -0.31 2.51
 13 0 0 1.77 1.36
 13 0 0 -2.51 4.1
 -13 0 -1 1.96 3.22
 13 0 1 5.05 2.36
 13 0 1 3.54 1.87
 -13 0 -1 6.66 4.49
 -13 0 -2 7.85 5.58
 13 0 2 6.72 3.48
 13 0 2 5.98 4.53
 -13 0 -2 8.08 4.72
 -13 0 -3 1129.03 40.4
 13 0 3 1178.46 44.63
 13 0 3 1262.9 35.11
 -13 0 -4 12.93 7.22
 13 0 4 14.52 5.47
 13 0 4 20.08 7.07
 -13 0 -4 13.55 5.74
 -13 0 -5 912.18 38.19
 13 0 5 829.19 37.3
 13 0 5 851.24 30.8
 -13 0 -6 6.84 4.75
 13 0 6 2.41 3.87
 13 0 6 0.9 2.29
 -13 0 -6 -0.37 2.3
 13 0 6 0.55 1.11
 -13 0 -7 48.24 8.77
 13 0 7 52.08 9.26
 -13 0 -7 41.31 7.5
 -13 0 -8 3.22 3.89
 13 0 8 -2.01 1.96
 -13 0 -8 2.58 3.43
 -13 0 -9 106.92 12.36
 -13 0 -9 119.99 13.6
 13 0 9 99.16 13.23
 -13 0 -10 -0.67 1.96
 13 0 10 0.12 1.84
 -13 0 -10 -0.71 1.78
 -13 0 -11 0.77 2.82
 13 0 11 -1.63 2.51
 -13 0 -11 2.71 2.26
 -13 0 -12 1.88 3.55
 13 0 12 -0.75 2.34
 -13 0 -12 2.77 2.89
 -13 0 -13 4.64 3.48
 13 0 13 3.97 2.54
 -13 0 -13 3.18 2.89
 -13 0 -14 6.84 4.46
 13 0 14 4.15 4.13
 -13 0 -14 5.05 4.82
 -13 0 -15 468.6 27.95
 -13 0 -15 521.34 28.43
 13 0 15 462.54 30.76
 -13 0 -16 6.6 5.25
 13 0 16 4.95 4.6
 -13 0 -16 10.57 6.21
 -13 0 -17 383.4 26.12
 -13 0 -17 414.94 25.7
 13 0 17 367.96 28.34
 -13 0 -18 2.29 4.77
 -13 0 -18 3.43 3.96
 13 0 18 13.03 6.85
 -13 0 -19 38.14 9.01
 13 0 19 38.25 9.64
 -13 0 -20 10.45 5.32
 13 0 20 9.49 6.46
 13 -1 -22 8.79 5.44
 -13 -1 22 4.35 8.28
 13 -1 -21 2.51 4.76
 -13 -1 21 19.44 8.49
 -13 -1 20 15.66 6.79
 13 -1 -20 10.15 5.56
 -13 -1 20 30.17 11.18
 13 1 -19 25.71 8.94
 -13 -1 19 24.85 8.91
 13 -1 -19 31.62 9.01
 -13 1 19 23.98 8.44
 -13 -1 19 42.24 11.93
 13 1 -18 6.07 5.23
 -13 1 18 3.87 4.47
 -13 -1 18 -1.6 2.75
 -13 -1 18 1.28 3.25
 13 -1 -18 4.54 5.23
 -13 1 18 5.47 5.22
 13 1 -17 23.32 7.38
 -13 1 17 22.07 7.48
 -13 -1 17 12.99 7.24
 -13 1 17 20.74 7.48
 -13 -1 17 8.94 3.24
 13 -1 -17 15.76 6.64
 -13 1 16 0.83 2.79
 -13 -1 16 -1.95 2.77
 -13 -1 16 -2.95 3.11
 13 -1 -16 1.51 2.96
 -13 1 16 3.46 4.82
 13 1 -15 87.91 13.49
 -13 1 15 85.56 13.1
 -13 -1 15 87.62 14.77
 13 -1 -15 66.17 12.51
 -13 -1 15 112.34 16.22
 -13 1 15 93.52 14.67
 13 1 -14 160.4 17.74
 -13 1 14 154.25 17.42
 -13 -1 14 141.93 18.67
 13 -1 -14 132.73 16.28
 -13 -1 14 203.83 21.66
 -13 1 14 160.04 18.84
 13 1 -13 271.78 22.58
 -13 -1 13 250.93 24.61
 -13 1 13 236.8 21.15
 13 -1 -13 253.69 22.27
 -13 -1 13 333.38 27.14
 -13 1 13 278.8 23.89
 13 1 -12 693.02 35.76
 -13 -1 12 692.21 39.96
 -13 1 12 644.06 34.35
 13 -1 -12 651.67 35.86
 13 1 -11 141.3 15.95
 -13 -1 11 109.11 15.39
 -13 1 11 150.29 17.57
 13 1 -10 57.91 10.05
 -13 -1 10 59.21 9.46
 -13 -1 10 78.94 11.77
 -13 1 10 80.27 11.97
 13 1 -9 85.48 11.86
 -13 -1 9 71.53 9.99
 -13 -1 9 98.21 12.95
 -13 1 9 112.29 13.96
 -13 1 8 -1.08 1.93
 13 1 -8 2.54 2.72
 -13 -1 8 1.48 2.3
 -13 1 8 -0.48 2.32
 -13 -1 8 1.11 2.69
 13 1 -7 40.95 8.21
 -13 -1 7 40.52 7.33
 -13 1 7 43.4 5.57
 -13 1 7 34.16 7.24
 -13 1 7 41.55 8.33
 -13 -1 7 67.69 10.05
 -13 1 6 5.89 3.98
 -13 1 6 3.7 3.09
 13 1 -6 6.55 3.53
 -13 1 6 5.33 2.63
 -13 -1 6 2.73 1.54
 13 -1 -6 2.96 1.86
 -13 -1 6 8.87 4.28
 -13 1 5 19.36 6.11
 -13 1 5 24.28 4.96
 13 1 -5 14.5 4.93
 -13 -1 5 24.18 5.95
 13 -1 -5 9.61 2.75
 -13 -1 5 27.39 6.54
 -13 -1 4 186.19 16.05
 -13 1 4 196.14 13.52
 -13 1 4 193.55 17.21
 13 1 -4 172.22 14.78
 13 -1 -4 154.76 11.45
 -13 -1 4 206.55 15.87
 -13 -1 3 185.46 16.23
 -13 1 3 191.7 13.82
 -13 1 3 200.17 17.6
 13 1 -3 206.93 15.98
 13 -1 -3 235.68 17.94
 13 -1 -3 188.01 12.86
 -13 -1 3 229.17 15.95
 -13 -1 2 269.74 19.78
 -13 1 2 284.5 17.02
 -13 1 2 273.22 20.4
 13 1 -2 276.43 17.67
 13 -1 -2 288.2 19.95
 13 -1 -2 266.88 15.68
 -13 -1 2 315.18 17.95
 -13 1 1 154.12 12.63
 -13 -1 1 164.3 15.65
 -13 1 1 143.44 15.04
 13 1 -1 141.7 12.28
 13 -1 -1 168.91 15.52
 13 -1 -1 155.61 12.64
 -13 -1 1 156.65 12.34
 -13 1 0 857.05 35.52
 -13 1 0 835.03 29.9
 -13 -1 0 878.32 36.77
 13 1 0 771.3 28.52
 13 -1 0 973.15 37.71
 13 -1 0 886.83 30.65
 -13 -1 0 940.24 30.43
 -13 1 -1 185.45 16.28
 -13 -1 -1 193.66 17.27
 -13 1 -1 167.51 13.34
 13 1 1 165.61 12.17
 13 -1 1 193.29 16.77
 13 -1 1 182.93 13.79
 -13 -1 -1 199.49 13.25
 -13 1 -2 58.17 8.15
 -13 1 -2 53.09 9.07
 -13 -1 -2 62.33 10.54
 13 1 2 39.91 5.55
 13 -1 2 59.21 8.01
 13 -1 2 58.17 8.97
 13 1 2 58.81 10.6
 -13 -1 -2 56.13 6.91
 -13 1 -3 74.48 10.44
 -13 -1 -3 113.44 14.02
 -13 1 -3 82.78 9.64
 13 -1 3 92.35 11.77
 13 1 3 104.25 13.79
 13 -1 3 82.53 9.65
 13 1 3 77.05 7.28
 -13 1 -4 44.02 7.53
 13 -1 4 29.34 6.68
 13 1 4 41.75 8.95
 13 -1 4 46.82 7.66
 13 1 4 36.24 4.44
 -13 -1 -4 49.14 9.42
 -13 1 -4 32.4 5.76
 -13 1 -5 20.58 5.61
 13 -1 5 22.32 6.21
 13 1 5 26.59 7.08
 13 -1 5 31.5 6.25
 -13 -1 -5 35.14 8.07
 -13 1 -5 20.73 4.74
 -13 1 -6 14.3 4.67
 13 -1 6 10.05 3.71
 13 1 6 8.42 4.06
 13 -1 6 20.09 5.32
 -13 -1 -6 18.43 7.13
 -13 1 -6 11.66 3.59
 -13 1 -7 4.86 3.05
 13 -1 7 4.36 2.99
 13 1 7 4.34 3.53
 13 -1 7 7.17 3.99
 -13 -1 -7 8.87 5.33
 -13 1 -7 9.27 4.38
 -13 1 -8 242.1 17.75
 -13 1 -8 229.99 16.64
 -13 -1 -8 240.54 20.98
 13 1 8 228.26 20.54
 13 -1 8 243.31 18.79
 13 -1 8 243.65 20.14
 -13 1 -9 4.1 3.24
 13 -1 9 6.8 3.53
 13 1 9 5.85 3.66
 13 -1 9 10.85 4.41
 -13 -1 -9 11.64 5.93
 -13 1 -9 4.54 2.52
 -13 1 -10 9.77 3.39
 13 -1 10 12.73 4.53
 13 -1 10 18.89 5.85
 13 1 10 9.08 3.6
 -13 -1 -10 9.14 4.6
 -13 1 -10 3.84 1.98
 -13 1 -11 23.99 6.08
 13 -1 11 36.46 8.68
 13 -1 11 31.02 7.54
 13 1 11 32.08 8.38
 -13 -1 -11 29.9 8.69
 -13 1 -11 32.49 6.99
 -13 1 -12 210.08 16.69
 -13 1 -12 191.76 16.08
 -13 -1 -12 173.25 19.19
 13 -1 12 202.46 19.17
 13 -1 12 201.6 19.29
 13 1 12 187.36 19.08
 -13 1 -13 13.74 4.5
 13 -1 13 21.12 6.48
 13 1 13 20.42 6.75
 13 -1 13 16.2 6.03
 -13 -1 -13 20.08 8.13
 -13 1 -13 13.14 5.2
 -13 1 -14 23.19 5.8
 13 -1 14 14.81 5.65
 13 1 14 17.4 6.46
 13 -1 14 34.74 8.78
 -13 -1 -14 20.59 7.48
 -13 1 -14 18.6 5.62
 -13 1 -15 17.13 5.24
 13 -1 15 12.7 5.23
 13 1 15 12.76 5.91
 13 -1 15 11.45 5.4
 -13 -1 -15 13.64 5.85
 -13 1 -15 19.41 5.83
 -13 1 -16 14.31 5.02
 13 -1 16 11.13 5.01
 13 1 16 14.36 5.78
 13 -1 16 19.28 7.14
 -13 -1 -16 16.68 7.07
 -13 1 -16 13.81 4.89
 -13 1 -17 1.51 2.21
 13 -1 17 -0.39 2.17
 13 1 17 1.61 2.27
 -13 -1 -17 -1.15 4.32
 -13 1 -17 6.96 4.26
 -13 1 -18 9.71 4.13
 13 1 18 5.3 4.47
 -13 1 -18 0.38 2.35
 -13 1 -19 9.98 4.36
 13 1 19 4.92 4.54
 -13 -1 -19 3.44 3.76
 -13 1 -19 10.83 4.3
 -13 1 -20 136.32 14.48
 13 2 -17 32.78 9.25
 13 -2 -17 40.96 11.03
 -13 2 16 41.08 10.5
 13 2 -16 34.56 9.69
 -13 -2 16 59.83 13.87
 13 -2 -16 36.48 10.46
 -13 2 15 38.5 9.79
 13 2 -15 21.67 7.23
 -13 -2 15 28.59 8.9
 13 -2 -15 28.39 9.07
 -13 2 14 4.25 4.16
 13 2 -14 3.24 2.97
 -13 -2 14 4.47 3.53
 13 -2 -14 0.69 2.58
 13 2 -13 -1.75 2.96
 -13 -2 13 1.97 4.06
 13 -2 -13 1.21 2.67
 -13 2 12 5.3 4.45
 -13 2 12 3.74 4.38
 13 2 -12 2.02 3.34
 -13 -2 12 -3.68 3.45
 13 -2 -12 5.95 4.05
 -13 2 11 7.34 4.21
 -13 2 11 4.55 4.63
 13 2 -11 -2.8 4.09
 -13 2 11 2.39 2.66
 -13 -2 11 5.3 5.56
 13 -2 -11 7.93 6.51
 -13 2 10 58.04 11.3
 -13 2 10 69.12 11.03
 13 2 -10 42.45 9.5
 -13 -2 10 57.76 12.08
 13 -2 -10 65.96 12.57
 -13 2 9 95.65 12.68
 13 2 -9 94.46 13.79
 13 -2 -9 95.22 14.71
 -13 -2 9 104.64 16.05
 -13 2 9 115.72 15.55
 -13 -2 8 107.87 14.54
 -13 2 8 108.06 12.98
 13 2 -8 112.31 14.62
 13 -2 -8 112.37 16.07
 -13 2 8 131.04 16.24
 13 2 -7 60.56 10.75
 -13 2 7 79.08 11.44
 -13 -2 7 86.75 12.79
 13 -2 -7 55.7 11.52
 -13 2 6 10.9 4.54
 13 2 -6 10.51 4.32
 -13 -2 6 10.69 4.59
 13 -2 -6 6.94 2.85
 13 -2 -6 12.08 5.9
 -13 2 5 73.07 10.58
 -13 -2 5 83.42 12.77
 13 2 -5 70.95 10.95
 13 -2 -5 70.18 8.78
 13 -2 -5 78.24 12.59
 -13 2 4 0.94 2.62
 13 -2 -4 1.49 2.62
 13 2 -4 1.15 2.47
 -13 2 4 2.97 1.81
 -13 -2 4 1.16 2.89
 -13 2 3 78.6 10.76
 -13 2 3 72.75 7.54
 13 -2 -3 76.49 9.57
 13 -2 -3 72.17 9.64
 13 2 -3 60.25 9.52
 -13 -2 3 73.24 11.64
 -13 2 2 4.85 3.16
 13 -2 -2 1.02 1.54
 13 -2 -2 2.69 3.43
 -13 2 2 1.62 1.95
 13 2 -2 2.22 2.72
 -13 -2 2 2.95 3.03
 -13 2 1 42.41 7.96
 13 -2 -1 38.04 7.21
 13 -2 -1 39.56 7.25
 -13 2 1 37.07 5.66
 13 2 -1 32.22 6.68
 -13 -2 1 48.22 9.67
 -13 2 0 25.99 6.19
 13 -2 0 23.28 6.07
 13 -2 0 26.36 6.26
 -13 -2 0 29.71 8.6
 -13 2 0 21.47 4.57
 13 2 0 18.47 4.77
 -13 2 -1 63.2 7.76
 -13 2 -1 58.03 8.98
 13 -2 1 60.46 9.01
 13 -2 1 58.74 8.77
 -13 -2 -1 50.33 10.05
 13 2 1 53.18 7.46
 -13 2 -2 164.52 14.97
 -13 -2 -2 146.27 16.95
 -13 2 -2 155.14 12.24
 13 -2 2 177.03 15.52
 13 -2 2 170.74 15.04
 13 2 2 145.04 11.68
 -13 2 -3 151.81 12.37
 -13 2 -3 133.28 13.54
 -13 -2 -3 161.97 17.74
 13 2 3 152.45 17.93
 13 -2 3 148.39 14.6
 13 -2 3 148.83 14.5
 13 2 3 121.08 10.09
 -13 2 -4 413.96 23.73
 -13 -2 -4 410.16 28.83
 -13 2 -4 373.08 19.58
 13 2 4 425.59 29.8
 13 -2 4 403.77 24.17
 13 -2 4 398.74 23.91
 -13 2 -5 77.33 10.69
 -13 2 -5 71.76 9.14
 13 -2 5 79.45 11.13
 13 2 5 75.48 12.78
 13 -2 5 68.93 10.2
 -13 -2 -5 70.65 12.41
 -13 2 -6 128.21 13.38
 -13 -2 -6 125.64 16.3
 -13 2 -6 123.46 11.78
 13 2 6 114.69 15.46
 13 -2 6 112.15 12.96
 13 -2 6 124.42 13.42
 -13 2 -7 42.18 8.13
 13 -2 7 49.12 8.72
 13 2 7 42.55 9.71
 13 -2 7 45.29 8.42
 -13 -2 -7 48.23 10.2
 -13 2 -7 50.36 7.62
 -13 2 -8 45.02 7.95
 13 -2 8 39.58 7.94
 13 2 8 41.95 9.77
 13 -2 8 35.87 8.1
 -13 -2 -8 49.6 10.99
 -13 2 -8 39.05 6.91
 -13 2 -9 33.34 7.27
 13 -2 9 34.77 7.48
 13 2 9 29.87 8.12
 13 -2 9 36.04 8.56
 -13 -2 -9 57.37 11.69
 -13 2 -9 38.12 7.2
 -13 2 -10 29.4 6.49
 13 -2 10 27.16 7.26
 13 2 10 21.51 7.53
 13 -2 10 31.99 7.89
 -13 -2 -10 45.26 11
 -13 2 -10 32.12 6.49
 -13 2 -11 88.75 11.44
 -13 -2 -11 108.15 16.81
 -13 2 -11 92.16 11.3
 13 2 11 99.64 14.38
 13 -2 11 97.13 13.16
 13 -2 11 97.57 12.8
 -13 2 -12 11.63 4.83
 13 2 12 15.25 6.2
 13 -2 12 20.75 6.68
 -13 2 -12 11.89 5.06
 -13 2 -13 76.92 10.51
 -13 -2 -13 103.84 16.86
 -13 2 -13 69.71 10.05
 13 2 13 74.36 12.64
 13 -2 13 77.1 12.38
 -13 2 -14 148.14 15.17
 -13 2 -14 146.21 14.83
 -13 -2 -14 194.48 23.32
 13 -2 14 143.27 16.91
 13 2 14 163.77 18.8
 -13 2 -15 51.14 9.72
 13 -2 15 43.45 9.74
 13 2 15 37.4 10.08
 -13 -2 -15 75.32 16.53
 -13 2 -15 42.37 8.37
 -13 2 -16 182.06 17.11
 -13 2 -16 184.14 17.27
 -13 -2 -16 226.71 25.46
 13 -2 16 168.42 18.92
 13 2 16 170.59 19.81
 -13 2 -17 10.93 6.14
 13 -2 17 1.97 4.41
 13 2 17 17.07 7.45
 -13 -2 -17 16.51 9.69
 -13 2 -18 62.86 10.56
 -13 2 -19 16.57 6.06
 -13 2 -20 48.11 9.03
 -13 3 14 21.46 6.8
 -13 3 13 66.18 11.17
 13 3 -13 79.15 15.73
 -13 3 12 5 5.12
 13 3 -12 6.25 5.15
 -13 -3 12 2.93 3.02
 -13 3 11 38.04 8.39
 13 3 -11 57.08 12.5
 -13 -3 11 41.5 11.37
 13 -3 -11 37.76 10.21
 -13 3 10 33.77 7.75
 -13 3 10 47.44 11.03
 13 3 -10 38.1 9.92
 -13 -3 10 37.67 11.6
 13 -3 -10 33.05 10.21
 -13 3 9 0.28 2.83
 -13 3 9 13.92 6.71
 13 3 -9 5.83 4.48
 -13 -3 9 6.12 5.66
 13 -3 -9 6.14 6.3
 -13 3 8 73.11 10.82
 13 3 -8 85.85 14.12
 -13 -3 8 108.19 18.15
 13 -3 -8 71.5 14.15
 -13 3 7 20.21 6.14
 13 3 -7 15.26 7
 -13 -3 7 12.85 6.29
 13 -3 -7 16.28 7.17
 -13 3 6 110.1 13.5
 13 3 -6 103.4 14.86
 13 -3 -6 120.14 17.57
 -13 -3 6 132.28 19.19
 -13 3 5 26.79 6.72
 13 3 -5 35.07 8.8
 -13 -3 5 27.97 8.98
 -13 -3 5 23.72 8.17
 13 -3 -5 31.62 9.63
 -13 3 4 165.89 15.76
 -13 -3 4 170.94 21.18
 13 3 -4 144.05 16.71
 13 -3 -4 159.34 19.51
 13 3 -3 3.8 3.98
 -13 -3 3 -3.42 3.88
 -13 3 3 0.29 2.91
 13 -3 -3 6.99 6.13
 13 3 -2 35.34 7.69
 -13 -3 2 49.36 11.52
 -13 3 2 39.49 8.12
 13 -3 -2 63.12 12.66
 -13 3 1 96.58 12.14
 -13 -3 1 100.78 16.01
 13 -3 -1 94.46 13.61
 13 3 -1 84.28 11.49
 -13 3 0 5.75 3.42
 13 -3 0 8.82 6.44
 13 3 0 -0.85 2.05
 -13 -3 0 3.77 4.01
 -13 3 -1 69.75 10.38
 -13 3 -1 61.16 7.69
 13 -3 1 72.63 11.99
 -13 -3 -1 67.85 13.25
 -13 3 -2 25.58 6.65
 13 -3 2 22.48 7.12
 -13 3 -2 26.31 5.31
 -13 -3 -2 12.59 6.82
 -13 3 -3 2.15 2.25
 13 -3 3 0.31 2.38
 13 3 3 5.96 4.92
 -13 3 -3 5.94 3.47
 -13 -3 -3 3.31 4.28
 -13 3 -4 47.18 8.58
 13 -3 4 25.02 6.86
 13 3 4 29.08 8.48
 -13 3 -4 30.04 5.86
 -13 -3 -4 33.77 9.28
 -13 3 -5 12.37 4.98
 13 -3 5 8.22 5.7
 13 3 5 11.54 5.62
 -13 3 -5 10.53 3.94
 -13 -3 -5 25.89 8.49
 -13 3 -6 28.24 7.34
 13 -3 6 21.24 7.04
 13 3 6 11.68 6.32
 -13 -3 -6 28.14 9.12
 -13 3 -6 25.76 5.54
 -13 3 -7 47.51 8.83
 13 -3 7 48.88 9.99
 13 3 7 48.98 11.04
 -13 -3 -7 37.61 10.83
 -13 3 -7 40.11 7.18
 -13 3 -8 113.39 13.45
 13 3 8 131.12 17.26
 13 -3 8 134.83 16.17
 -13 -3 -8 112.89 17.52
 -13 3 -8 137.7 13.31
 -13 3 -9 14.11 5.35
 13 -3 9 11.9 5.69
 13 3 9 14.34 6.8
 -13 -3 -9 2.3 3.14
 -13 3 -9 10.51 4.68
 -13 3 -10 21.45 6.68
 13 3 10 17.13 7.08
 13 -3 10 24.91 7.69
 -13 -3 -10 10.67 4.39
 -13 3 -10 22.03 6.15
 -13 3 -11 9.05 4.33
 -13 -3 -11 5.91 3.79
 -13 3 -11 14.5 4.99
 13 3 11 13.43 6.12
 13 -3 11 8.37 4.89
 -13 3 -12 6.52 3.68
 13 3 12 14.52 6.83
 -13 3 -13 15.58 5.66
 13 3 13 15.13 6.71
 13 4 -7 -1.97 5.06
 13 4 -6 3.89 4.44
 13 4 -5 5.19 5.24
 -13 -4 5 10.73 6.28
 13 4 -4 20.7 7.36
 -13 -4 4 32.95 10.63
 13 4 -3 17.48 6.54
 -13 -4 3 11.94 6.97
 -13 -4 2 15.24 7.81
 -13 -4 1 18.53 8.22
 13 -4 -1 24.91 9.28
 -13 -4 0 18.95 7.24
 -13 4 -8 24.34 6.88
 -14 0 20 -5.48 5.52
 -14 0 20 -3.39 5.16
 -14 0 19 4.08 4.83
 -14 0 19 17.73 9.15
 -14 0 18 245.52 26.09
 -14 0 18 357.72 31.03
 -14 0 17 6.43 6.51
 -14 0 17 21.47 9.64
 -14 0 16 384.47 31.18
 -14 0 16 550 37
 -14 0 15 5.97 5.18
 -14 0 15 8.15 7.04
 -14 0 14 159.14 19.13
 -14 0 14 205.23 21.29
 -14 0 13 5.52 4.5
 -14 0 13 6.32 5.48
 -14 0 12 98.21 14.65
 -14 0 12 147.01 17.22
 -14 0 11 -1.26 2.46
 -14 0 11 3.41 4.21
 -14 0 10 50.19 7.32
 -14 0 10 59.72 10.32
 -14 0 9 2.11 1.84
 -14 0 9 -4.23 4.36
 -14 0 8 10.36 3.57
 -14 0 8 9.27 3.07
 -14 0 7 5.6 3.39
 -14 0 7 5.62 4.04
 -14 0 6 836.86 31.33
 -14 0 6 965.5 39.13
 -14 0 5 3.35 3.7
 -14 0 5 4.12 4.61
 -14 0 4 181 14.54
 -14 0 4 210.39 17.31
 -14 0 3 2.48 3.15
 -14 0 3 -0.35 1.89
 14 0 -3 0.65 1.05
 -14 0 2 134.54 13.21
 14 0 -2 122.35 8.32
 -14 0 2 135.77 13.48
 14 0 -1 2.97 2.21
 -14 0 1 12.25 4.75
 -14 0 0 342.22 21.69
 14 0 0 354.64 24.83
 14 0 0 362.33 16
 14 0 1 1.12 1.36
 14 0 1 2.73 2.85
 -14 0 -1 6.86 4.33
 -14 0 -2 137.13 14.17
 -14 0 -2 181.8 17.59
 14 0 2 146.11 16.33
 14 0 2 142.52 10.94
 -14 0 -3 1.35 4.32
 14 0 3 5.58 4.32
 14 0 3 1.62 2.27
 -14 0 -3 6.64 4.49
 -14 0 -4 19 6.32
 14 0 4 15 5.46
 14 0 4 14.2 4.07
 -14 0 -4 14.39 4.9
 -14 0 -5 -0.05 2.6
 14 0 5 0.99 2.04
 -14 0 -5 2.95 2.01
 -14 0 -6 69.62 10.59
 -14 0 -6 73.45 11.53
 14 0 6 52.46 9.86
 -14 0 -7 1.68 3.52
 14 0 7 -1.5 1.88
 -14 0 -7 3.11 3.47
 -14 0 -8 9.4 4.69
 14 0 8 5.33 4.38
 -14 0 -8 7.24 4.17
 -14 0 -9 5.12 3.7
 14 0 9 2.75 3.77
 -14 0 -9 -0.67 3.07
 -14 0 -10 141.95 15.44
 -14 0 -10 174.8 17.41
 14 0 10 127.42 16.26
 -14 0 -11 6.59 4.87
 14 0 11 -0.45 3.58
 -14 0 -11 6.28 5.01
 -14 0 -12 125.35 14.77
 -14 0 -12 139.94 15.41
 14 0 12 148.85 17.56
 -14 0 -13 1.26 2.57
 14 0 13 -2 3.72
 -14 0 -13 5.39 4.85
 -14 0 -14 120.36 14.26
 -14 0 -14 131.53 14.94
 14 0 14 129.23 16.69
 -14 0 -15 6.25 4.3
 14 0 15 0.46 3.51
 -14 0 -15 1.08 3.41
 -14 0 -16 70.21 10.86
 14 0 16 51.99 11.45
 -14 0 -16 52.88 10.08
 -14 0 -17 2.44 2.67
 14 0 17 0.64 2.79
 -14 0 -17 1.96 3.97
 -14 0 -18 30.67 7.45
 -14 0 -18 20.7 6.64
 14 0 18 26.92 8.95
 -14 -1 21 38.96 12.48
 14 -1 -20 11.27 6.54
 -14 -1 20 19.39 10.1
 -14 1 19 6.12 5.6
 -14 -1 19 17.53 8.47
 14 -1 -19 13.04 7.69
 14 1 -18 12.54 6.2
 -14 1 18 9.69 5.57
 -14 -1 18 7.74 6.57
 -14 -1 18 1.57 4.34
 14 -1 -18 4.95 5.76
 -14 1 18 7.06 5.34
 14 1 -17 28.46 8.38
 -14 1 17 19.41 6.58
 -14 -1 17 20.56 8.2
 -14 1 17 23.04 8.35
 -14 -1 17 29.49 8.67
 14 -1 -17 26.36 8.31
 14 1 -16 5.22 4.97
 -14 1 16 0.97 4.31
 -14 -1 16 -2.32 3.27
 -14 -1 16 1.97 3.39
 -14 1 16 0.99 3.09
 14 1 -15 24.07 7.23
 -14 1 15 6.47 3.96
 -14 -1 15 12.16 6.11
 -14 -1 15 7.25 5
 -14 1 15 11.63 4.86
 14 1 -14 50.15 10.21
 -14 -1 14 31.24 9.28
 -14 1 14 38.51 9.35
 -14 -1 14 41.77 10.25
 -14 1 14 50.14 11.07
 14 1 -13 227.66 20.59
 -14 -1 13 219.27 23.1
 -14 1 13 190.7 19.16
 -14 1 13 232.68 22.62
 -14 1 12 42.6 9.21
 14 1 -12 55.03 10.27
 -14 -1 12 34.74 9.65
 -14 1 12 42.1 9.12
 -14 -1 12 46.43 10.53
 -14 1 11 31.47 8.2
 14 1 -11 35.04 8.1
 -14 -1 11 31.09 8.68
 -14 -1 11 38.41 9.56
 14 1 -10 15.6 5.84
 -14 -1 10 5.16 2.93
 -14 1 10 9.54 4.5
 -14 -1 10 13.91 5.5
 14 1 -9 8.63 4.65
 -14 -1 9 8.49 2.82
 -14 1 9 5.35 2.87
 -14 -1 9 16.66 5.76
 14 1 -8 2.45 2.91
 -14 -1 8 3.01 2.1
 -14 1 8 3.26 2.97
 -14 -1 8 5.9 3.71
 -14 1 7 10.44 4.77
 -14 1 7 4.9 3.82
 -14 1 7 2.96 1.46
 -14 -1 7 8.67 4.12
 14 1 -7 8.91 4.3
 14 -1 -7 3.93 2.05
 -14 -1 7 12 4.69
 -14 1 6 27.88 7.14
 -14 1 6 32.83 8.1
 -14 1 6 28.85 5.34
 14 1 -6 22.57 5.61
 -14 -1 6 31.14 7.09
 14 -1 -6 19.44 4.21
 -14 -1 6 45.69 8.54
 -14 1 5 204.85 13.8
 -14 -1 5 196.82 17.21
 -14 1 5 212.39 18.76
 14 1 -5 180.77 16.03
 14 -1 -5 162.75 11.86
 -14 -1 5 244.73 18.45
 -14 1 4 56.62 7.75
 -14 1 4 38.54 8.38
 -14 -1 4 47.73 8.86
 14 1 -4 46.71 8.04
 14 -1 -4 41.67 6.21
 14 -1 -4 48.73 8.47
 -14 -1 4 52.62 8.43
 -14 1 3 14.37 5.74
 -14 -1 3 14.63 4.74
 -14 1 3 18.14 4.91
 14 1 -3 14.38 4.89
 14 -1 -3 11.5 3.41
 14 -1 -3 12.16 4.74
 -14 -1 3 13.43 3.85
 -14 -1 2 129.78 14.28
 -14 1 2 147.85 12.71
 -14 1 2 146.71 15.39
 14 1 -2 125.99 12.48
 14 -1 -2 141.56 15.16
 14 -1 -2 131.87 11.38
 -14 -1 2 167.17 13.85
 -14 1 1 525.37 24.68
 -14 -1 1 554.59 29.61
 -14 1 1 522.8 29.33
 14 1 -1 497.17 23.94
 14 -1 -1 572.78 30.3
 14 -1 -1 540.76 23.16
 -14 -1 1 604.89 25.65
 -14 1 0 117.35 11.94
 -14 -1 0 130.36 14.46
 -14 1 0 110.92 13.86
 14 1 0 108.19 10.75
 14 -1 0 111.56 13.45
 14 -1 0 109.75 10.74
 -14 -1 0 117.52 10.95
 -14 1 -1 191.38 17.26
 -14 1 -1 170.37 14.22
 -14 -1 -1 165.75 16.66
 14 1 1 147.19 11.99
 14 -1 1 158.26 16.04
 14 -1 1 166.54 13.31
 -14 -1 -1 174.78 12.79
 -14 1 -2 84.61 11.6
 -14 1 -2 85.96 10.13
 -14 -1 -2 102.75 13.4
 14 1 2 81.57 8.41
 14 -1 2 86.63 11.89
 14 1 2 97.33 14.04
 14 -1 2 95.84 10.33
 -14 -1 -2 83.83 8.73
 -14 1 -3 222.33 18.38
 -14 -1 -3 241.2 20.32
 -14 1 -3 214.44 15.94
 14 -1 3 218.9 18.98
 14 1 3 231.44 21.38
 14 -1 3 237.6 16.74
 -14 -1 -3 224.9 14.04
 -14 1 -4 85.92 11.45
 -14 -1 -4 87.11 12.56
 -14 1 -4 88.4 10.27
 14 1 4 92.48 13.43
 14 -1 4 77.32 11.11
 14 -1 4 94.9 10.88
 -14 1 -5 6.46 3.85
 14 -1 5 8.35 3.75
 14 1 5 7.56 4.96
 14 -1 5 12.62 4.35
 -14 -1 -5 8.76 4.98
 -14 1 -5 4.03 2.41
 -14 1 -6 55.38 9.23
 14 -1 6 45.14 8.67
 14 1 6 52.62 10.45
 14 -1 6 52.75 8.42
 -14 -1 -6 56.57 10.33
 -14 1 -6 50.72 8.11
 -14 1 -7 183.48 16.51
 -14 -1 -7 193.67 19.57
 -14 1 -7 197.53 15.96
 14 1 7 185.85 19.31
 14 -1 7 196.8 16.88
 14 -1 7 196.68 18.99
 -14 1 -8 41.14 8.02
 14 -1 8 40.4 8.54
 14 1 8 35.42 8.64
 14 -1 8 40.14 8.23
 -14 -1 -8 44 9.92
 -14 1 -8 32.67 6.93
 -14 1 -9 45.62 8.34
 14 -1 9 60.88 9.92
 14 -1 9 62.98 11.09
 14 1 9 60.34 11.34
 -14 -1 -9 52.71 10.68
 -14 1 -9 57.54 8.72
 -14 1 -10 108.34 12.57
 -14 1 -10 91.11 11.48
 -14 -1 -10 100.45 14.42
 14 1 10 117.44 15.81
 14 -1 10 117.65 14.08
 14 -1 10 96.24 13.7
 -14 1 -11 236.54 18.9
 -14 1 -11 231.36 18.44
 -14 -1 -11 226.96 21.8
 14 1 11 244.66 22.7
 14 -1 11 253.93 21.21
 14 -1 11 244.69 22.31
 -14 1 -12 110.64 12.91
 -14 1 -12 121.86 13.54
 -14 -1 -12 113.46 15.65
 14 -1 12 120.61 15.33
 14 -1 12 104.41 14.86
 14 1 12 105.5 15.34
 -14 1 -13 55.74 9.33
 14 -1 13 49.53 10.69
 14 1 13 48.15 10.76
 14 -1 13 75.26 12.59
 -14 -1 -13 50.31 11.16
 -14 1 -13 52.29 8.99
 -14 1 -14 144.36 14.7
 -14 1 -14 142.5 15.08
 -14 -1 -14 124.72 16.84
 14 -1 14 138.27 17.53
 14 -1 14 152.89 18.21
 14 1 14 129.83 17.12
 -14 1 -15 182.67 16.75
 -14 1 -15 188.28 17.43
 -14 -1 -15 174.96 19.91
 14 -1 15 205.36 21.46
 14 -1 15 159.84 18.69
 14 1 15 188.25 20.75
 -14 1 -16 42.63 8.34
 14 -1 16 48.37 10.8
 14 1 16 35.77 9.34
 -14 -1 -16 49.97 12.08
 -14 1 -16 39.98 8.52
 -14 1 -17 23.93 6.51
 14 -1 17 22.75 7.31
 14 1 17 17.98 6.5
 -14 -1 -17 29.52 9.1
 -14 1 -17 22.8 7.07
 -14 1 -18 8.14 3.61
 14 -1 18 10.75 5.83
 -14 1 -19 28.41 6.67
 -14 1 -20 10.28 4.37
 14 2 -16 8.68 4.2
 14 2 -15 72.19 13.71
 14 -2 -15 64.73 13.76
 -14 2 14 -2.66 2.75
 14 2 -14 1.7 3.02
 -14 -2 14 -0.2 2.91
 14 -2 -14 4.65 4.88
 14 2 -13 57.04 11.72
 -14 -2 13 82.53 15.43
 14 -2 -13 71.59 14.02
 -14 2 13 103.91 15.33
 -14 2 12 7.58 5.88
 14 2 -12 0.31 3.92
 -14 -2 12 6.23 4.49
 14 -2 -12 4.26 4.4
 -14 2 11 16.41 6.16
 -14 2 11 10.85 6.15
 14 2 -11 6.86 2.96
 -14 -2 11 11.53 5.91
 14 -2 -11 14.85 6.66
 -14 2 10 178.71 17.51
 14 2 -10 143.58 17.68
 -14 -2 10 156.81 20.18
 14 -2 -10 174.85 19.92
 -14 2 10 192.88 20.43
 -14 2 9 19.65 6.86
 -14 2 9 12.93 5.84
 14 2 -9 3.11 3.81
 -14 -2 9 8.7 6.29
 14 -2 -9 16.39 7.95
 -14 -2 8 137.88 16.64
 -14 2 8 141.81 15.63
 14 2 -8 109.81 14.59
 14 -2 -8 145.43 18.37
 -14 2 8 134.32 16.59
 -14 2 7 51.55 9.49
 14 2 -7 25.39 7.27
 -14 -2 7 38.63 9.26
 -14 2 6 2.25 3.25
 14 2 -6 5.9 3.59
 -14 -2 6 0.33 2.07
 -14 2 5 91.84 12.38
 -14 -2 5 86.62 13.1
 14 2 -5 89.99 12.41
 -14 2 4 4.2 4.35
 14 -2 -4 7.22 3.9
 14 2 -4 3.98 3.88
 -14 -2 4 7.33 4.52
 -14 2 3 139.26 14.87
 -14 -2 3 170.2 18.29
 14 -2 -3 161.07 14.72
 14 -2 -3 155.66 13.94
 14 2 -3 134.07 14.47
 -14 2 2 14.9 5.48
 14 -2 -2 23.92 6.14
 14 -2 -2 20.38 5.61
 -14 2 2 18.54 4.45
 14 2 -2 22.41 6.03
 -14 -2 2 30.16 8.09
 -14 2 1 120.6 13.62
 -14 2 1 125.78 10.85
 14 -2 -1 127.23 13.49
 14 -2 -1 133.83 13.19
 14 2 -1 107.11 12.19
 -14 2 0 9.51 4.47
 14 -2 0 17.34 4.92
 14 -2 0 16.13 5.13
 -14 -2 0 14.68 5.98
 -14 2 0 16.95 4.6
 14 2 0 13.07 4.24
 -14 2 -1 0.31 2.01
 14 -2 1 0.45 2.21
 14 -2 1 4.17 2.86
 -14 -2 -1 -1.59 3.89
 -14 2 -1 1.64 1.57
 -14 2 -2 152.42 15.33
 -14 -2 -2 173.09 18.75
 -14 2 -2 155.72 12.74
 14 2 2 144.46 17.92
 14 -2 2 159.5 14.93
 14 -2 2 162.02 15.66
 -14 2 -3 11.93 4.83
 14 -2 3 14.41 5.14
 14 -2 3 16.49 5.38
 14 2 3 21.52 7.57
 -14 -2 -3 20.58 6.92
 -14 2 -3 16.63 4.51
 -14 2 -4 130.78 13.91
 -14 -2 -4 114.66 15.42
 -14 2 -4 110.62 11.15
 14 2 4 125.46 16.99
 14 -2 4 118.03 13
 14 -2 4 101.17 12.76
 -14 2 -5 2.94 2.78
 14 -2 5 -0.72 1.91
 14 -2 5 -2.14 1.85
 14 2 5 3.07 3.06
 -14 -2 -5 1.53 2.92
 -14 2 -5 0.74 2.46
 -14 2 -6 1.74 3.04
 14 -2 6 2.16 1.66
 14 -2 6 2.82 2.4
 14 2 6 0.75 2.48
 -14 -2 -6 3.52 4.43
 -14 2 -6 -0.86 2.72
 -14 2 -7 12.73 4.88
 14 -2 7 12.37 5.1
 14 2 7 12.06 6.13
 14 -2 7 5.14 4.16
 -14 -2 -7 18.44 7.23
 -14 2 -7 14.39 4.41
 -14 2 -8 4.06 3.4
 14 -2 8 5.57 3.66
 14 2 8 2.83 3.03
 14 -2 8 5.24 3.7
 -14 -2 -8 10.36 5.66
 -14 2 -8 1.64 2.33
 -14 2 -9 27.37 6.87
 14 -2 9 34.61 7.99
 14 2 9 38.59 9.64
 14 -2 9 29.47 7.16
 -14 -2 -9 37.84 9.76
 -14 2 -9 31.27 6.58
 -14 2 -10 28.9 7.05
 14 -2 10 31.56 7.59
 14 2 10 32.76 9.12
 14 -2 10 25.26 6.71
 -14 -2 -10 40.11 10.81
 -14 2 -10 29.82 6.67
 -14 2 -11 25.48 6.77
 14 -2 11 30.02 7.53
 14 2 11 30.68 8.87
 14 -2 11 31.33 7.91
 -14 -2 -11 34.18 10.88
 -14 2 -11 29.01 6.55
 -14 2 -12 41.64 8.09
 14 -2 12 33.2 8.01
 14 2 12 36.78 9.53
 14 -2 12 33.64 8.39
 -14 -2 -12 49.88 14.26
 -14 2 -12 34.04 7.05
 -14 2 -13 8.73 4.02
 14 2 13 1.09 2.57
 14 -2 13 15.91 5.94
 -14 -2 -13 19.7 8.28
 -14 2 -13 14.3 5.91
 -14 2 -14 23.25 6.12
 14 -2 14 23.98 7.35
 14 2 14 19.39 6.93
 -14 -2 -14 29.33 9.76
 -14 2 -14 28.22 6.71
 -14 2 -15 24.17 6.61
 14 -2 15 13.9 6.73
 14 2 15 23.31 7.67
 -14 2 -15 19.79 6.27
 -14 2 -16 18.46 6.06
 -14 2 -17 17.61 5.91
 -14 3 13 21.2 7.33
 -14 3 12 25.42 7.52
 14 3 -12 22.96 8.37
 -14 3 11 6.99 4.51
 14 3 -11 6.55 5.49
 -14 3 10 6.76 4.02
 14 3 -10 11.54 5.91
 -14 3 9 11.44 5.17
 -14 -3 9 24.46 9.12
 14 3 -9 12.84 5.83
 -14 3 8 3.24 3.15
 14 3 -8 1.18 2.09
 -14 -3 8 10.35 6.08
 -14 3 7 28.95 7.15
 14 3 -7 26.76 8.12
 -14 -3 7 36.64 10.68
 14 -3 -7 39.81 10.92
 -14 3 6 39.52 8.49
 14 3 -6 35.2 9.17
 -14 -3 6 39.79 11.32
 14 -3 -6 38.87 11.03
 -14 3 5 121.38 14.49
 -14 -3 5 117.6 18.49
 14 3 -5 102.34 14.91
 14 -3 -5 125.46 17.92
 14 3 -4 0.84 3.46
 -14 -3 4 6.13 5.29
 -14 3 4 3.34 2.94
 14 -3 -4 15.88 6.85
 -14 3 3 35.96 8.16
 14 -3 -3 26.63 7.31
 14 3 -3 39.25 8.75
 -14 -3 3 33.24 9.36
 -14 3 2 44.75 9.03
 14 -3 -2 41.42 8.58
 14 3 -2 50.81 9.78
 -14 -3 2 47.68 11.68
 -14 3 1 -0.21 2.93
 14 -3 -1 3.67 3.46
 -14 -3 1 4.72 4.67
 -14 3 0 75.16 10.92
 14 -3 0 73.33 11.63
 -14 -3 0 79.16 15.11
 -14 3 -1 27.09 6.97
 14 -3 1 22.47 6.95
 -14 -3 -1 16.9 7.16
 -14 3 -2 49.49 9.1
 14 -3 2 36.82 8.63
 14 3 2 47.67 11.12
 -14 -3 -2 37.89 11.08
 -14 3 -3 10.01 4.61
 14 -3 3 -0.68 3.15
 14 3 3 2.99 3.1
 -14 3 -3 8.32 3.25
 -14 -3 -3 13.68 6.5
 -14 3 -4 10.62 4.59
 14 -3 4 5.61 4.27
 14 3 4 3.67 2.57
 -14 3 -4 12.17 4.1
 -14 -3 -4 5.7 3.56
 -14 3 -5 60.59 8.63
 -14 3 -5 62.79 10.39
 14 -3 5 66.48 11.63
 14 3 5 79.62 14.59
 -14 -3 -5 56.62 13.07
 -14 3 -6 29.35 7.61
 14 -3 6 32.07 8.73
 14 3 6 41.55 11.06
 -14 -3 -6 34.12 10.91
 -14 3 -6 38.49 7.3
 -14 -3 -7 199.96 23.95
 -14 3 -7 191.81 17.97
 -14 3 -7 194.56 16.27
 14 3 7 175.25 21.25
 14 -3 7 184.78 19.1
 -14 3 -8 -0.47 2.53
 14 -3 8 7.98 5.75
 14 3 8 2.71 4.62
 -14 3 -9 49.81 8.8
 14 3 9 67.76 13.26
 14 -3 9 60.36 11.29
 -14 3 -10 14.17 4.83
 14 3 10 28.8 8.78
 -14 3 -11 27.07 6.81
 -15 0 19 27.08 9.23
 -15 0 19 44.79 11.52
 -15 0 18 -2.53 3.4
 -15 0 18 5.44 5.79
 -15 0 17 37.23 10.71
 -15 0 17 66.28 13.34
 -15 0 16 11.93 6.83
 -15 0 16 11.91 7.64
 -15 0 15 142.39 19.05
 -15 0 15 229.57 23.52
 -15 0 14 0.65 2.25
 -15 0 14 3.77 5.24
 -15 0 13 125.64 16.94
 -15 0 13 214.66 21.46
 -15 0 12 6.53 4.69
 -15 0 12 2.5 4.03
 -15 0 11 52.83 10.34
 -15 0 10 3.23 3.47
 -15 0 9 5.87 2.72
 -15 0 9 5.54 2.6
 -15 0 8 1.54 2.14
 -15 0 8 -2.17 2.72
 -15 0 7 33.62 6.73
 -15 0 7 26.51 6.74
 -15 0 6 2.3 2.34
 -15 0 6 7.69 4.49
 -15 0 5 157.29 13.83
 -15 0 5 186.53 16.98
 -15 0 4 9.15 4.45
 -15 0 4 13.42 6.36
 -15 0 3 729.52 31.44
 -15 0 3 790.02 34.46
 -15 0 2 11.87 5.61
 -15 0 2 7.86 5.35
 -15 0 1 503.96 26.75
 15 0 -1 525.33 31.49
 15 0 0 11.23 5.86
 -15 0 0 5.95 4.7
 15 0 1 -2.02 2.33
 15 0 1 -0.2 1.77
 -15 0 -1 4.52 3.5
 15 0 2 0.22 2.15
 15 0 2 -2.34 2.61
 -15 0 -3 1.72 3.25
 15 0 3 -0.86 3.85
 -15 0 -3 4.13 3.77
 -15 0 -4 -0.18 2.08
 15 0 4 0.97 2.53
 -15 0 -4 -0.53 2.71
 -15 0 -5 79.5 12.27
 15 0 5 62.61 11.2
 -15 0 -5 55.25 9.48
 -15 0 -6 2.35 4.07
 15 0 6 1.75 2.51
 -15 0 -6 1.07 3.71
 -15 0 -7 55.04 10.17
 15 0 7 73.06 12.44
 -15 0 -7 49.56 9.25
 -15 0 -8 10.09 6.47
 15 0 8 12.62 6.33
 -15 0 -8 8.41 5.24
 -15 0 -9 454.33 28.32
 15 0 9 499.17 33.08
 -15 0 -10 15.72 7.77
 15 0 10 5.78 7.04
 -15 0 -10 14.44 6.85
 -15 0 -11 460.35 28.91
 -15 0 -11 546.79 31.1
 15 0 11 514.36 33.84
 -15 0 -12 6.99 5.4
 15 0 12 0.53 3.26
 -15 0 -12 4.87 3.46
 -15 0 -13 6.66 4.6
 15 0 13 0.42 2.62
 -15 0 -13 9.27 3.7
 -15 0 -14 4.33 4.66
 15 0 14 -5.67 4.98
 -15 0 -14 0.11 2.52
 -15 0 -15 23.52 7.01
 15 0 15 30.08 8.61
 -15 0 -15 21.57 6.75
 -15 0 -16 1.57 2.39
 15 0 16 -0.82 2.64
 -15 0 -16 3.29 3.11
 -15 0 -17 2.52 2.57
 -15 -1 20 102.54 18.72
 -15 1 19 60.95 12.82
 -15 -1 19 123.22 20.81
 -15 1 18 151.23 19.65
 -15 -1 18 199.01 25.01
 -15 1 17 53.01 11.67
 -15 -1 17 48.73 11.92
 15 1 -16 10.04 5.01
 -15 1 16 7.35 5.11
 -15 -1 16 10.76 5.9
 -15 -1 16 17.11 8
 -15 1 16 3.85 4.53
 15 1 -15 8.52 4.71
 -15 1 15 19.56 7.19
 -15 -1 15 4.17 4.66
 -15 1 15 6.48 4.49
 -15 -1 15 9.32 4.74
 15 1 -14 34.43 8.46
 -15 -1 14 21.69 7.53
 -15 1 14 30.78 8.27
 -15 -1 14 34.97 9.84
 -15 1 14 38.23 9.93
 -15 1 13 0.8 2.76
 15 1 -13 21.76 7.02
 -15 -1 13 15.21 6.45
 -15 1 13 15.99 5.74
 -15 -1 13 15.87 6.39
 -15 1 12 0.21 2.28
 15 1 -12 7.17 4.32
 -15 -1 12 0.96 3.14
 -15 1 12 2.79 2.87
 -15 -1 12 4.56 3.92
 -15 1 11 8.57 2.49
 15 1 -11 12.2 5.15
 -15 -1 11 7.78 4.55
 -15 -1 11 10.58 5.27
 15 1 -10 9.48 4.93
 -15 -1 10 -1.61 3.72
 -15 1 10 1.92 2.42
 -15 -1 10 1.36 2.68
 -15 -1 9 22.68 5.69
 15 1 -9 42.27 8.93
 -15 1 9 35.3 8.35
 15 1 -8 47.6 8.62
 -15 -1 8 47.85 8.51
 -15 1 8 65.81 11.17
 15 1 -7 100.8 12.99
 -15 -1 7 109.72 13.25
 -15 1 7 118.93 15.41
 15 1 -6 302.19 21.51
 -15 -1 6 325.7 22.65
 -15 1 6 335.11 24.88
 -15 1 6 347.8 25.31
 -15 1 5 47.3 9.48
 -15 1 5 41.24 9.72
 -15 1 5 47.73 7.05
 15 1 -5 42.1 8.21
 -15 -1 5 48.39 9.29
 15 -1 -5 32.4 5.58
 15 -1 -5 51.35 9.66
 -15 -1 5 68.06 10.66
 -15 1 4 29.24 7.45
 -15 -1 4 22.97 6.22
 -15 1 4 30.74 6.09
 15 1 -4 16.95 5.17
 15 -1 -4 19.31 4.09
 15 -1 -4 33.16 7.87
 -15 -1 4 41.3 7.8
 -15 1 3 2.41 3.55
 -15 -1 3 9.68 4.75
 -15 1 3 8.95 4.2
 15 1 -3 8.79 3.63
 15 -1 -3 5.84 2.5
 15 -1 -3 16.85 5.67
 -15 -1 3 13.8 4.51
 -15 1 2 28.49 7.3
 15 -1 -2 23.71 4.66
 15 -1 -2 28.57 7.1
 -15 -1 2 28.15 6.69
 15 1 -2 22.26 5.44
 -15 1 2 33.42 6.94
 -15 1 1 0.2 2.43
 15 -1 -1 3.15 2.13
 15 -1 -1 4.47 3.59
 15 1 -1 2.13 2.25
 -15 -1 1 6.27 4.19
 -15 1 1 5.33 3.66
 -15 1 0 1.48 3.6
 15 -1 0 8.17 3.87
 15 -1 0 7.68 2.99
 -15 -1 0 11.11 4.47
 -15 1 0 12.76 4.47
 15 1 0 8.39 3.43
 -15 1 -1 1.95 3.6
 15 -1 1 0.35 2.52
 15 1 1 -0.39 3.68
 15 -1 1 2.5 2.69
 -15 -1 -1 2.39 2.89
 -15 1 -1 0.05 3.06
 -15 1 -2 78.79 10.25
 -15 -1 -2 90.31 12.8
 -15 1 -2 89.12 12.77
 15 -1 2 94.61 13
 15 -1 2 88.52 9.97
 15 1 2 74.88 12.96
 -15 1 -3 3.48 3.32
 15 -1 3 -0.5 2.12
 15 1 3 1.31 3.49
 15 -1 3 -0.07 1.51
 -15 -1 -3 3.48 3.92
 -15 1 -3 4.07 3.02
 -15 1 -4 6.93 3.35
 15 -1 4 -2.33 2.75
 15 1 4 -0.97 2.79
 15 -1 4 0.95 1.92
 -15 -1 -4 3.25 4.01
 -15 1 -4 5.14 3.58
 -15 1 -5 23.59 6.38
 15 -1 5 20.8 7.15
 15 1 5 27.28 8.31
 15 -1 5 19.54 5.72
 -15 -1 -5 27.42 7.97
 -15 1 -5 25.75 6.75
 -15 1 -6 194.88 17.85
 -15 1 -6 190.7 16.32
 -15 -1 -6 192.45 19.12
 15 1 6 209.85 21.3
 15 -1 6 199.02 16.47
 15 -1 6 205.56 20.2
 -15 1 -7 8.71 4.74
 15 -1 7 5.2 4.72
 15 1 7 3.09 3.71
 15 -1 7 3.56 3.24
 -15 -1 -7 17.5 7.25
 -15 1 -7 12.17 4.93
 -15 1 -8 4.37 3.52
 15 -1 8 0.06 3.24
 15 -1 8 2.27 4.12
 15 1 8 1.97 2.29
 -15 1 -8 2.65 2.13
 -15 1 -9 -3.7 2.46
 15 -1 9 2.94 3.36
 15 -1 9 0.61 2.84
 15 1 9 1.33 3.35
 -15 -1 -9 4.34 6.8
 -15 1 -9 2.25 2.59
 -15 1 -10 8.23 4.32
 15 -1 10 10.1 4.52
 15 -1 10 11.65 5.04
 15 1 10 8.92 4.97
 -15 -1 -10 21.96 8.07
 -15 1 -10 8.85 4.16
 -15 1 -11 5.82 3.52
 15 -1 11 11.61 5.7
 15 -1 11 12.47 5.46
 15 1 11 17.21 7.28
 -15 -1 -11 14.52 7.01
 -15 1 -11 13.95 5.08
 -15 1 -12 5.85 3.91
 15 -1 12 -1.1 2.65
 15 1 12 2.52 3.32
 15 -1 12 12.39 5.26
 -15 -1 -12 2.14 3.26
 -15 1 -12 6.23 4.03
 -15 1 -13 23.6 6.91
 15 -1 13 24.64 7.67
 15 1 13 16.48 7.05
 15 -1 13 16.53 7.37
 -15 -1 -13 38.5 10.45
 -15 1 -13 18.05 6.05
 -15 1 -14 187.43 17.61
 -15 1 -14 189.4 17.83
 -15 -1 -14 177.47 20.86
 15 -1 14 204.56 21.1
 15 -1 14 198.42 21.36
 15 1 14 187.17 21.09
 -15 1 -15 13.13 5.01
 15 -1 15 11.75 6.84
 15 1 15 10.82 5.19
 -15 -1 -15 12.79 6.4
 -15 1 -15 7.33 4.89
 -15 1 -16 10.14 4.03
 15 -1 16 5.48 4.46
 -15 1 -17 1.74 3.25
 -15 1 -18 15.22 6.1
 -15 1 -19 7.92 4.28
 15 2 -14 34.31 9
 15 2 -13 6.91 3.97
 15 2 -12 -0.76 4.21
 -15 2 12 10.65 4.85
 -15 2 11 38.79 9.21
 -15 2 11 39.24 10.31
 15 2 -11 32.98 8.5
 -15 -2 11 27.65 9.97
 15 -2 -11 42.2 10.28
 -15 2 10 8.73 5.17
 -15 2 10 10.52 5.91
 15 2 -10 -3.42 5.37
 -15 -2 10 1.04 4.36
 -15 2 9 86.16 12.93
 15 2 -9 64.13 11.22
 -15 -2 9 98.52 16.7
 -15 2 9 93.64 14.76
 -15 2 8 17.53 6.59
 -15 2 8 21.08 7.81
 15 2 -8 7.96 4.79
 -15 -2 8 21.45 6.66
 -15 2 7 12.28 5.42
 -15 2 7 16.8 6.98
 15 2 -7 2.63 2
 -15 -2 7 2.82 3.66
 -15 2 6 38.21 8.95
 15 -2 -6 36.73 7.01
 15 2 -6 42.94 9.03
 -15 -2 6 51.73 10.53
 -15 2 5 1.27 3.22
 15 -2 -5 4.92 3.09
 15 2 -5 -1.83 2.8
 -15 -2 5 8.29 4.9
 -15 2 4 141.92 15.96
 -15 -2 4 153.75 18.06
 15 -2 -4 135.35 13.18
 15 2 -4 129.4 15.16
 -15 2 3 51 10.01
 15 -2 -3 55.94 8.73
 15 2 -3 49.12 9.19
 -15 -2 3 57.48 11.29
 -15 2 2 217.62 19.27
 -15 -2 2 225.48 21.54
 15 -2 -2 196.99 16.08
 15 2 -2 195.05 17.72
 -15 2 1 35.47 7.92
 15 -2 -1 44.76 7.81
 -15 2 1 46.83 7.61
 -15 2 0 43.19 8.76
 15 -2 0 39.7 7.34
 -15 -2 0 48.39 10.06
 -15 2 0 45.85 7.22
 -15 2 -1 97.38 12.89
 -15 2 -1 78.83 9.51
 15 -2 1 94.36 11.3
 15 -2 1 94.79 12.53
 -15 -2 -1 87.97 13.29
 -15 2 -2 17.55 6.1
 15 -2 2 11.2 5.15
 15 -2 2 19.51 5.4
 15 2 2 9.62 5.14
 -15 -2 -2 9.21 4.89
 -15 2 -2 23.21 5.71
 -15 2 -3 92.07 12.68
 -15 -2 -3 100.56 14.6
 -15 2 -3 91.7 10.38
 15 2 3 104.37 16.01
 15 -2 3 109.53 12.32
 15 -2 3 115.93 14.35
 -15 2 -4 35.49 7.9
 15 -2 4 41.49 8.84
 15 -2 4 26.9 6.35
 15 2 4 36.71 9.33
 -15 -2 -4 26.48 7.49
 -15 2 -4 39.51 7.41
 -15 2 -5 22.08 6.49
 15 -2 5 17.36 6.6
 15 -2 5 23.28 6.27
 15 2 5 14.27 6.18
 -15 -2 -5 17.5 5.55
 -15 2 -5 24.41 5.73
 -15 2 -6 28.62 7.3
 15 -2 6 27.54 7.8
 15 2 6 28.75 8.46
 15 -2 6 36.39 8.08
 -15 -2 -6 25.63 7.99
 -15 2 -6 30.72 6.58
 -15 2 -7 43.79 9.28
 15 -2 7 41.76 9.49
 15 2 7 37.38 10.1
 15 -2 7 36.83 8.34
 -15 -2 -7 39.12 9.67
 -15 2 -7 34.44 6.77
 -15 2 -8 146.83 15.64
 -15 -2 -8 149.86 19.5
 -15 2 -8 156.28 14.59
 15 2 8 151.62 19.25
 15 -2 8 156.54 16.3
 15 -2 8 151.95 17.08
 -15 2 -9 22.47 7.06
 15 -2 9 30.92 8
 15 2 9 25.99 8.85
 15 -2 9 28.15 7.98
 -15 -2 -9 39.28 10.79
 -15 2 -9 28 7.15
 -15 2 -10 148.11 14.65
 -15 2 -10 156.92 16.25
 -15 -2 -10 152.33 20.34
 15 2 10 147.53 19.4
 15 -2 10 131.82 15.62
 15 -2 10 144.52 17.08
 -15 2 -11 39.66 8.45
 15 -2 11 41.29 9.7
 15 2 11 40.13 10.91
 15 -2 11 39.01 8.84
 -15 -2 -11 50.47 12.68
 -15 2 -11 43.31 8.55
 -15 2 -12 39.73 8.84
 15 -2 12 32.05 8.37
 15 2 12 44.82 10.82
 15 -2 12 38.16 9.06
 -15 2 -12 46.72 8.46
 -15 2 -13 18.22 6.05
 15 -2 13 28.77 8.23
 -15 2 -13 22.88 6.08
 -15 2 -14 27.23 7.02
 15 -2 14 26.33 7.49
 -15 3 11 9.62 5.84
 -15 3 10 26.35 8.24
 15 3 -10 21.21 8.6
 -15 3 9 1.49 3.03
 15 3 -9 3.09 3.37
 -15 3 8 5.32 4.08
 15 3 -8 6.57 3.83
 -15 3 7 39.25 8.77
 15 3 -7 32.67 9.3
 -15 3 6 4.88 4.77
 15 3 -6 10.02 5.67
 -15 3 5 15.79 5.65
 15 3 -5 14.28 5.62
 -15 3 4 16.87 5.99
 15 -3 -4 9.14 5.66
 -15 3 3 3.31 3.33
 15 -3 -3 3.57 3.03
 -15 3 2 37.11 8.5
 15 -3 -2 29.53 7.48
 -15 3 1 7.22 4.62
 15 -3 -1 5.86 4.82
 15 -3 0 10.43 4.56
 15 -3 1 36.49 9.02
 15 -3 2 38.57 9.1
 15 3 2 48.86 12.35
 15 -3 3 11.04 5.35
 15 -3 4 7.56 4.31
 -15 3 -5 30.4 6.5
 15 -3 5 23.28 7.28
 -15 3 -6 50.82 8.14
 15 -3 6 33.68 8.69
 -15 3 -7 11.47 4.49
 15 -3 7 10.97 5.44
 -15 3 -8 2.58 3.03
 -15 3 -9 2.07 3.01
 -15 3 -10 1.97 2.22
 -16 0 17 6.35 6.23
 -16 0 16 -1.79 2.8
 -16 0 16 9.98 5.87
 -16 0 15 1.86 2.61
 -16 0 15 0.72 3.05
 -16 0 14 11.06 5.05
 -16 0 14 18.12 6.86
 -16 0 13 -1.26 2.39
 -16 0 13 12.74 6.87
 -16 0 12 117.15 16.18
 -16 0 12 211.84 21.46
 -16 0 11 8.43 6.5
 -16 0 10 156.25 17.37
 -16 0 9 -2.85 3.82
 -16 0 8 49.57 7.9
 -16 0 8 64.59 10.56
 -16 0 7 4.85 3.46
 -16 0 7 0.4 2.23
 -16 0 6 48.57 7.83
 -16 0 6 50.13 9.43
 -16 0 5 3.96 2.39
 -16 0 5 5.15 3.8
 -16 0 4 165.18 15
 -16 0 4 166.83 16.31
 -16 0 3 8.53 4.39
 -16 0 3 7.07 4.27
 -16 0 2 120.61 13.17
 16 0 -2 138.37 16.6
 -16 0 2 139.18 14.5
 -16 0 1 -0.17 2.01
 16 0 -1 1.58 3.34
 -16 0 1 3.19 2.83
 16 0 0 41.18 9.59
 -16 0 0 37.47 7.63
 16 0 1 -1.28 3.08
 -16 0 -1 10.19 5.06
 16 0 2 43.32 9.51
 -16 0 -2 58.96 10
 16 0 3 3.99 4.26
 -16 0 -3 11.53 5.99
 16 0 4 35.15 9.17
 -16 0 -4 24.33 7.06
 -16 0 -5 2.95 4.06
 16 0 5 4.43 4.72
 -16 0 -5 2.49 3.06
 -16 0 -6 29.34 8.38
 16 0 6 18.17 6.86
 -16 0 -6 16.84 6.04
 -16 0 -7 -0.61 2.48
 16 0 7 9.58 6.49
 -16 0 -7 2.07 4.61
 -16 0 -8 219.03 20.27
 -16 0 -8 245.53 21.64
 16 0 8 229.88 23.15
 -16 0 -9 21.61 7.49
 16 0 9 7.16 5.72
 -16 0 -9 11.21 6.82
 -16 0 -10 185.07 19.05
 -16 0 -10 216.64 20.41
 16 0 10 195.66 21.67
 16 0 11 -2.02 3.52
 -16 0 -11 0.42 3.45
 -16 0 -12 5.66 4.65
 16 0 12 -2.56 3.73
 -16 0 -12 8.06 5.27
 -16 0 -13 1.72 2.63
 16 0 13 1.32 3.46
 -16 0 -13 6.75 4.13
 -16 0 -14 37.91 8.85
 16 0 14 37.24 10.14
 -16 0 -15 1.33 2.63
 -16 0 -16 5.43 4.12
 -16 1 17 4.84 4.9
 -16 1 16 8.16 4.55
 -16 1 15 0.64 3.27
 -16 1 15 4.29 3.99
 16 1 -14 5.61 4.18
 -16 1 14 4.76 6.19
 -16 1 14 3.24 4.19
 -16 1 13 0.63 3.51
 -16 -1 13 6.1 5
 -16 1 13 8.24 5.13
 16 1 -13 6.58 4.72
 -16 1 12 16.52 6.76
 -16 -1 12 10.78 6.22
 -16 1 12 13.01 5.61
 16 1 -12 14.71 5.65
 -16 1 11 18.23 6.35
 -16 -1 11 21.55 8.45
 16 1 -11 23.23 6.76
 -16 -1 10 7.21 3.92
 -16 1 10 2.62 3.5
 16 1 -9 99.46 12.93
 -16 -1 9 62.95 10.33
 -16 1 9 111.33 15.1
 16 1 -8 105.38 13.61
 -16 -1 8 109.48 13.91
 -16 1 8 128.93 16.12
 16 1 -7 358.17 23.94
 -16 -1 7 419.66 26.35
 -16 1 7 433.94 29.52
 -16 -1 6 194.04 17.82
 16 1 -6 152.23 15.49
 16 -1 -6 178.06 17.69
 -16 1 6 192.71 19.7
 -16 1 5 43.72 9.79
 -16 1 5 47.19 9.97
 16 -1 -5 41.66 9.77
 16 1 -5 27.36 6.81
 -16 -1 5 40.93 8.3
 -16 1 4 20.36 6.77
 16 -1 -4 31.03 7.73
 -16 -1 4 33.72 7.42
 -16 1 4 34.02 6.68
 16 1 -4 21.56 6.04
 -16 1 3 8.97 5.39
 16 -1 -3 17.7 5.81
 -16 -1 3 8.17 3.42
 -16 1 3 16.34 5.16
 16 1 -3 8.38 3.53
 -16 1 2 37.94 8.62
 16 -1 -2 26.29 7.05
 -16 -1 2 30.45 7.09
 -16 1 2 30.78 6.92
 -16 1 1 7.33 4.82
 16 -1 -1 0.94 2.68
 -16 -1 1 -3 3.25
 -16 1 1 10.8 4.66
 -16 1 0 12.97 5.63
 16 -1 0 14.51 5.3
 16 1 0 9.76 4.09
 16 -1 0 8.99 3.46
 -16 -1 0 14.06 5.18
 -16 1 0 10.04 4.11
 -16 1 -1 40.93 9.02
 16 -1 1 55.18 10.31
 16 1 1 38.26 8.75
 16 -1 1 33.91 6.13
 -16 -1 -1 45.44 9.2
 -16 1 -1 44.21 8.06
 -16 1 -2 31.07 8.15
 16 -1 2 31.69 8.32
 16 1 2 13.5 5.9
 16 -1 2 27.22 5.38
 -16 -1 -2 29.99 7.62
 -16 1 -2 22.58 5.87
 -16 1 -3 42.97 9.8
 16 -1 3 35.22 8.53
 16 1 3 35.66 8.95
 16 -1 3 38.51 6.83
 -16 -1 -3 56.4 10.57
 -16 1 -3 41.95 8.37
 -16 1 -4 172.58 16.49
 -16 -1 -4 172.73 18.76
 -16 1 -4 164.63 17.7
 16 -1 4 189.27 20.1
 16 1 4 160.97 19.97
 16 -1 4 174.8 14.63
 -16 1 -5 251.21 19.93
 -16 -1 -5 299.62 24.35
 -16 1 -5 286.71 23.07
 16 -1 5 281.48 24.83
 16 1 5 252.03 24.78
 16 -1 5 275.24 19.11
 -16 1 -6 78.1 11.06
 -16 -1 -6 91.74 14.52
 -16 1 -6 66.62 12.05
 16 1 6 92.4 15.11
 16 -1 6 86.17 11.26
 16 -1 6 93.25 14.78
 -16 1 -7 64.56 11.16
 16 -1 7 59.83 9.61
 16 -1 7 54.46 11.35
 16 1 7 51.11 11.51
 -16 -1 -7 64.37 12.45
 -16 1 -7 52.71 9.27
 -16 1 -8 52.33 10.04
 16 -1 8 49.69 9.12
 16 -1 8 50.05 10.42
 16 1 8 52.52 11.69
 -16 -1 -8 53.59 11.16
 -16 1 -8 42.25 8.29
 -16 1 -9 47.28 9.35
 16 -1 9 56.03 9.77
 16 -1 9 60.69 12.13
 16 1 9 59.84 12.95
 -16 -1 -9 56.95 11.45
 -16 1 -9 47.56 9.1
 -16 1 -10 32.57 8.37
 16 -1 10 51.2 10.92
 16 -1 10 36.28 8.15
 16 1 10 34.62 10.01
 -16 -1 -10 52.3 11.2
 -16 1 -10 27.42 7.05
 -16 1 -11 12.42 5.15
 16 -1 11 17.64 5.92
 16 1 11 10.75 4.73
 16 -1 11 11.55 4.73
 -16 -1 -11 9.24 6.52
 -16 1 -11 14.06 5.38
 -16 1 -12 8.38 4.29
 16 -1 12 11 5.54
 16 1 12 -4.45 3.86
 16 -1 12 4.78 2.71
 -16 -1 -12 9.14 6.87
 -16 1 -12 6.43 4.91
 -16 1 -13 41.65 8.47
 16 -1 13 49.76 11.38
 16 -1 13 55.65 10.57
 -16 1 -13 53.85 9.94
 -16 1 -14 10.07 4.05
 16 -1 14 12.32 6.9
 -16 1 -15 8.46 4.18
 16 -1 15 2.36 3.98
 -16 1 -16 9.19 4.52
 -16 1 -17 37.98 8.92
 -16 1 -18 32.09 8.81
 16 2 -13 4.76 4.16
 16 2 -12 8.19 4.44
 16 2 -11 44.13 9.99
 -16 2 10 11.96 6.95
 16 2 -10 -3.34 4.89
 -16 2 9 24.91 7.79
 -16 2 9 15.02 7.32
 16 2 -9 1.37 2.7
 -16 2 8 10.26 5.64
 -16 2 8 4.77 4.15
 16 2 -8 -1.17 3.03
 -16 -2 8 0.77 2.75
 -16 2 7 2.74 2.92
 -16 2 7 8.23 5.56
 16 2 -7 3.1 2.49
 -16 -2 7 3.04 4.47
 -16 2 6 4.93 3.64
 16 2 -6 7.87 4.32
 -16 -2 6 0.06 2.43
 -16 2 5 -1.36 2.7
 16 -2 -5 1.51 2.36
 16 2 -5 2.11 2.38
 -16 -2 5 -5.31 4.05
 -16 2 4 37.38 8.67
 16 -2 -4 40.44 7.16
 -16 -2 4 44.97 10
 -16 2 3 23.82 7.45
 16 -2 -3 28.12 6.64
 -16 -2 3 34.19 9.6
 -16 2 2 91.94 13.84
 16 -2 -2 68.03 9.37
 -16 -2 2 64.95 12.07
 -16 2 1 -1.73 2.31
 16 -2 -1 6.36 3.85
 -16 -2 1 7.4 5.2
 -16 2 0 1.52 2.74
 16 -2 0 2.27 3.25
 -16 -2 0 8.06 4.5
 -16 2 -1 14.04 5.18
 16 -2 1 4.98 3.45
 16 2 1 5.9 4.96
 -16 -2 -1 -5.59 6.81
 -16 2 -1 6.53 3.93
 -16 2 -2 9.61 4.73
 16 -2 2 8.71 3.13
 16 2 2 3.23 3.22
 -16 -2 -2 5.76 3.83
 -16 2 -2 -0.73 2.81
 -16 2 -3 0.96 2.94
 16 -2 3 3.95 3.72
 16 2 3 3.44 4.02
 -16 -2 -3 0.42 3.75
 -16 2 -3 3.74 3.7
 -16 2 -4 26.08 7.34
 16 2 4 31.42 9.68
 16 -2 4 29.16 7.1
 -16 -2 -4 18.96 6.78
 -16 2 -4 21.23 5.61
 -16 2 -5 8.49 4.58
 16 -2 5 5.66 4.86
 16 2 5 4.63 5.03
 16 -2 5 1.4 2.78
 -16 -2 -5 1.89 2.58
 -16 2 -5 4.08 3.3
 -16 2 -6 27.83 7.15
 16 -2 6 31.06 8.23
 16 2 6 29.4 8.84
 16 -2 6 29.54 7.18
 -16 -2 -6 16.58 6.2
 -16 2 -6 30.73 6.88
 -16 2 -7 20.38 6.86
 16 -2 7 23.31 7.17
 16 2 7 16.11 7.1
 16 -2 7 25.57 7.14
 -16 -2 -7 22.22 8.29
 -16 2 -7 23.46 6.5
 -16 2 -8 41.86 8.94
 16 -2 8 51.8 10.54
 16 2 8 43.09 11.08
 16 -2 8 46.52 9.8
 -16 2 -8 38.52 7.92
 -16 2 -9 55.55 10.53
 -16 2 -9 68.23 10.48
 16 -2 9 55.01 11.21
 16 -2 9 60.76 11.02
 -16 2 -10 38.91 7.96
 16 -2 10 47.97 10.41
 16 -2 10 41.85 9.02
 -16 2 -11 29.69 7.44
 16 -2 11 35.25 8.95
 16 -2 11 37.25 9.27
 16 -2 12 8.08 4.33
 16 -2 12 10.6 5.98
 16 3 -9 13.44 6.8
 16 -3 -6 23.3 7.15
 16 -3 -5 4.16 3.2
 16 -3 -4 1.98 3.19
 16 -3 -3 44.98 9.02
 16 -3 -2 7.95 4.86
 16 -3 -1 35 8.13
 16 -3 0 22.01 7.02
 16 -3 1 107.55 14.01
 16 -3 2 2.05 3.37
 16 -3 3 35.11 8.3
 -16 3 -7 13.8 5.17
 -16 3 -8 12.58 5.23
 -17 0 16 0.88 3.84
 -17 0 15 6.04 6.18
 -17 0 14 9.09 7.37
 -17 0 13 107.12 16.22
 -17 0 13 133.45 17.75
 -17 0 12 10.09 5.91
 -17 0 12 12.28 6.65
 -17 0 11 171.69 19.1
 -17 0 10 5.29 4.76
 -17 0 9 216 20.51
 -17 0 8 10.75 5.37
 -17 0 7 197.41 18.87
 -17 0 6 1.78 4.08
 -17 0 6 7.63 3.63
 -17 0 5 3.47 3.79
 -17 0 5 -0.43 2.78
 -17 0 4 2.42 2.3
 -17 0 4 -5.26 3.65
 -17 0 3 2.17 2.92
 17 0 -3 0.03 2.17
 -17 0 3 0.18 1.79
 -17 0 2 -0.31 2.41
 -17 0 2 1.66 2.89
 -17 0 1 127.33 14.02
 17 0 -1 113.48 15.52
 -17 0 1 125.55 14.11
 -17 0 0 3.16 4.03
 17 0 0 -2.08 2.63
 -17 0 -1 126 14.55
 17 0 1 93.02 14.79
 17 0 2 8.21 6.93
 -17 0 -2 9.55 5.55
 -17 0 -3 212.6 19.65
 17 0 3 182.03 21.04
 17 0 4 9.63 7.4
 -17 0 -4 17.98 8.21
 -17 0 -5 239.77 21.43
 17 0 5 248.04 24.37
 17 0 6 5.58 4.56
 -17 0 -6 5.08 4.89
 17 0 7 -9.99 6.43
 -17 0 -7 7.2 4.83
 17 0 8 -2.42 4.59
 -17 0 -8 4.56 4.39
 -17 0 -9 4.18 4.42
 17 0 9 3.91 6.23
 -17 0 -9 5.22 4.31
 -17 0 -10 0.85 3.28
 17 0 10 3.98 5.41
 -17 0 -10 -4.01 3.5
 -17 0 -11 20.7 6.54
 17 0 11 18.5 7.43
 -17 0 -11 22.1 7.36
 -17 0 -12 -1.61 3.97
 -17 0 -13 1.41 2.97
 -17 0 -14 4.93 4.55
 -17 0 -15 66.81 12.22
 -17 0 -16 9.02 6.25
 -17 1 16 10.66 5.13
 -17 1 15 3.22 3.42
 -17 1 14 10.64 5.34
 -17 1 13 17.88 7.01
 17 1 -13 22.58 7.14
 -17 1 12 86.83 14.11
 -17 1 12 96.26 14.72
 17 1 -12 73.7 11.89
 -17 1 11 18.62 7.21
 17 1 -11 14.82 5.75
 -17 1 10 1.96 2.27
 17 1 -10 4.38 3.6
 -17 1 9 3.49 4.65
 17 1 -9 3.54 3.4
 -17 -1 9 3.71 3.75
 -17 1 8 69.95 12.05
 17 1 -8 59.77 10.13
 -17 -1 8 60.39 10.33
 -17 1 7 10.18 5.61
 17 -1 -7 15.17 7.17
 17 1 -7 6.85 3.88
 -17 -1 7 15.78 5.72
 -17 1 6 25.41 7.7
 17 -1 -6 17.73 6.43
 17 1 -6 15.74 5.22
 -17 -1 6 14.24 5.87
 -17 1 5 10 4.61
 17 -1 -5 5.95 3.93
 17 1 -5 4.11 3.09
 -17 -1 5 6.54 3.98
 -17 1 4 22.31 6.9
 17 -1 -4 30.15 7.46
 -17 -1 4 28.79 7.98
 -17 1 3 2.59 3.77
 17 -1 -3 -0.02 1.93
 -17 -1 3 -2.08 4.23
 -17 1 2 -0.13 2.69
 17 -1 -2 -3.5 3.88
 -17 -1 2 -7.11 5.06
 -17 1 2 8.4 4.55
 -17 1 1 14.37 6.35
 17 -1 -1 15.52 6.38
 17 1 -1 4.62 4.52
 -17 -1 1 2.16 2.33
 -17 1 1 10.35 5.4
 -17 -1 0 125.25 15.25
 -17 1 0 134.71 14.33
 -17 1 0 132.44 16.71
 17 -1 0 121.12 16.16
 17 1 0 110.75 16.8
 -17 1 -1 6.46 5.34
 17 -1 1 0.02 2.23
 17 1 1 -4.55 4.72
 -17 -1 -1 0.3 2.39
 -17 1 -1 8.34 4.35
 -17 1 -2 3.57 4.02
 17 -1 2 -2.93 4.52
 17 1 2 -1.94 4.12
 -17 -1 -2 0.88 2.71
 -17 1 -2 -1.54 2.37
 -17 1 -3 22.32 7.63
 17 -1 3 15.86 6.31
 17 1 3 23.28 9.17
 -17 -1 -3 16.94 6.54
 -17 1 -3 21.02 6.56
 -17 -1 -4 91.51 13.86
 -17 1 -4 80.01 13.03
 17 -1 4 86.83 14.2
 17 1 4 85.6 14.95
 -17 1 -4 66.72 10.71
 -17 1 -5 20.99 7.01
 17 -1 5 14.78 4.86
 17 -1 5 23.04 7.96
 17 1 5 20.95 8.19
 -17 -1 -5 29.31 8.72
 -17 1 -5 20.48 6.15
 -17 1 -6 33.25 8.48
 17 -1 6 29.02 6.47
 17 -1 6 32.47 9.23
 17 1 6 22.86 8.13
 -17 -1 -6 33.19 8.88
 -17 1 -6 44.56 9.33
 -17 1 -7 28.21 7.89
 17 -1 7 38.07 7.85
 17 -1 7 34.84 9.41
 17 1 7 42.08 10.82
 -17 -1 -7 40.85 9.69
 -17 1 -7 22.28 6.65
 -17 1 -8 97.79 13.51
 -17 -1 -8 118.51 16.43
 -17 1 -8 109.51 15.08
 17 1 8 116.66 17.74
 17 -1 8 98.16 12.36
 17 -1 8 129.83 18.01
 -17 1 -9 23.26 7.37
 17 -1 9 26.6 8.56
 17 -1 9 27.88 6.81
 -17 -1 -9 33.86 10.22
 -17 1 -9 21.62 7.37
 -17 1 -10 19.12 6.97
 17 -1 10 26.03 8.66
 17 -1 10 10.54 4.79
 -17 1 -10 18.53 6.24
 -17 1 -11 6.66 5.29
 17 -1 11 2.79 4.38
 17 -1 11 2.9 2.75
 -17 1 -11 4.65 4
 -17 1 -12 34.68 8.83
 17 -1 12 47.76 11.5
 17 -1 12 36.82 8.1
 17 2 -11 -2.38 5.12
 17 2 -10 53.81 11.14
 17 2 -9 -2.85 3.55
 17 2 -8 41.61 9.51
 -17 -2 8 35.9 8.99
 -17 -2 7 3.81 2.83
 -17 2 6 23.61 8.47
 -17 -2 6 21.01 7.51
 -17 -2 5 60.43 11.87
 -17 -2 4 6.14 4.2
 -17 -2 3 90.96 14.49
 -17 -2 2 30.29 8.29
 -17 -2 1 5.84 5.16
 17 -2 0 49.93 8.21
 -17 -2 0 72.97 13.29
 17 -2 1 6.19 3.97
 -17 -2 -1 6.49 4.84
 17 -2 2 60.61 9.52
 -17 -2 -2 54.78 11.19
 17 -2 3 14.12 5.39
 -17 2 -3 4.71 3.47
 -17 2 -4 85.14 11.5
 17 -2 4 79 11.16
 -17 2 -5 29.11 7.05
 17 -2 5 19.54 6.76
 -17 2 -6 14.03 5.33
 17 -2 6 17.98 5.99
 -17 2 -7 51.81 9.26
 17 -2 7 74.83 11.38
 -17 2 -8 6.56 4.13
 17 -2 8 3.14 3.51
 -17 2 -9 36.73 8.1
 17 -2 9 31.53 8.36
 17 -2 10 5.24 4.28
 17 -2 12 3.26 4.6
 17 -2 13 4.19 3.67
 17 -3 -3 4.12 3.89
 17 -3 -2 1.4 3.15
 -18 0 14 9.86 6.83
 -18 0 13 4.38 2.95
 -18 0 12 6.82 4.71
 -18 0 11 4.19 4.72
 -18 0 10 54.31 10.74
 -18 0 9 8.64 5.1
 -18 0 8 93.65 13.43
 -18 0 7 2.67 2.69
 -18 0 6 15.23 5.16
 18 0 -4 34.34 8.64
 -18 0 4 26.43 5.57
 18 0 -3 -0.35 2.48
 -18 0 3 -1.86 3.38
 18 0 -2 10.73 5.7
 -18 0 2 14 5.07
 18 0 -1 0.27 3.15
 -18 0 1 0.07 2.04
 18 0 0 3.33 4.15
 -18 0 0 9.84 5.71
 18 0 1 -3.01 2.67
 -18 0 -1 15.19 6.54
 -18 0 -2 148.82 16.45
 18 0 2 142.76 18.76
 18 0 3 6.14 5.99
 -18 0 -3 15.32 7.37
 -18 0 -4 221.46 21.11
 18 0 4 242.15 24.89
 18 0 5 -1.07 4.66
 -18 0 -5 6.11 5.21
 18 0 6 -6.13 5.8
 -18 0 -6 6.38 4.48
 18 0 7 -5.69 6.23
 -18 0 -7 -2.39 4.33
 18 0 8 -2.37 4.39
 -18 0 -8 1.61 3.05
 -18 1 12 32.31 9.84
 18 1 -12 15.66 6.08
 18 1 -11 17.49 5.92
 -18 1 10 8.16 4.27
 18 1 -10 10.2 4.38
 -18 1 9 2.86 4.17
 18 1 -9 9.31 4.86
 -18 1 8 24.03 7.24
 -18 -1 8 25.78 7.5
 -18 1 7 -3.32 3.55
 18 -1 -7 3.06 3.9
 -18 -1 7 2.33 4.58
 -18 1 6 11.48 5.31
 18 -1 -6 20.35 6.62
 -18 -1 6 17.54 5.81
 -18 1 5 9.36 4.67
 18 -1 -5 0.21 3.22
 -18 -1 5 3.65 4.05
 -18 1 4 11.4 5.5
 18 -1 -4 0.9 2.55
 -18 1 3 24.43 7.49
 18 -1 -3 6.6 4.32
 -18 -1 3 16.04 5.83
 18 -1 -2 62.08 11.79
 18 1 -2 67.3 13.99
 -18 -1 2 43.06 9.35
 -18 -1 1 174.65 18.44
 18 -1 -1 210.85 21.42
 18 1 -1 200.37 22.63
 18 -1 0 58.91 11.97
 18 1 0 53.74 12.44
 -18 -1 0 56.14 10.78
 -18 1 0 64.89 10.85
 18 -1 1 45.14 10.42
 18 1 1 53.4 12.06
 -18 -1 -1 43.18 9.57
 -18 1 -1 53.07 9.93
 18 -1 2 20.58 6.85
 18 1 2 16.05 7
 -18 -1 -2 22.2 7.36
 -18 1 -2 23.17 6.4
 18 -1 3 2.45 4.34
 -18 -1 -3 2.81 3.99
 -18 1 -3 4.1 2.93
 18 -1 4 10.86 5.86
 -18 -1 -4 16.26 6.5
 -18 1 -4 19.56 6.87
 18 -1 5 1.15 2.75
 -18 -1 -5 5.1 4.06
 -18 1 -5 -2.35 3.9
 18 -1 6 1.31 3.97
 -18 1 -6 12.12 4.74
 18 -1 7 28.95 9.05
 -18 1 -7 26.6 7.09
 18 -1 8 8.25 5.54
 -18 1 -8 4.82 3.61
 18 -1 9 0.05 3
 18 -1 10 18.51 7.81
 -18 2 -5 11.12 5.27
 18 -2 6 6.92 4.51
 -18 2 -6 9.12 4.9
 18 -2 7 9.1 5.1
 -18 2 -7 6.23 3.37
 18 -2 8 8.41 4.7
 19 0 -5 64.3 12.39
 19 0 -4 18.32 7.41
 19 0 -3 69.35 13.24
 19 0 -2 11.7 7.04
 -19 0 2 4.03 4.29
 19 0 -1 77.01 14.18
 -19 0 1 56.48 10.16
 19 0 0 2.69 3.46
 -19 0 0 1.51 3.14
 19 0 1 8.28 4.5
 -19 0 -1 8.89 5.27
 19 0 2 -1.47 4.65
 -19 0 -2 5.35 4.36
 -19 0 -3 15.41 5.76
 -19 0 -4 2.14 3.9
 -19 0 -5 26.36 7.73
 -19 1 7 0.67 3.77
 -19 1 6 21.61 6.78
 -19 -1 6 14.04 5.65
 -19 1 5 5.77 4.69
 -19 -1 5 2.46 3.68
 -19 1 4 3.59 4.79
 -19 -1 4 4.05 4.46
 -19 1 3 49.82 10.8
 -19 -1 3 37.09 9.31
 19 -1 -3 41.78 10.61
 -19 -1 2 112.51 15.44
 19 -1 -2 128.43 17.37
 -19 1 2 129.65 16.78
 -19 -1 1 22.46 7.92
 19 -1 -1 34.34 9.67
 -19 -1 0 39.96 9.47
 19 -1 0 29.38 8.65
 19 -1 1 15.72 6.48
 -19 1 -2 16.86 7.04
 19 -1 2 0.59 4.3
 -19 1 -3 3.34 3.76
 19 -1 3 6.59 4.29
 -19 1 -4 6.93 3.66
 19 -1 4 16.15 7.6
 -19 1 -5 6.35 3.83
 19 -1 5 2.99 5.59
 -19 1 -6 28.63 8.17
 19 -1 6 26.83 9.2
 -20 0 0 -4.21 3.9
 -20 0 -1 -4.35 4.33

_iucr_refine_instructions_details
;

    2239822.res created by SHELXL-2014/7

TITL 2239822_a.res in P2(1)/n
REM Old TITL 2239822 in P2(1)/n
REM SHELXT solution in P2(1)/n
REM R1 0.098, Rweak 0.168, Alpha 0.025, Orientation as input
REM Formula found by SHELXT: C11 N3 O2 F2 I2 Se
CELL 0.71073 15.0997 4.2279 23.6753 90 90.124 90
ZERR 4 0.0006 0.0002 0.0009 0 0.004 0
LATT 1
SYMM 0.5-X,0.5+Y,0.5-Z
SFAC C H F I N Se
UNIT 48 16 16 8 8 4
 
L.S. 11
PLAN  20
BOND $H
list 4
fmap 2 53
ACTA
REM <olex2.extras>
REM <HklSrc "%.\\2239822.hkl">
REM </olex2.extras>
 
WGHT    0.024400    0.884500
FVAR       0.25517
I1    4    0.234055    0.452138    0.672637    11.00000    0.04248    0.04227 =
         0.04455    0.00224    0.00400    0.00537
I2    4    0.453092    0.351346    0.741654    11.00000    0.04346    0.04543 =
         0.03387   -0.00221   -0.00128   -0.00580
F1    3    0.567466   -0.034616    0.656222    11.00000    0.04170    0.08184 =
         0.06387   -0.00527    0.00339    0.01188
F2    3    0.534682   -0.294787    0.555478    11.00000    0.07121    0.07962 =
         0.06782   -0.02102    0.02444    0.01245
F3    3    0.376594   -0.210565    0.504238    11.00000    0.08983    0.09460 =
         0.04120   -0.03162    0.00640   -0.00872
F4    3    0.249403    0.129356    0.554389    11.00000    0.06165    0.08813 =
         0.04297   -0.00679   -0.01102   -0.00060
C7    1    0.340506    0.221927    0.634278    11.00000    0.03915    0.03183 =
         0.03063    0.00287    0.00779    0.00022
C8    1    0.422329    0.179910    0.660759    11.00000    0.03854    0.03428 =
         0.03056    0.00066    0.00479   -0.00504
C9    1    0.487159    0.010098    0.632695    11.00000    0.03869    0.04153 =
         0.04431    0.00451    0.00326   -0.00327
C10   1    0.471670   -0.122635    0.580600    11.00000    0.06083    0.04568 =
         0.04228   -0.00751    0.02042    0.00062
C11   1    0.392112   -0.079114    0.554688    11.00000    0.05788    0.05282 =
         0.03386   -0.01088    0.00722   -0.00872
C12   1    0.327708    0.095094    0.581081    11.00000    0.04369    0.04688 =
         0.03479    0.00226   -0.00173   -0.00916
SE1   6    0.468912    0.473790    0.920721    11.00000    0.04318    0.08993 =
         0.04201   -0.00231   -0.00499   -0.00945
N1    5    0.511650    0.575405    0.852891    11.00000    0.05075    0.08974 =
         0.03861   -0.00482   -0.00738   -0.00735
N2    5    0.560986    0.641259    0.957586    11.00000    0.05184    0.07900 =
         0.04075   -0.00486   -0.01690    0.00076
C1    1    0.589242    0.719240    0.860967    11.00000    0.03844    0.06718 =
         0.03979   -0.00201   -0.00131    0.00290
C2    1    0.615444    0.755340    0.919148    11.00000    0.04215    0.06425 =
         0.04458    0.00199   -0.00852    0.00037
C3    1    0.696690    0.913105    0.931439    11.00000    0.05772    0.10128 =
         0.06632   -0.00522   -0.02062   -0.01716
AFIX  43
H3    2    0.714517    0.943398    0.968672    11.00000   -1.20000
AFIX   0
C4    1    0.746510    1.016068    0.889303    11.00000    0.05549    0.10886 =
         0.10366    0.00843   -0.01113   -0.03020
AFIX  43
H4    2    0.799684    1.117010    0.897624    11.00000   -1.20000
AFIX   0
C5    1    0.721486    0.977568    0.831764    11.00000    0.06044    0.10002 =
         0.08264    0.01932    0.00969   -0.00326
AFIX  43
H5    2    0.758285    1.053202    0.803358    11.00000   -1.20000
AFIX   0
C6    1    0.644795    0.832222    0.817997    11.00000    0.05253    0.09521 =
         0.05652    0.00505    0.00394   -0.00072
AFIX  43
H6    2    0.628883    0.807130    0.780293    11.00000   -1.20000
AFIX   0
HKLF 4
 
REM  2239822_a.res in P2(1)/n
REM R1 =  0.0333 for    2980 Fo > 4sig(Fo)  and  0.0424 for all    3453 data
REM    190 parameters refined using      0 restraints
 
END  
     
WGHT      0.0244      0.8844 

REM Highest difference peak  0.731,  deepest hole -0.629,  1-sigma level  0.111
Q1    1   0.2183  0.6911  0.6612  11.00000  0.05    0.73
Q2    1   0.4529  0.5761  0.7459  11.00000  0.05    0.73
Q3    1   0.2364  0.2332  0.6817  11.00000  0.05    0.72
Q4    1   0.4160  0.3807  0.7172  11.00000  0.05    0.58
Q5    1   0.2574  0.5974  0.7029  11.00000  0.05    0.54
Q6    1   0.4522  0.1078  0.7430  11.00000  0.05    0.53
Q7    1   0.4359  0.1680  0.7244  11.00000  0.05    0.52
Q8    1   0.3962  0.1995  0.7608  11.00000  0.05    0.45
Q9    1   0.2786  0.4164  0.7038  11.00000  0.05    0.45
Q10   1   0.4748  0.1571  0.7597  11.00000  0.05    0.44
Q11   1   0.1433  0.2912  0.7196  11.00000  0.05    0.44
Q12   1   0.4945  0.4344  0.7222  11.00000  0.05    0.44
Q13   1   0.5086  0.2595  0.7213  11.00000  0.05    0.42
Q14   1   0.2162  0.3036  0.6434  11.00000  0.05    0.42
Q15   1   0.1534  0.3617  0.7200  11.00000  0.05    0.41
Q16   1   0.5212  0.2305  0.7330  11.00000  0.05    0.40
Q17   1   0.3366  0.0330  0.6213  11.00000  0.05    0.40
Q18   1   0.5553  0.0426  0.7013  11.00000  0.05    0.39
Q19   1   0.4921  0.6987  0.9413  11.00000  0.05    0.39
Q20   1   0.3001  0.3306  0.6592  11.00000  0.05    0.39

  REM The information below was added by Olex2.
  REM
  REM R1 = 0.0333 for 2980 Fo > 4sig(Fo) and 0.0424 for all 18036 data
  REM n/a parameters refined using n/a restraints
  REM Highest difference peak 0.73, deepest hole -0.63
  REM Mean Shift 0, Max Shift -0.002.

  REM +++ Tabular Listing of Refinement Information +++
  REM R1_all = 0.0424
  REM R1_gt = 0.0333
  REM wR_ref = 0.0657
  REM GOOF = 1.122
  REM Shift_max = -0.002
  REM Shift_mean = 0
  REM Reflections_all = 18036
  REM Reflections_gt = 2980
  REM Parameters = n/a
  REM Hole = -0.63
  REM Peak = 0.73
  REM Flack = n/a

  
;
_olex2_submission_special_instructions  'No special instructions were received'
_oxdiff_exptl_absorpt_empirical_details
;
Empirical correction (ABSPACK) includes:
- Absorption correction using spherical harmonics
- Frame scaling
;
_oxdiff_exptl_absorpt_empirical_full_max  2.771
_oxdiff_exptl_absorpt_empirical_full_min  0.653

data_2239823
_audit_creation_date               2024-03-15
_audit_creation_method
;
Olex2 1.5
(compiled 2022.04.07 svn.rca3783a0 for OlexSys, GUI svn.r6498)
;
_shelx_SHELXL_version_number       '2019/3'
_audit_contact_author_address      ?
_audit_contact_author_email        ?
_audit_contact_author_name         ''
_audit_contact_author_phone        ?
_publ_contact_author_id_orcid      ?
_publ_section_references
;
Dolomanov, O.V., Bourhis, L.J., Gildea, R.J, Howard, J.A.K. & Puschmann, H.
 (2009), J. Appl. Cryst. 42, 339-341.

Sheldrick, G.M. (2015). Acta Cryst. A71, 3-8.

Sheldrick, G.M. (2015). Acta Cryst. C71, 3-8.
;
_chemical_name_common              ?
_chemical_name_systematic          ?
_chemical_formula_moiety           'C6 F4 I2, 2(C6 H4 N2 Se)'
_chemical_formula_sum              'C18 H8 F4 I2 N4 Se2'
_chemical_formula_weight           768.00
_chemical_melting_point            ?
loop_
  _atom_type_symbol
  _atom_type_description
  _atom_type_scat_dispersion_real
  _atom_type_scat_dispersion_imag
  _atom_type_scat_source
 'C' 'C' 0.0033 0.0016 'International Tables Vol C Tables 4.2.6.8 and 6.1.1.4'
 'H' 'H' 0.0000 0.0000 'International Tables Vol C Tables 4.2.6.8 and 6.1.1.4'
 'F' 'F' 0.0171 0.0103 'International Tables Vol C Tables 4.2.6.8 and 6.1.1.4'
 'I' 'I' -0.4742 1.8119 'International Tables Vol C Tables 4.2.6.8 and 6.1.1.4'
 'N' 'N' 0.0061 0.0033 'International Tables Vol C Tables 4.2.6.8 and 6.1.1.4'
 'Se' 'Se' -0.0929 2.2259
 'International Tables Vol C Tables 4.2.6.8 and 6.1.1.4'

_shelx_space_group_comment
;
The symmetry employed for this shelxl refinement is uniquely defined
by the following loop, which should always be used as a source of
symmetry information in preference to the above space-group names.
They are only intended as comments.
;
_space_group_crystal_system        'orthorhombic'
_space_group_IT_number             61
_space_group_name_H-M_alt          'P b c a'
_space_group_name_Hall             '-P 2ac 2ab'
loop_
  _space_group_symop_operation_xyz
 'x, y, z'
 '-x+1/2, -y, z+1/2'
 '-x, y+1/2, -z+1/2'
 'x+1/2, -y+1/2, -z'
 '-x, -y, -z'
 'x-1/2, y, -z-1/2'
 'x, -y-1/2, z-1/2'
 '-x-1/2, y-1/2, z'

_cell_length_a                     14.8028(4)
_cell_length_b                     15.5137(4)
_cell_length_c                     37.2860(14)
_cell_angle_alpha                  90
_cell_angle_beta                   90
_cell_angle_gamma                  90
_cell_volume                       8562.6(5)
_cell_formula_units_Z              16
_cell_measurement_reflns_used      13785
_cell_measurement_temperature      290.00(10)
_cell_measurement_theta_max        25.3470
_cell_measurement_theta_min        3.6840
_shelx_estimated_absorpt_T_max     0.448
_shelx_estimated_absorpt_T_min     0.362
_exptl_absorpt_coefficient_mu      6.386
_exptl_absorpt_correction_T_max    1.00000
_exptl_absorpt_correction_T_min    0.60805
_exptl_absorpt_correction_type     multi-scan
_exptl_absorpt_process_details
;
CrysAlisPro 1.171.40.53 (Rigaku Oxford Diffraction, 2019)
Empirical absorption correction using spherical harmonics,
 implemented in SCALE3 ABSPACK scaling algorithm.
;
_exptl_absorpt_special_details     ?
_exptl_crystal_colour              colourless
_exptl_crystal_colour_primary      colourless
_exptl_crystal_density_diffrn      2.383
_exptl_crystal_density_meas        ?
_exptl_crystal_density_method      ?
_exptl_crystal_description         block
_exptl_crystal_F_000               5664
_exptl_crystal_size_max            0.2
_exptl_crystal_size_mid            0.17
_exptl_crystal_size_min            0.15
_exptl_transmission_factor_max     ?
_exptl_transmission_factor_min     ?
_diffrn_reflns_av_R_equivalents    0.0693
_diffrn_reflns_av_unetI/netI       0.0682
_diffrn_reflns_Laue_measured_fraction_full  0.982
_diffrn_reflns_Laue_measured_fraction_max  0.888
_diffrn_reflns_limit_h_max         19
_diffrn_reflns_limit_h_min         -19
_diffrn_reflns_limit_k_max         18
_diffrn_reflns_limit_k_min         -19
_diffrn_reflns_limit_l_max         49
_diffrn_reflns_limit_l_min         -31
_diffrn_reflns_number              57076
_diffrn_reflns_point_group_measured_fraction_full  0.982
_diffrn_reflns_point_group_measured_fraction_max  0.888
_diffrn_reflns_theta_full          25.242
_diffrn_reflns_theta_max           28.532
_diffrn_reflns_theta_min           3.160
_diffrn_ambient_temperature        290.00(10)
_diffrn_detector                   'CCD plate'
_diffrn_detector_area_resol_mean   8.0584
_diffrn_detector_type              EosS2
_diffrn_measured_fraction_theta_full  0.982
_diffrn_measured_fraction_theta_max  0.888
_diffrn_measurement_details
;
List of Runs (angles in degrees, time in seconds):

  # Type    Start    End  Width  t~exp~   \w     \q     \k     \f   Frames
--------------------------------------------------------------------------
  1  \w    -20.00  25.00   1.00    7.57    --  -13.49 -99.00 -30.00   45
  2  \w     -2.00  82.00   1.00    7.57    --   14.89  57.00 -90.00   84
  3  \w     -2.00  82.00   1.00    7.57    --   14.89  57.00  60.00   84
  4  \w     -2.00  82.00   1.00    7.57    --   14.89  57.00 150.00   84
  5  \w     -4.00  21.00   1.00    7.57    --   14.89  38.00   0.00   25
;
_diffrn_measurement_device         'four-circle diffractometer'
_diffrn_measurement_device_type   
 'SuperNova, Single source at offset/far, EosS2'
_diffrn_measurement_method         '\w scans'
_diffrn_orient_matrix_type        
 'CrysAlisPro convention (1999,Acta A55,543-557)'
_diffrn_orient_matrix_UB_11        0.0305989000
_diffrn_orient_matrix_UB_12        0.0278354000
_diffrn_orient_matrix_UB_13        0.0089351000
_diffrn_orient_matrix_UB_21        0.0368074000
_diffrn_orient_matrix_UB_22        -0.0250625000
_diffrn_orient_matrix_UB_23        -0.0062943000
_diffrn_orient_matrix_UB_31        0.0026874000
_diffrn_orient_matrix_UB_32        0.0261926000
_diffrn_orient_matrix_UB_33        -0.0155664000
_diffrn_radiation_monochromator    mirror
_diffrn_radiation_probe            x-ray
[truncated: 2,728,049 more chars]
